# Supplementary material for: A Quantitative Proteomic Analysis of Brassinosteroid-induced Protein Phosphorylation in Rice (Oryza sativa L.)
Source: Front Plant Sci. 2017 Apr 7;8:514. doi: 10.3389/fpls.2017.00514 (PMC5383725; doi:10.3389/fpls.2017.00514)
Supplement: Supplementary file 2 [file Table_1.XLSX]

## Sheet: BR DP peptides
Table S1. The differentially phosphorylated peptides identified in this study.
Sequence	# PSMs	# Proteins	# Protein Groups	Protein Group Accessions	Annotation	Kinase/Phosphatase	abbreviation	Modifications	BR 0h average intensity	BR 3h average intensity	BR 12h average intensity	MH+ [Da]	BR 0h-1 intensity	BR 0h-2 intensity	BR 0h-3 intensity	BR 3h-1 intensity	BR 3h-2 intensity	BR 3h-3 intensity	BR 12h-1 intensity	BR 12h-2 intensity	BR 12h-3 intensity	phosphoRS Isoform Probability	phosphoRS Site Probabilities	q-Value	PEP	phosphoRS Binomial Peptide Score	IonScore 0h-1	IonScore 0h-2	IonScore 0h-3	IonScore 3h-1	IonScore 3h-2	IonScore 3h-3	IonScore 12h-1	IonScore 12h-2	IonScore 12h-3	0h-1	0h-2	0h-3	3h-1	3h-2	3h-3	12h-1	12h-2	12h-3	# Missed Cleavages
GNTGIVSPMQDGR	2	1	1	LOC_Os02g08500.1	two-component response regulator, putative, expressed		ORR4	S7(Phospho)	2.04367e+07	0	0	1411.62	2.7328e+07	3.39821e+07	0	0	0	0	0	0	0	1	T(3): 0.0; S(7): 100.0	0.001	0.02334	152.76	6.35	7.57								High	High								0
VHSSSADPFSTLVGESPQFPDLGR	30	1	1	LOC_Os02g08500.1	two-component response regulator, putative, expressed		ORR4	S4(Phospho)	5.65392e+07	2.53078e+07	0	2610.19	4.1337e+07	5.92788e+07	6.90017e+07	3.02943e+07	2.18338e+07	2.37952e+07	6.35867e+06	0	0	0.495789	S(3): 49.6; S(4): 49.6; S(5): 0.8; S(10): 0.0; T(11): 0.0; S(16): 0.0	0	4.873e-07	336.279	30.73	30.95	30.37	39.22	41.86	31.03	42.32			High	High	High	High	High	High	High			0
STAGTPEWMAPEVLR	8	2	1	LOC_Os03g06410.1	protein kinase domain containing protein, expressed	kinase	OsEDR1#OsACDR1	S1(Phospho)	0	3.80542e+06	0	1724.77	0	7.72158e+06	0	0	3.35368e+06	8.06256e+06	0	0	0	0.5	S(1): 50.0; T(2): 50.0; T(5): 0.0	0	0.005155	197.79		23.82			29.4	20.16					High			High	High				0
NPESVSPSFAR	20	1	1	LOC_Os03g06410.1	protein kinase domain containing protein, expressed	kinase	OsEDR1#OsACDR1	S6(Phospho)	4.65597e+08	3.33359e+08	1.10081e+08	1270.55	4.58064e+08	4.72789e+08	4.65938e+08	3.62289e+08	3.11872e+08	3.25917e+08	1.05651e+08	1.08974e+08	115616566	0.99993	S(4): 0.0; S(6): 100.0; S(8): 0.0	0	0.0003296	354.543	49.61	43.29	51.02	50.31	43.34	53.8	57.68	49.58	61.55	High	High	High	High	High	High	High	High	High	0
AQDHAEQVGGWAHSFRQ	8	3	1	LOC_Os01g62430.3	C2 domain containing protein, putative, expressed			S14(Phospho)	1.32094e+07	4.15016e+07	0	2003.85	0	2.4784e+07	1.48442e+07	42198311	3.30856e+07	49221003	0	0	0	1	S(14): 100.0	0	1.094e-05	402.705		21.62	17.36	20.02	0.53	26.14					High	High	High	High	High				1
AQDHAEQVGGWAHSFR	9	3	1	LOC_Os01g62430.3	C2 domain containing protein, putative, expressed			S14(Phospho)	1.57021e+07	2.17438e+07	0	1875.79	1.4413e+07	1.67608e+07	1.59325e+07	2.62134e+07	1.45558e+07	2.44624e+07	0	0	0	1	S(14): 100.0	0	1.164e-06	421.335	19.37	28.86	13.17	16.5	23.81	34.84				High	High	High	High	High	High				0
DAEEEAEEESGSGAR	27	1	1	LOC_Os04g34600.1	abscisic stress-ripening, putative, expressed		Asr4#ASR6	S12(Phospho)	1.80609e+08	9.71324e+07	1.97532e+07	1645.59	168779608	179308151	193738885	1.01414e+08	88214428	1.01768e+08	1.86156e+07	1.85107e+07	2.21334e+07	1	S(10): 0.0; S(12): 100.0	0	3.816e-16	450.407	72.44	62.84	53.45	55.46	52.54	55.67	53.85	47.13	49.44	High	High	High	High	High	High	High	High	High	0
QSHSDGSLDTMAR	9	1	1	LOC_Os02g50550.1	dynamin, putative, expressed		BC3#OsDRP2B	S4(Phospho); M11(Oxidation)	2.74904e+07	2.42562e+07	0	1500.58	2.78653e+07	2.8076e+07	2.653e+07	3.89368e+07	33831862	0	1.70677e+07	0	0	1	S(2): 0.0; S(4): 100.0; S(7): 0.0; T(10): 0.0	0	0.002798	254.186	21.47	14.29	13.01	22.47	19.57		27.16			High	High	High	High	High		High			0
GLNTPEGGSMR	9	1	1	LOC_Os02g50550.1	dynamin, putative, expressed		BC3#OsDRP2B	S9(Phospho)	8.79395e+07	0	0	1198.49	89398086	8.76026e+07	8.68177e+07	0	0	87089009	0	0	0	1	T(4): 0.0; S(9): 100.0	0.001	0.02337	298.221	34.62	30.82	29.01			32.53				High	High	High			High				0
QSHSDGSLDTMAR	33	1	1	LOC_Os02g50550.1	dynamin, putative, expressed		BC3#OsDRP2B	S4(Phospho)	1.6115e+08	1.68387e+08	6.99741e+07	1484.59	1.60812e+08	1.57158e+08	165481054	175979074	1.62118e+08	167062485	6.92162e+07	6.88493e+07	7.18567e+07	1	S(2): 0.0; S(4): 100.0; S(7): 0.0; T(10): 0.0	0	0.0001162	325.619	41.3	39.95	27.1	39.15	38.78	43.55	48.89	43.9	50.12	High	High	High	High	High	High	High	High	High	0
ASVASYTNDSSGAESSPR	40	1	1	LOC_Os02g50550.1	dynamin, putative, expressed		BC3#OsDRP2B	S16(Phospho)	2.7927e+08	1.46116e+08	2.74429e+07	1865.76	2.90999e+08	2.69922e+08	2.76889e+08	1.5e+08	1.42894e+08	1.45453e+08	2.68108e+07	2.65082e+07	2.90096e+07	0.999925	S(2): 0.0; S(5): 0.0; Y(6): 0.0; T(7): 0.0; S(10): 0.0; S(11): 0.0; S(15): 0.0; S(16): 100.0	0	2.991e-07	496.317	69.88	76.53	81.8	80.98	61.3	92.38	69.73	54.79	71.7	High	High	High	High	High	High	High	High	High	0
QLSIHDNR	9	1	1	LOC_Os02g50550.1	dynamin, putative, expressed		BC3#OsDRP2B	S3(Phospho)	2.87345e+08	0	0	1062.48	2.95578e+08	282339816	2.84119e+08	1.68563e+08	0	0	4.15241e+07	0	0	1	S(3): 100.0	0.001	0.02172	213.006	26.81	26.45	22.67	39.22			23.47			High	High	High	High			High			0
TSGSFVLQR	9	1	1	LOC_Os02g35190.2	chloride channel protein, putative, expressed		OsCLC-2	S4(Phospho)	0	4.64628e+07	0	1074.5	0	0	1.27806e+08	71159597	0	6.82288e+07	0	0	0	1	T(1): 0.0; S(2): 0.0; S(4): 100.0	0	0.0007867	260.663			30.78	29.23		19.65						High	High		High				0
EGSHNYDIESTDGSGGLWR	33	1	1	LOC_Os02g35190.2	chloride channel protein, putative, expressed		OsCLC-2	S3(Phospho)	4.4176e+07	1.24869e+07	4.63826e+06	2159.87	5.28097e+07	48154477	3.15638e+07	1.79077e+07	1.95531e+07	0	8.83809e+06	0	5.07669e+06	1	S(3): 100.0; Y(6): 0.0; S(10): 0.0; T(11): 0.0; S(14): 0.0	0	3.174e-08	322.106	54.33	47.05	60.69	20.72	18.26		31.57		44.24	High	High	High	High	High		High		High	0
SGSAGEPLLR	23	1	1	LOC_Os02g35190.2	chloride channel protein, putative, expressed		OsCLC-2	S3(Phospho)	1.20344e+08	2.0691e+07	0	1066.49	147957151	1.35942e+08	7.71319e+07	2.2797e+07	3.92759e+07	0	2.19268e+07	0	0	1	S(1): 0.0; S(3): 100.0	0	0.00547	268.376	39.66	42.85	36.75	22.05	20.98		30.34			High	High	High	High	High		High			0
YVISPDNQEIGEK	13	1	1	LOC_Os05g26890.1	G-protein alpha subunit, putative, expressed		D1#RGA1	S4(Phospho)	1.81788e+07	5.71367e+06	944134	1571.7	1.85902e+07	1.88106e+07	17135774	9.32864e+06	4.27381e+06	3.53856e+06	1.92378e+06	0	908628	1	Y(1): 0.0; S(4): 100.0	0	0.001393	294.818	36.4	42.02	37.91	39.86	42.26	24.74	23.18		32.36	High	High	High	High	High	High	High		High	0
GVSRPPSTPASK	13	1	1	LOC_Os01g33040.1	kinesin motor domain containing protein, expressed		DBS1#OsNACK	T8(Phospho)	0	4.24033e+07	2.87042e+07	1263.61	0	0	0	6.28574e+07	0	6.43525e+07	0	4.60207e+07	4.0092e+07	0.494857	S(3): 1.0; S(7): 49.5; T(8): 49.5; S(11): 0.0	0.004	0.07533	107.042				1.89		6.83		8	6.44				High		High		High	High	0
NQPLPLVSPTSNEGSPR	6	2	1	LOC_Os03g11600.2	YABBY domain containing protein, putative, expressed		DL#OsYABBY	T10(Phospho)	4.11817e+06	0	0	1872.89	0	5.70424e+06	6.65027e+06	0	0	0	0	0	0	0.986889	S(8): 0.0; T(10): 98.7; S(11): 1.3; S(15): 0.0	0.003	0.05417	306.307		8.98	4.45								High	High							0
EVLSSEPEEIGNDEK	4	1	1	LOC_Os04g55230.1	tetratricopeptide repeat domain containing protein, putative, expressed		flo-2	S5(Phospho)	2.36583e+07	0	0	1754.74	3.6596e+07	3.43788e+07	0	0	0	0	0	0	0	0.999799	S(4): 0.0; S(5): 100.0	0	2.902e-05	272.961	33.74	24.26								High	High								0
DVAVSPPGTVLKPILEQK	6	1	1	LOC_Os04g55230.1	tetratricopeptide repeat domain containing protein, putative, expressed		flo-2	S5(Phospho)	4.70879e+07	0	0	1971.06	3.941e+07	36987137	6.48665e+07	0	0	0	0	0	0	1	S(5): 100.0; T(9): 0.0	0	1.132e-05	397.877	35.72	36.71	26.31							High	High	High							0
AGMPAAEQAIQGESTSPCK	31	1	1	LOC_Os04g55230.1	tetratricopeptide repeat domain containing protein, putative, expressed		flo-2	S16(Phospho); C18(Carbamidomethyl)	48518812	1.77519e+07	0	2012.85	5.65261e+07	5.99203e+07	2.911e+07	1.36313e+07	2.33774e+07	1.6247e+07	0	0	0	0.999998	S(14): 0.0; T(15): 0.0; S(16): 100.0	0	4.123e-07	409.745	38.56	38.62	29.37	24.78	25.84	28.32				High	High	High	High	High	High				0
ESFEHDIGSPHEANKEEFQQVK	5	1	1	LOC_Os04g55230.1	tetratricopeptide repeat domain containing protein, putative, expressed		flo-2	S9(Phospho)	7.39834e+07	0	0	2665.17	8.146e+07	7.74922e+07	6.2998e+07	0	3.40936e+07	0	0	0	0	1	S(2): 0.0; S(9): 100.0	0	1.099e-07	302.857	17	25.1	17.73		0.94					High	High	High		High					1
MSPAEASR	18	1	1	LOC_Os03g50290.1	14-3-3 protein, putative, expressed		GF14f#14-3-3	N-Term(Acetyl); M1(Oxidation); S2(Phospho)	2.84735e+07	4.0649e+07	1.87998e+07	986.367	0	4.54899e+07	3.99306e+07	3.51461e+07	4.37756e+07	4.30254e+07	1.72119e+07	1.44238e+07	2.47637e+07	1	S(2): 100.0; S(7): 0.0	0	0.0008044	248.417		21.92	29.02	32.74	25.04	37.25	34.17	32.84	29.26		High	High	High	High	High	High	High	High	0
MSPAEASR	35	1	1	LOC_Os03g50290.1	14-3-3 protein, putative, expressed		GF14f#14-3-3	S2(Phospho)	1.17622e+09	1.05453e+09	3.52265e+08	928.363	1.25078e+09	1.18532e+09	1092555746	8.5534e+08	1.09544e+09	1.21281e+09	2.76412e+08	3.81582e+08	398801294	1	S(2): 100.0; S(7): 0.0	0	0.003029	158.988	40.47	37.03	43.02	32.87	42.97	41.03	31.27	37.16	33.63	High	High	High	High	High	High	High	High	High	0
MSPAEASR	47	1	1	LOC_Os03g50290.1	14-3-3 protein, putative, expressed		GF14f#14-3-3	N-Term(Acetyl); S2(Phospho)	1.2083e+09	9.52339e+08	3.05949e+08	970.372	1.28515e+09	1266428336	1.07331e+09	9.84261e+08	8.38239e+08	1.03452e+09	3.37087e+08	3.38502e+08	2.42256e+08	1	S(2): 100.0; S(7): 0.0	0	0.00776	276.34	54.27	54.29	52.53	54.24	52.59	54.25	54.24	52.33	52.5	High	High	High	High	High	High	High	High	High	0
SQPAELSR	32	3	1	LOC_Os02g36974.1	14-3-3 protein, putative, expressed		GID2	N-Term(Acetyl); S1(Phospho)	3.4926e+08	2.47339e+08	1.20082e+08	1009.44	3.65069e+08	3.65751e+08	316960760	2.52181e+08	2.38468e+08	2.51367e+08	1.16829e+08	1.18892e+08	1.24526e+08	1	S(1): 100.0; S(7): 0.0	0.001	0.03256	190.22	37.37	34.6	35.14	31.09	37.33	37.19	25.64	28.44	27.5	High	High	High	High	High	High	High	High	High	0
FKSQQENELTSLIVDASNT	10	1	1	LOC_Os06g09930.1	G protein coupled receptor, putative, expressed			S3(Phospho)	1.46956e+07	0	7.99925e+06	2204.04	1.60158e+07	1.53199e+07	1.27512e+07	0	0	9.30833e+06	9.54112e+06	4.64721e+06	9.80941e+06	1	S(3): 100.0; T(10): 0.0; S(11): 0.0; S(17): 0.0; T(19): 0.0	0	4.018e-05	418.754	37.84	29.54	35.31			14.17	23.55	42.92	17.92	High	High	High			High	High	High	High	1
FLTASGTFKDGELR	37	4	1	LOC_Os01g32660.4	STE_MEK_ste7_MAP2K.2 - STE kinases include homologs to sterile 7, sterile 11 and sterile 20 from yeast, expressed	kinase	OsMEK1#OsMKK6	T7(Phospho)	9.50832e+07	8.5223e+07	4.31189e+07	1621.77	9.94831e+07	9.30697e+07	9.26968e+07	8.28883e+07	8.0922e+07	9.18586e+07	4.08984e+07	42429493	4.60287e+07	1	T(3): 0.0; S(5): 0.0; T(7): 100.0	0	9.975e-05	472.693	76.09	67.22	65.74	55.64	53.36	66.93	52.11	52.58	53.55	High	High	High	High	High	High	High	High	High	1
FLTASGTFK	62	4	1	LOC_Os01g32660.4	STE_MEK_ste7_MAP2K.2 - STE kinases include homologs to sterile 7, sterile 11 and sterile 20 from yeast, expressed	kinase	OsMEK1#OsMKK6	T7(Phospho)	4.26607e+08	1.71424e+08	1.19371e+08	1051.49	449538665	3.81444e+08	448839859	0	2.29355e+08	2.84916e+08	9.46659e+07	1.38077e+08	1.2537e+08	0.999952	T(3): 0.0; S(5): 0.0; T(7): 100.0	0	0.008708	260.892	50.59	49.68	47.24	46.79	48.67	58.13	49.87	48.7	49.51	High	High	High	High	High	High	High	High	High	0
DNLQGSAFLGSSR	12	3	1	LOC_Os07g06130.2	ethylene-insensitive protein, putative, expressed		OsEIN2#MHZ7	S12(Phospho)	0	4.96453e+06	0	1431.63	1.75824e+07	0	0	1.29307e+07	0	1.96286e+06	0	0	0	0.0115307	S(6): 0.0; S(11): 98.8; S(12): 1.2	0	0.0003301	264.609	13.99			27.57		24.65				High			High		High				0
KYHSSPDISALIAASR	13	4	1	LOC_Os07g06130.2	ethylene-insensitive protein, putative, expressed		OsEIN2#MHZ7	S5(Phospho)	1.83316e+07	0	0	1795.87	1.23272e+07	2.28138e+07	1.98539e+07	0	0	0	0	2.34367e+07	0	0.333333	Y(2): 33.3; S(4): 33.3; S(5): 33.3; S(9): 0.0; S(15): 0.0	0	3.816e-16	330.962	28.66	25.4	21.2					23.65		High	High	High					High		1
HSSLVATNSIPR	24	3	1	LOC_Os07g06130.2	ethylene-insensitive protein, putative, expressed		OsEIN2#MHZ7	T7(Phospho)	4.24499e+07	2.85444e+07	1.37734e+07	1361.66	4.48309e+07	3.87526e+07	4.37661e+07	3.21219e+07	2.61114e+07	2.74e+07	1.27921e+07	1.40207e+07	1.45072e+07	0.5	S(2): 0.0; S(3): 0.0; T(7): 50.0; S(9): 50.0	0	1.135e-05	316.071	47.82	32.44	26.06	47.28	64.3	35.7	34.37	46.77	30.19	High	High	High	High	High	High	High	High	High	0
GVEPSGPDAGSPTFSVR	5	1	1	LOC_Os03g08360.1	3-ketoacyl-CoA synthase 10, putative, expressed			S11(Phospho)	2.42504e+07	0	0	1739.77	42712918	3.00383e+07	0	0	0	0	0	0	0	0.991593	S(5): 0.0; S(11): 99.2; T(13): 0.8; S(15): 0.0	0	4.5e-05	450.979	39.73	43.19								High	High								0
QTASQRHDTDDNNNAAAADSPK	21	4	1	LOC_Os04g49510.1	CAMK_CAMK_like.27 - CAMK includes calcium/calmodulin depedent protein kinases, expressed	kinase	OsCDPK7	S4(Phospho); S20(Phospho)	1.64527e+07	1.22047e+07	0	2486.96	2.3609e+07	0	2.57492e+07	9.70682e+06	1.38988e+07	1.30084e+07	0	9.6119e+06	0	0.982312	T(2): 1.7; S(4): 98.2; T(9): 0.0; S(20): 100.0	0	9.083e-10	359.246	15.21		29.95	12.47	18.47	14.68		13.52		High		High	High	High	High		High		1
HDTDDNNNAAAADSPK	21	4	1	LOC_Os04g49510.1	CAMK_CAMK_like.27 - CAMK includes calcium/calmodulin depedent protein kinases, expressed	kinase	OsCDPK7	S14(Phospho)	3.05502e+07	2.63037e+07	1.212e+07	1735.66	3.12767e+07	33362003	2.70119e+07	2.29169e+07	28776405	2.72179e+07	1.08081e+07	6.63752e+06	1.89145e+07	1	T(3): 0.0; S(14): 100.0	0	7.202e-11	695.937	93.09	78.16	18.35	96.3	44.88	66.32	86.52	51.23	88.63	High	High	High	High	High	High	High	High	High	0
VLPAQQSSPR	39	1	1	LOC_Os01g09620.1	zinc finger/CCCH transcription factor, putative, expressed		OsDOS	S8(Phospho)	2.66052e+08	2.14019e+08	87827968	1162.56	256687409	243404854	2.98064e+08	2.28993e+08	206480558	206584314	8.21697e+07	90316551	9.09977e+07	0.992215	S(7): 0.8; S(8): 99.2	0	0.003484	281.305	26.14	25.17	18.14	24.76	26.94	17.73	36.13	18.48	28.36	High	High	High	High	High	High	High	High	High	0
SGGGGEYGEPGSGPR	5	3	1	LOC_Os09g03610.4	flowering time control protein FCA, putative, expressed		OsFCA	S1(Phospho)	0	0	4.67538e+06	1443.56	0	0	0	8.77501e+06	0	0	2.74459e+06	5.35388e+06	5.92768e+06	1	S(1): 100.0; Y(7): 0.0; S(12): 0.0	0	0.002448	225.87				37.38		24.95	31.41	18.39	30.4				High		High	High	High	High	0
HMPPDSWHPSSPR	25	3	1	LOC_Os09g03610.4	flowering time control protein FCA, putative, expressed		OsFCA	M2(Oxidation); S10(Phospho)	0	2.18098e+07	1.16215e+07	1626.66	0	0	0	0	2.18958e+07	4.35337e+07	7491011	1.27014e+07	1.46719e+07	0.499958	S(6): 0.0; S(10): 50.0; S(11): 50.0	0	0.00967	168.457		6.58	7.07		12.84	7.9	3.56	11.53	6.13		High	High		High	High	High	High	High	0
HMPPDSWHPSSPR	35	3	1	LOC_Os09g03610.4	flowering time control protein FCA, putative, expressed		OsFCA	S10(Phospho)	6.43612e+07	3.58925e+07	0	1610.66	5.11747e+07	6.29375e+07	7.89713e+07	44403304	30176743	3.30975e+07	0	0	0	0.5	S(6): 0.0; S(10): 50.0; S(11): 50.0	0	0.01269	345.716	29	21.03	26.64	22.83	23.58	21.65				High	High	High	High	High	High				0
WSSGGGGGGSGSPPHR	63	3	1	LOC_Os09g03610.4	flowering time control protein FCA, putative, expressed		OsFCA	S12(Phospho)	2.47856e+08	2.49383e+08	5.93133e+07	1519.61	2.21507e+07	3.91399e+08	3.30019e+08	2.56925e+08	247237137	2.43988e+08	5.77137e+07	6.28222e+07	5.74041e+07	1	S(2): 0.0; S(3): 0.0; S(10): 0.0; S(12): 100.0	0	2.301e-09	647.027	83.92	97.26	74.41	103.13	98.44	98.68	67.03	43.86	65.43	High	High	High	High	High	High	High	High	High	0
GGPAFGGPGFSPR	31	3	1	LOC_Os09g03610.4	flowering time control protein FCA, putative, expressed		OsFCA	S11(Phospho)	3.01831e+08	1.97266e+08	9.3454e+07	1283.56	3.06137e+08	2.8907e+08	3.10286e+08	2.34304e+08	1.50215e+08	2.07278e+08	9.91815e+07	9.03917e+07	9.07887e+07	1	S(11): 100.0	0	8.427e-07	451.477	48.76	45.04	33.66	42.5	43.29	35.09	36.2	57.46	43.9	High	High	High	High	High	High	High	High	High	0
KHSSELIPFDNMFDPCVK	15	1	1	LOC_Os10g37280.1	diacylglycerol kinase, putative, expressed	kinase		S4(Phospho); C16(Carbamidomethyl)	1.72339e+07	9.26317e+06	0	2244	2.17792e+07	8.12705e+06	2.17956e+07	8.46262e+06	9.9371e+06	9.3898e+06	3.72932e+06	0	0	0.986477	S(3): 1.4; S(4): 98.6	0	1.853e-06	328.432	25.13	29.29	27.32	27.6	6.33	20.93	30.99			High	High	High	High	High	High	High			1
SDHHEQNLTSPR	10	1	1	LOC_Os10g37280.1	diacylglycerol kinase, putative, expressed	kinase		S10(Phospho)	3.08637e+07	1.27623e+07	0	1500.63	3.54413e+07	31658712	25491188	1.88984e+07	0	1.93884e+07	0	0	0	0.99076	S(1): 0.0; T(9): 0.9; S(10): 99.1	0	0.005547	286.271	11.71	15.78	11.28	10.63		3.65				High	High	High	High		High				0
KLVNSSFADLQKPQMELDGK	12	1	1	LOC_Os05g38150.1	amino acid kinase, putative, expressed	kinase	OsP5CS#OsP5CS1	S5(Phospho); M15(Oxidation)	0	1.29165e+07	0	2344.12	0	0	0	1.78035e+07	0	20946155	0	0	0	0.5	S(5): 50.0; S(6): 50.0	0	1.912e-05	278.469				14.38		21.28							High		High				1
KLVNSSFADLQKPQMELDGK	29	1	1	LOC_Os05g38150.1	amino acid kinase, putative, expressed	kinase	OsP5CS#OsP5CS1	S6(Phospho)	3.63949e+08	3.01275e+08	1.30007e+08	2328.14	4.11365e+08	3.65562e+08	314920691	3.23438e+08	2.99376e+08	2.81011e+08	119513032	1.35682e+08	1.34826e+08	0.999828	S(5): 0.0; S(6): 100.0	0	1.736e-10	456.953	61	50.08	44.33	53.51	29.14	41.22	59.76	45.4	48.63	High	High	High	High	High	High	High	High	High	1
LVNSSFADLQKPQMELDGK	40	1	1	LOC_Os05g38150.1	amino acid kinase, putative, expressed	kinase	OsP5CS#OsP5CS1	S5(Phospho)	6.57196e+08	4.08821e+08	1.70797e+08	2200.04	6.81783e+08	7.05726e+08	5.8408e+08	184267035	5.91146e+08	4.5105e+08	48562673	2.27472e+08	2.36354e+08	0.99991	S(4): 0.0; S(5): 100.0	0	8.101e-09	471.484	81.32	87.61	73.92	79.64	74.09	83.04	87.98	67.34	82.97	High	High	High	High	High	High	High	High	High	0
QRSPQGLHK	6	2	1	LOC_Os05g05240.1	serine/threonine protein phosphatase, putative, expressed	phosphatase		S3(Phospho)	0	1.15801e+08	2.30123e+07	1130.55	0	0	0	0	1.67498e+08	1.79904e+08	3.05842e+07	0	3.84527e+07	1	S(3): 100.0	0	0.00459	209.085					24.71	20.96	26.65		23.4					High	High	High		High	1
AMDATWMQELNIQRPPTPTR	13	2	1	LOC_Os05g05240.1	serine/threonine protein phosphatase, putative, expressed	phosphatase		T17(Phospho)	4.27384e+07	1.94397e+07	1.21499e+07	2436.12	30138740	39080214	5.89963e+07	0	4.68447e+07	1.14745e+07	1.7725e+07	1.87247e+07	0	0.5	T(5): 0.0; T(17): 50.0; T(19): 50.0	0	0.000163	336.631	10.08	8.87	17.8		12.32	4.25	32.57	17.63		High	High	High		High	High	High	High		0
QLSLDQFENESR	29	2	1	LOC_Os05g05240.1	serine/threonine protein phosphatase, putative, expressed	phosphatase		S3(Phospho)	2.09972e+08	1.42364e+08	6.16421e+07	1545.66	2.31883e+08	2.05166e+08	1.92867e+08	1.67874e+08	1.39395e+08	1.19822e+08	5.6889e+07	6.24644e+07	65572830	1	S(3): 100.0; S(11): 0.0	0	1.021e-05	400.263	53.04	55.73	54.53	45.93	58.8	57.08	58.07	60.03	60.9	High	High	High	High	High	High	High	High	High	0
GNIPGSPEADLYMR	12	1	1	LOC_Os08g01900.1	armadillo/beta-catenin repeat family protein, putative, expressed		OsPUB15	S6(Phospho); M13(Oxidation)	0	9.92893e+06	1.02074e+07	1615.69	0	0	0	0	1.86357e+07	1.11511e+07	8.44762e+06	1.40771e+07	8.0973e+06	1	S(6): 100.0; Y(12): 0.0	0	0.001168	304.46					25.49	19.18	32.97	26.34	18.98					High	High	High	High	High	0
IISSSSMDTR	15	1	1	LOC_Os08g01900.1	armadillo/beta-catenin repeat family protein, putative, expressed		OsPUB15	S3(Phospho); M7(Oxidation)	5.78473e+07	4.02843e+07	1.82434e+07	1192.49	5.71124e+07	5.74575e+07	5.89721e+07	5.90239e+07	0	6.1829e+07	0	26877368	2.78527e+07	0.999999	S(3): 100.0; S(4): 0.0; S(5): 0.0; S(6): 0.0; T(9): 0.0	0	0.0003423	206.19	37.41	39.32	41.39	41.28		39.82		32.41	31.54	High	High	High	High		High		High	High	0
IISSSSMDTR	24	1	1	LOC_Os08g01900.1	armadillo/beta-catenin repeat family protein, putative, expressed		OsPUB15	S3(Phospho); S6(Phospho)	1.15325e+08	1.12286e+08	2.18585e+07	1256.47	1.16792e+08	1.19346e+08	109838253	1.15813e+08	1.11683e+08	1.09362e+08	3.17253e+07	0	33850276	0.496674	S(3): 100.0; S(4): 0.7; S(5): 49.7; S(6): 49.7; T(9): 0.0	0	0.00791	207.509	24.31	13.09	9.48	12.51	15.44	15.88	23.75		29.15	High	High	High	High	High	High	High		High	0
LNFPLAASALQDSSTTGSSPLHPTVAAK	16	1	1	LOC_Os08g01900.1	armadillo/beta-catenin repeat family protein, putative, expressed		OsPUB15	S19(Phospho)	2.56903e+08	1.12241e+08	0	2861.43	2.93527e+08	2.28784e+08	248399234	1.09937e+08	68934032	1.57851e+08	0	0	0	0.495768	S(8): 0.0; S(13): 0.0; S(14): 0.0; T(15): 0.0; T(16): 0.8; S(18): 49.6; S(19): 49.6; T(24): 0.0	0	1.39e-10	375.568	61.73	51.36	60	30.67	31.02	29.28				High	High	High	High	High	High				0
GNIPGSPEADLYMR	24	1	1	LOC_Os08g01900.1	armadillo/beta-catenin repeat family protein, putative, expressed		OsPUB15	S6(Phospho)	2.96364e+08	2.21426e+08	1.1512e+08	1599.69	327606670	2.84845e+08	276639277	270318591	1.95152e+08	1.98808e+08	1.11201e+08	1.07184e+08	1.26976e+08	1	S(6): 100.0; Y(12): 0.0	0	1.014e-05	362.134	47.42	45.37	43.88	46.91	37.04	45.27	37.06	37.23	39.83	High	High	High	High	High	High	High	High	High	0
IISSSSMDTR	50	1	1	LOC_Os08g01900.1	armadillo/beta-catenin repeat family protein, putative, expressed		OsPUB15	S3(Phospho)	4.19466e+08	3.44876e+08	1.40527e+08	1176.5	4.04527e+08	4.55681e+08	3.98192e+08	357434394	3.34128e+08	3.43066e+08	1.44456e+08	1.4172e+08	1.35405e+08	0.999999	S(3): 100.0; S(4): 0.0; S(5): 0.0; S(6): 0.0; T(9): 0.0	0	0.0003573	269.715	38.07	60.74	50.04	73.62	73.28	54.49	33.83	37.48	37.15	High	High	High	High	High	High	High	High	High	0
ASPPHSVVHQNSHAHVNR	88	1	1	LOC_Os08g01900.1	armadillo/beta-catenin repeat family protein, putative, expressed		OsPUB15	S12(Phospho)	4.32789e+08	3.02901e+08	1.03806e+08	2053.95	450341232	3.83036e+08	464990601	3.19661e+08	2.4442e+08	344621896	87049887	142662883	8.17065e+07	1	S(2): 0.0; S(6): 0.0; S(12): 100.0	0	0.003119	278.864	30.82	45.4	40.15	27.97	17.71	23.07	42.93	37.96	37.89	High	High	High	High	High	High	High	High	High	0
ASPPHSVVHQNSHAHVNR	44	1	1	LOC_Os08g01900.1	armadillo/beta-catenin repeat family protein, putative, expressed		OsPUB15	S2(Phospho); S12(Phospho)	5.03074e+08	4.02245e+08	1.38613e+08	2133.92	523632984	4.3314e+08	552447916	514302660	2.24928e+08	467502892	1.21199e+08	1.6893e+08	125709265	1	S(2): 100.0; S(6): 0.0; S(12): 100.0	0	3.705e-05	278.372	37.94	40.78	31.26	35.69	35.44	35.9	36.48	40.52	33.22	High	High	High	High	High	High	High	High	High	0
STVGTPAYIAPEVLSR	16	9	1	LOC_Os02g34600.1	CAMK_CAMK_like.13 - CAMK includes calcium/calmodulin depedent protein kinases, expressed	kinase		T2(Phospho)	0	0	1.79205e+07	1740.86	0	3.42402e+07	0	0	0	0	1.63837e+07	1.67899e+07	2.05879e+07	0.5	S(1): 50.0; T(2): 50.0; T(5): 0.0; Y(8): 0.0; S(15): 0.0	0	0.0001107	283.025		30.02					44.69	44.96	44.94		High					High	High	High	0
SSLLHSKPK	12	3	1	LOC_Os02g34600.1	CAMK_CAMK_like.13 - CAMK includes calcium/calmodulin depedent protein kinases, expressed	kinase		S2(Phospho)	0	2.61018e+07	0	1076.55	0	0	4.10045e+07	0	4.25784e+07	3.57269e+07	2.03299e+07	0	0	0.984126	S(1): 1.6; S(2): 98.4; S(6): 0.0	0.003	0.03957	114.932			14.02		6.64	1.66	8.58					High		High	High	High			0
HNDWIVDSTYNLR	5	1	1	LOC_Os04g38480.1	BRASSINOSTEROID INSENSITIVE 1-associated receptor kinase 1 precursor, putative, expressed	kinase	OsSERK2	S8(Phospho)	1.27566e+07	0	0	1712.75	1.07159e+07	1.94051e+07	8.14887e+06	0	0	0	0	0	0	0.991002	S(8): 99.1; T(9): 0.0; Y(10): 0.9	0	1.33e-07	349.059	28.92	35.65	24.6							High	High	High							0
AMELSGPR	3	1	1	LOC_Os04g38480.1	BRASSINOSTEROID INSENSITIVE 1-associated receptor kinase 1 precursor, putative, expressed	kinase	OsSERK2	S5(Phospho)	6.80881e+07	0	0	940.4	7.08087e+07	69487925	6.39676e+07	0	0	0	0	0	0	1	S(5): 100.0	0	0.008504	178.932	39.81	42.92	43.01							High	High	High							0
ASGSPPVPVMHSPPRPVTVK	13	1	1	LOC_Os02g52250.1	SKIP/SNW domain containing protein, expressed		OsSKIPa	S12(Phospho)	9.17391e+07	1.0541e+08	1.72793e+07	2120.08	9.39252e+07	8.20278e+07	9.92642e+07	1.2484e+08	69318299	1.22073e+08	2.31793e+07	0	2.86585e+07	0.999999	S(2): 0.0; S(4): 0.0; S(12): 100.0; T(18): 0.0	0	0.0001473	354.419	6.94	11.95	13.06	13.48	19.27	16.7	5.41		7.62	High	High	High	High	High	High	High		High	0
ASGSPPVPVMHSPPRPVTVK	45	1	1	LOC_Os02g52250.1	SKIP/SNW domain containing protein, expressed		OsSKIPa	S4(Phospho); M10(Oxidation); S12(Phospho)	4.1554e+08	2.44384e+08	1.41877e+08	2216.04	2.87699e+08	490275882	468644920	1.46384e+08	419982310	166785672	1.50596e+08	214162733	60873870	0.99978	S(2): 0.0; S(4): 100.0; S(12): 100.0; T(18): 0.0	0	0.00108	341.129	16.43	9.94	10.15	12.7	10.72	11.17	16.85	16.74	16.76	High	High	High	High	High	High	High	High	High	0
ASGSPPVPVMHSPPRPVTVK	135	1	1	LOC_Os02g52250.1	SKIP/SNW domain containing protein, expressed		OsSKIPa	S2(Phospho); S12(Phospho)	4.53044e+09	3.12966e+09	1.0263e+09	2200.05	4.84478e+09	4.42253e+09	4.324e+09	3.72515e+09	2.86093e+09	2.8029e+09	9.68589e+08	1.02613e+09	1.08418e+09	0.5	S(2): 50.0; S(4): 50.0; S(12): 100.0; T(18): 0.0	0	0.005871	408.493	29.8	27.69	26.88	30.35	25.88	32.69	26.82	26.53	29.14	High	High	High	High	High	High	High	High	High	0
ASSVPPPADQR	18	3	1	LOC_Os02g24080.5	SNARE domain containing protein, putative, expressed			S3(Phospho)	0	8.15732e+06	0	1204.54	0	0	0	0	7.61454e+06	1.68574e+07	0	7.40382e+06	0	0.986851	S(2): 1.3; S(3): 98.7	0.002	0.03574	191.232					10.07	11.07		18.09	19.76					High	High		High	High	0
LLGDLGGIFSK	12	3	1	LOC_Os02g24080.5	SNARE domain containing protein, putative, expressed			S10(Phospho)	1.23506e+07	1.03932e+07	3.6295e+06	1199.62	1.17377e+07	1.04732e+07	1.4841e+07	1.09831e+07	1.0152e+07	1.00446e+07	3.19097e+06	3.64303e+06	4.0545e+06	1	S(10): 100.0	0	3.816e-16	280.919	22.49	19.84	37.77	47.48	43.98	31.74	37.66	41.24	27.56	High	High	High	High	High	High	High	High	High	0
DDSFIRK	13	3	1	LOC_Os02g24080.5	SNARE domain containing protein, putative, expressed			S3(Phospho)	2.18754e+08	1.3273e+08	0	960.421	2.23733e+08	2.25649e+08	206881458	2.01366e+08	0	1.96824e+08	6.31626e+07	0	0	1	S(3): 100.0	0.002	0.04639	211.863	30.57	31.1	27.23	28.25		31.77	30.27			High	High	High	High		High	High			1
RDSDASSNPVER	18	3	1	LOC_Os03g15650.2	vacuolar sorting protein, putative, expressed			S3(Phospho); S6(Phospho)	0	5.33225e+07	0	1492.55	52685148	0	0	50619880	37201695	7.21461e+07	0	0	0	0.987125	S(3): 100.0; S(6): 98.7; S(7): 1.3	0	0.01055	290.934	21.08	28.28	26.09	19.8	29.28	21.4		14.18	11.08	High	High	High	High	High	High		High	High	1
DSDASSNPVER	19	3	1	LOC_Os03g15650.2	vacuolar sorting protein, putative, expressed			S6(Phospho)	2.01473e+07	1.64854e+07	5.44135e+06	1256.48	2.1316e+07	19830582	19295222	0	2.4306e+07	25150331	5.06707e+06	4.14868e+06	7.10829e+06	0.999834	S(2): 0.0; S(5): 0.0; S(6): 100.0	0	0.001259	223.166	20.51	20.52	21.34		14.82	16.91	18.13	20.8	22.06	High	High	High		High	High	High	High	High	0
RDSDASSNPVER	29	3	1	LOC_Os03g15650.2	vacuolar sorting protein, putative, expressed			S3(Phospho)	2.46062e+08	2.04814e+08	6.17353e+07	1412.58	2.46064e+08	2.55723e+08	2.36398e+08	2.0261e+08	2.01901e+08	2.09932e+08	5.92303e+07	6.33096e+07	6.26661e+07	1	S(3): 100.0; S(6): 0.0; S(7): 0.0	0	9.694e-06	327.203	34.75	35.1	33.44	38.16	47.61	44.81	28.78	37.52	30.15	High	High	High	High	High	High	High	High	High	1
VQSISDLEK	30	3	1	LOC_Os03g15650.2	vacuolar sorting protein, putative, expressed			S3(Phospho)	6.75348e+08	7.02476e+08	3.37941e+08	1098.51	6.85434e+08	702197351	6.38414e+08	7.61791e+08	6.55468e+08	6.90169e+08	3.26199e+08	3.35102e+08	3.52522e+08	1	S(3): 100.0; S(5): 0.0	0	0.01131	266.041	41.6	42.59	40.93	40.76	40.68	39.97	46.08	42.23	42.38	High	High	High	High	High	High	High	High	High	0
ADSPNPSSGDHPAGVGGSPEK	8	1	1	LOC_Os07g39480.1	OsWRKY78 - Superfamily of TFs having WRKY and zinc finger domains, expressed		OsWRKY78	N-Term(Acetyl); S18(Phospho)	3.04035e+07	1.18708e+07	0	2084.86	31517957	3.28381e+07	2.68544e+07	1.90331e+07	0	1.65792e+07	0	4.76899e+06	0	1	S(3): 0.0; S(7): 0.0; S(8): 0.0; S(18): 100.0	0	5.356e-10	574.567	58.53	39.41	54.29	39.39		40.63		7.13		High	High	High	High		High		High		0
SANPDILPSPR	55	1	1	LOC_Os07g39480.1	OsWRKY78 - Superfamily of TFs having WRKY and zinc finger domains, expressed		OsWRKY78	S9(Phospho)	1.28804e+08	3.26485e+07	3.43542e+07	1246.59	1.39272e+08	8.5588e+07	161551038	3.93702e+07	1.94765e+07	3.90989e+07	4.15437e+07	2.3953e+07	37565873	1	S(1): 0.0; S(9): 100.0	0	8.05e-05	449.947	43.44	53.6	48.49	38.32	41.29	42.64	42.2	40.6	38.34	High	High	High	High	High	High	High	High	High	0
DASLDHSLVSPTQR	16	1	1	LOC_Os09g30400.3	OsWRKY80 - Superfamily of TFs having WRKY and zinc finger domains, expressed			S10(Phospho)	4.92098e+07	2.7668e+07	9.36539e+06	1605.73	5.77436e+07	5.06469e+07	39238860	3.58388e+07	1.43281e+07	3.28371e+07	1.49687e+07	0	1.31275e+07	1	S(3): 0.0; S(7): 0.0; S(10): 100.0; T(12): 0.0	0	1.317e-05	516.818	49.3	42.81	39.69	38.44	38.12	41.87	27.8		28.3	High	High	High	High	High	High	High		High	0
EALAQVTAQASHSPLR	25	1	1	LOC_Os12g32250.1	WRKY DNA-binding domain containing protein, expressed			S13(Phospho)	9.01042e+07	5.35735e+07	5.17716e+06	1758.86	8.96704e+07	9.41632e+07	8.64791e+07	5.93867e+07	49869661	51464059	0	7.09212e+06	8.43937e+06	1	T(7): 0.0; S(11): 0.0; S(13): 100.0	0	1.848e-08	562.592	65.07	65.05	53.18	49.49	66.78	62.55		8.05	35.94	High	High	High	High	High	High		High	High	0
KVEGSPPDGMELK	5	1	1	LOC_Os01g43540.1	suppressor of G2 allele of SKP1, putative, expressed		OsSGT1	S5(Phospho)	2.37036e+07	1.10439e+07	0	1466.67	3.11189e+07	3.9992e+07	0	0	10849188	2.22825e+07	0	0	0	1	S(5): 100.0	0	0.003274	303.735	25.54	40.94	28.38		27.89	29.63				High	High	High		High	High				1
DDAANMDNTPPMVEVKPK	10	1	1	LOC_Os01g43540.1	suppressor of G2 allele of SKP1, putative, expressed		OsSGT1	T9(Phospho)	4.76595e+07	2.68019e+07	0	2051.89	4.68967e+07	4.06939e+07	5.53878e+07	4.949e+07	0	3.09156e+07	7.83923e+06	0	0	1	T(9): 100.0	0	7.109e-05	331.147	14.63	36.23	13.21	30.75		13.39	12.68			High	High	High	High		High	High			0
SKSAAAHALK	9	2	1	LOC_Os11g33120.2	respiratory burst oxidase, putative, expressed			S3(Phospho)	0	6.10885e+06	8.87807e+06	1063.53	0	0	9.7732e+06	8.73902e+06	9.58754e+06	0	7.01088e+06	0	1.96233e+07	0.999999	S(1): 0.0; S(3): 100.0	0	0.00111	297.366			12.91	20.7	26.7		10.9		38.78			High	High	High		High		High	1
NLSQMLSQNLRPTAEPNPLR	6	3	1	LOC_Os11g33120.2	respiratory burst oxidase, putative, expressed			S3(Phospho); S7(Phospho)	2.75348e+07	0	0	2439.13	4.29965e+06	0	7.83048e+07	0	0	0	0	1.26143e+07	0	0.999999	S(3): 100.0; S(7): 100.0; T(13): 0.0	0	7.039e-05	240.413	25.15		23.5					15.76		High		High					High		0
SSSFGHSVIR	15	2	1	LOC_Os11g33120.2	respiratory burst oxidase, putative, expressed			S1(Phospho); S3(Phospho)	4.01177e+07	2.81939e+07	0	1236.48	6.46333e+07	5.57198e+07	0	42109708	0	4.2472e+07	0	0	0	0.49416	S(1): 50.6; S(2): 50.6; S(3): 98.8; S(7): 0.0	0	0.005343	102.838	4.59	5.94		4.77		5.53				High	High		High		High				0
FAESVSAPLSAPSGVAAAR	6	2	1	LOC_Os11g33120.2	respiratory burst oxidase, putative, expressed			S6(Phospho)	6.56167e+07	7.39102e+06	0	1867.91	6.29998e+07	6.39128e+07	6.99376e+07	1.21218e+07	0	10051232	0	0	0	0.999896	S(4): 0.0; S(6): 100.0; S(10): 0.0; S(13): 0.0	0	7.37e-06	361.104	79.54	79.02	59.51	65.2		44.94				High	High	High	High		High				0
NLSQMLSQNLRPTAEPNPLR	16	3	1	LOC_Os11g33120.2	respiratory burst oxidase, putative, expressed			S3(Phospho)	9.19942e+07	6.975e+07	1.9847e+07	2359.16	9.91074e+07	8.54783e+07	9.13969e+07	7.84692e+07	5.92345e+07	7.15464e+07	3.12593e+07	0	2.82817e+07	1	S(3): 100.0; S(7): 0.0; T(13): 0.0	0	0.001631	239.999	40.38	22.72	17.78	29.34	29.15	34.58	12.94		16.93	High	High	High	High	High	High	High		High	0
LVPHSGPLSK	15	2	1	LOC_Os11g33120.2	respiratory burst oxidase, putative, expressed			S5(Phospho)	1.30842e+08	5.59822e+07	2.53179e+07	1114.57	1.69547e+08	1.20001e+08	1.02978e+08	5.08944e+07	4.29549e+07	7.40972e+07	0	3.43641e+07	4.15895e+07	0.999903	S(5): 100.0; S(9): 0.0	0.004	0.03957	210.137	28.72	29.41	27.07	21.09	20.97	23.86		17.14	31.83	High	High	High	High	High	High		High	High	0
SSSFGHSVIR	33	2	1	LOC_Os11g33120.2	respiratory burst oxidase, putative, expressed			S3(Phospho)	7.14958e+08	4.65243e+08	2.26155e+08	1156.52	7.22694e+08	7.45504e+08	6.76678e+08	500859112	429559870	465308789	2.27466e+08	2.07465e+08	243534774	0.999999	S(1): 0.0; S(2): 0.0; S(3): 100.0; S(7): 0.0	0	0.00187	317.632	26.45	32.06	29.65	32.03	30.57	42.29	45.01	50.49	55.94	High	High	High	High	High	High	High	High	High	0
HSSSVDGSGFFAAAR	13	1	1	LOC_Os03g21800.2	bZIP transcription factor family protein, putative, expressed		RF2b#OsbZIP3	S4(Phospho)	2.3178e+07	1.66576e+07	3.29479e+06	1575.66	2.43945e+07	2.34012e+07	21738178	1.61671e+07	1.10295e+07	2.27761e+07	5.94069e+06	0	3.94369e+06	0.999999	S(2): 0.0; S(3): 0.0; S(4): 100.0; S(8): 0.0	0	4.333e-06	333.314	53.42	68.79	82.01	33.83	97.23	75.99	58.78		34.2	High	High	High	High	High	High	High		High	0
AAETSSPPRPK	15	1	1	LOC_Os03g21800.2	bZIP transcription factor family protein, putative, expressed		RF2b#OsbZIP3	S6(Phospho)	3.84574e+08	2.50221e+08	0	1220.57	4.25605e+08	437725497	2.90391e+08	2.60712e+08	2.70003e+08	219948932	0	3.99352e+07	0	0.999999	T(4): 0.0; S(5): 0.0; S(6): 100.0	0	0.001128	283.54	26.49	27.44	35.68	29.1	26.19	25.71		18.07		High	High	High	High	High	High		High		0
EKSPIPGDGGDGLPPQATR	13	1	1	LOC_Os09g34060.1	transcription factor RF2a, putative, expressed		RF2a#OsbZIP75	S3(Phospho)	4.66201e+07	3.05068e+07	0	1971.92	53369313	8.64911e+07	0	2.46056e+07	28605335	3.83094e+07	1.82597e+07	0	0	1	S(3): 100.0; T(18): 0.0	0	0.002784	202.5	7.98	4.02		7.25	2.94	10.9	6.28			High	High		High	High	High	High			1
INSGGISQQLISPLGNK	15	3	1	LOC_Os03g44900.3	CCR4-NOT transcription factor, putative, expressed			S12(Phospho)	8.21706e+07	7.92809e+07	2.87793e+07	1805.92	1.4716e+07	1.13131e+08	118665070	8.23475e+07	8.41184e+07	7.13769e+07	2.70761e+07	2.94464e+07	2.98154e+07	1	S(3): 0.0; S(7): 0.0; S(12): 100.0	0	2.222e-08	491.714	10.25	83.26	84.66	81.88	82.7	70.33	94.48	82.34	73.16	High	High	High	High	High	High	High	High	High	0
AGLQQQQQQQPGTPGR	62	1	1	LOC_Os02g54600.1	STE_MEK_ste7_MAP2K.5 - STE kinases include homologs to sterile 7, sterile 11 and sterile 20 from yeast, expressed	kinase		T13(Phospho)	5.29135e+08	2.51843e+08	1.29401e+08	1801.84	530751702	511372369	5.45282e+08	2.60176e+08	2.31862e+08	263491785	1.24587e+08	1.30492e+08	1.33125e+08	1	T(13): 100.0	0	7.347e-07	429.08	65.37	66.85	67.69	59.49	56.84	64.33	67.8	57.58	63.95	High	High	High	High	High	High	High	High	High	0
DGHFLKTSCGSPNYAAPEVISGK	116	1	1	LOC_Os05g45420.3	CAMK_KIN1/SNF1/Nim1_like_AMPKh.3 - CAMK includes calcium/calmodulin depedent protein kinases, expressed	kinase		T7(Phospho); C9(Carbamidomethyl)	1.56073e+09	1.08104e+09	4.34792e+08	2515.15	1.74867e+09	1.65024e+09	1.28329e+09	1.17794e+09	1.00184e+09	1.06334e+09	4.59316e+08	3.98838e+08	4.46223e+08	0.999876	T(7): 100.0; S(8): 0.0; S(11): 0.0; Y(14): 0.0; S(21): 0.0	0	9.038e-10	524.645	75.78	75.24	74.4	73.21	82.38	89.3	73.59	76.47	68.13	High	High	High	High	High	High	High	High	High	1
SSSVPDSTYISR	4	1	1	LOC_Os07g42410.1	expressed protein		DEP2#EP2#SRS1	S2(Phospho)	1.13606e+07	0	0	1378.59	1.39491e+07	2.01329e+07	0	0	0	0	0	0	0	0.0199958	S(1): 2.0; S(2): 2.0; S(3): 96.0; S(7): 0.0; T(8): 0.0; Y(9): 0.0; S(11): 0.0	0.005	0.09376	126.56	6.16	3.68								High	High								0
VAAGSEILPQSDCSIHQGTNLSR	3	1	1	LOC_Os07g42410.1	expressed protein		DEP2#EP2#SRS1	C13(Carbamidomethyl); S22(Phospho)	2.43734e+07	0	0	2520.17	3.59978e+07	3.71224e+07	0	0	0	0	6.21767e+06	0	0	0.495064	S(5): 0.0; S(11): 0.0; S(14): 1.0; T(19): 49.5; S(22): 49.5	0	0.0003997	282.797	13.81	22.39					3.18			High	High					High			0
SIIGGSVSHIHR	16	1	1	LOC_Os07g42410.1	expressed protein		DEP2#EP2#SRS1	S8(Phospho)	7.48374e+07	4.97419e+07	0	1342.67	7.62636e+07	7.45981e+07	7.36504e+07	5.85395e+07	4.97696e+07	4.09167e+07	0	0	0	0.999999	S(1): 0.0; S(6): 0.0; S(8): 100.0	0	0.01371	321.753	16.72	28.1	23.76	40.19	38.22	33.33				High	High	High	High	High	High				0
SKSIIEESK	9	1	1	LOC_Os07g42410.1	expressed protein		DEP2#EP2#SRS1	S3(Phospho)	1.09093e+08	7.44297e+07	0	1100.53	1.04999e+08	1.10604e+08	111675204	74331467	7.28841e+07	7.60735e+07	0	0	0	0.999996	S(1): 0.0; S(3): 100.0; S(8): 0.0	0.001	0.0126	147.287	26.06	24.81	15.25	13.61	14.64	21.31				High	High	High	High	High	High				1
QLQQQQRPTSASASQNSSR	3	3	1	LOC_Os05g06280.3	ATKINESIN-13A/KINESIN-13A, putative, expressed		srs-3	S12(Phospho)	1.30901e+07	0	0	2182	1.84616e+07	0	2.08087e+07	0	0	0	0	0	0	0.926165	T(9): 2.5; S(10): 2.5; S(12): 92.6; S(14): 2.5; S(17): 0.0; S(18): 0.0	0	0.004154	178.218	10.69		12.35							High		High							0
VTKVSPPR	64	3	1	LOC_Os05g06280.3	ATKINESIN-13A/KINESIN-13A, putative, expressed		srs-3	S5(Phospho)	2.79278e+08	1.84005e+08	5.72862e+07	963.503	2.79508e+08	2.81615e+08	2.76711e+08	2.21362e+08	1.26623e+08	2.0403e+08	6.97404e+07	4.82396e+07	5.38787e+07	1	T(2): 0.0; S(5): 100.0	0	0.006069	341.802	44.8	49.82	40.31	31.32	34.46	36.21	42.47	44.05	42.35	High	High	High	High	High	High	High	High	High	1
TIQFVDWCPTGFK	28	3	1	LOC_Os11g14220.1	tubulin/FtsZ domain containing protein, putative, expressed		SRS5	C8(Carbamidomethyl); T10(Phospho)	1.23693e+09	9.34832e+08	3.39005e+08	1678.73	1138622402	1.2106e+09	1.36156e+09	9.79729e+08	9.04952e+08	9.19814e+08	2.6797e+08	3.7647e+08	3.72575e+08	1	T(1): 0.0; T(10): 100.0	0	0.0003072	375.876	50.81	46.33	41.97	37.85	37.9	46.4	42.24	51.2	39.15	High	High	High	High	High	High	High	High	High	0
SLSDVSYSGGGHGGTR	10	2	1	LOC_Os02g34560.2	plant neutral invertase domain containing protein, expressed		SRT-5	S1(Phospho); S6(Phospho)	2.54246e+07	1.74078e+07	0	1696.64	2.74384e+07	2.29289e+07	2.59064e+07	19964993	1.63799e+07	1.58786e+07	0	0	0	0.999814	S(1): 100.0; S(3): 0.0; S(6): 100.0; Y(7): 0.0; S(8): 0.0; T(15): 0.0	0	5.003e-06	400.504	59.8	46.84	42.23	34.12	30.05	49.11				High	High	High	High	High	High				0
GGFDGMYSPGGGLR	30	2	1	LOC_Os02g34560.2	plant neutral invertase domain containing protein, expressed		SRT-5	M6(Oxidation); S8(Phospho)	1.49261e+08	2.38224e+08	103368500	1466.58	2.39369e+08	79367749	129045024	2.02048e+08	2.50639e+08	2.61984e+08	9.98723e+07	58073390	1.5216e+08	0.999921	Y(7): 0.0; S(8): 100.0	0	3.816e-16	384.098	55.43	50.63	61.43	60.07	62.45	60.27	62.58	63.02	66.36	High	High	High	High	High	High	High	High	High	0
SLSDVSYSGGGHGGTR	57	2	1	LOC_Os02g34560.2	plant neutral invertase domain containing protein, expressed		SRT-5	S1(Phospho)	2.48544e+08	2.16987e+08	8.73972e+07	1616.67	2.54677e+08	2.43113e+08	2.47842e+08	2.32342e+08	2.0666e+08	2.1196e+08	8.36914e+07	9.08275e+07	8.76727e+07	1	S(1): 100.0; S(3): 0.0; S(6): 0.0; Y(7): 0.0; S(8): 0.0; T(15): 0.0	0	1.823e-08	444.964	66.67	88.59	67.85	75.14	74.76	81.13	75.91	72.75	90.85	High	High	High	High	High	High	High	High	High	0
GGFDGMYSPGGGLR	53	2	1	LOC_Os02g34560.2	plant neutral invertase domain containing protein, expressed		SRT-5	S8(Phospho)	1.42331e+09	1.51744e+09	6.88358e+08	1450.58	1.56277e+09	1.16187e+09	1.54527e+09	1.56638e+09	1.52631e+09	1.45964e+09	625869220	6.78917e+08	760288452	0.999999	Y(7): 0.0; S(8): 100.0	0	3.816e-16	389.431	54.29	53.17	53.5	51.86	54.49	60.1	48.76	52.69	46.64	High	High	High	High	High	High	High	High	High	0
VLSGVLR	13	2	1	LOC_Os08g39080.2	tetratricopeptide repeat domain containing protein, expressed		OsPEX5	S3(Phospho)	1.97063e+07	2.42238e+07	1.00093e+07	823.445	2.22135e+07	1.76161e+07	1.92895e+07	27854300	2.21599e+07	2.26572e+07	8.67035e+06	1.11177e+07	1.02398e+07	1	S(3): 100.0	0.001	0.01655	200.998	33.65	33.62	42.67	42.46	39.79	46.03	26.93	31.1	30.93	High	High	High	High	High	High	High	High	High	0
MDGGHSPDR	7	1	1	LOC_Os07g48560.1	homeobox domain containing protein, expressed		WOX11	N-Term(Acetyl); S6(Phospho)	3.02919e+07	1.89995e+07	0	1093.38	3.21776e+07	2.78686e+07	3.08296e+07	27034839	0	2.99637e+07	9.54442e+06	0	0	1	S(6): 100.0	0	0.01094	398.484	21.67	22.6	22.86	29.93		28.62	34.31			High	High	High	High		High	High			0
QLGSSNSLSNSACSSFECELLDR	7	1	1	LOC_Os02g50970.1	protein kinase domain containing protein, expressed	kinase	DSM1	S4(Phospho); C13(Carbamidomethyl); C18(Carbamidomethyl)	0	0	7.30182e+06	2641.09	0	0	0	0	0	0	9.71302e+06	0	1.21924e+07	0.499937	S(4): 50.0; S(5): 50.0; S(7): 0.0; S(9): 0.0; S(11): 0.0; S(14): 0.0; S(15): 0.0	0	1.769e-06	294.631							42.71		51.07							High		High	0
RRSQEEEAVR	6	1	1	LOC_Os02g50970.1	protein kinase domain containing protein, expressed	kinase	DSM1	S3(Phospho)	0	2.02237e+07	0	1339.61	0	0	1.03165e+08	2.41036e+07	3.65674e+07	0	0	0	0	1	S(3): 100.0	0.001	0.01156	214.619			18.46	19.49	32.67							High	High	High					2
STAGTAEWMAPEVLR	18	2	2	LOC_Os02g50970.1 ;LOC_Os06g12590.1	protein kinase domain containing protein, expressed	kinase	DSM1	S1(Phospho)	0	3.06315e+07	0	1698.76	0	0	0	34767895	2.93927e+07	2.77338e+07	0	0	0	0.5	S(1): 50.0; T(2): 50.0; T(5): 0.0	0	2.227e-05	351.682				36.98	37.46	20.87							High	High	High				0
RSQEEDEVEER	17	1	1	LOC_Os02g50970.1	protein kinase domain containing protein, expressed	kinase	DSM1	S2(Phospho)	7.54535e+07	7.26501e+07	1.05201e+07	1485.59	6.57589e+06	1.12144e+08	1.0764e+08	7.22631e+07	7.26288e+07	7.30584e+07	0	1.58314e+07	1.57289e+07	1	S(2): 100.0	0	4.714e-06	430.242	26.72	32.55	35.52	46.78	38.01	27.21		28.17	28.22	High	High	High	High	High	High		High	High	1
SLSTGSSPR	8	1	1	LOC_Os05g45210.1	respiratory burst oxidase, putative, expressed		OsrbohD#Osrboh5	S3(Phospho)	2.4935e+07	0	7.89229e+06	971.416	0	3.91239e+07	35680984	2.53087e+07	0	0	8213859	9.049e+06	6.41403e+06	0.985467	S(1): 0.0; S(3): 98.5; T(4): 1.4; S(6): 0.0; S(7): 0.0	0	0.0105	159.372		19.33	20.87	25.84			23.81	20.06	23.1		High	High	High			High	High	High	0
GGGGSAGLGSMNVEEILR	13	2	1	LOC_Os01g64730.2	bZIP transcription factor domain containing protein, expressed		OsABF1#OsbZIP12	S10(Phospho)	0	0	8.71257e+06	1783.81	0	0	0	1.93948e+07	0	0	7.35885e+06	8.08863e+06	1.06902e+07	1	S(5): 0.0; S(10): 100.0	0	5.191e-10	429.103				23.63			75.62	83.81	81.4				High			High	High	High	0
VMASSSPSHTASDLAR	23	2	1	LOC_Os01g64730.2	bZIP transcription factor domain containing protein, expressed		OsABF1#OsbZIP12	S6(Phospho)	5.27687e+07	4.23341e+07	8.55237e+06	1696.74	5.05911e+07	5.43327e+07	5.33822e+07	4.71872e+07	3.81523e+07	4.16628e+07	0	1.31385e+07	1.25186e+07	0.497671	S(4): 0.0; S(5): 0.0; S(6): 49.8; S(8): 0.5; T(10): 49.8; S(12): 0.0	0	2.709e-08	438.573	76.18	60.96	53.82	79.51	48.39	75.49	27.52	70.35	30.42	High	High	High	High	High	High	High	High	High	0
LNPAVDDGGSFK	22	1	1	LOC_Os12g36830.1	pathogenesis-related Bet v I family protein, putative, expressed		RSOsPR1	S10(Phospho)	1.0787e+08	1.52796e+08	5.47131e+07	1299.57	104131821	1.18245e+08	1.01232e+08	1.6673e+08	1.47256e+08	1.444e+08	5.27042e+07	5.20739e+07	5.93612e+07	1	S(10): 100.0	0	0.004585	379.101	30.26	16.03	17.36	43.45	24.26	21.05	39.82	34.61	32.82	High	High	High	High	High	High	High	High	High	0
SLSALQGALR	7	2	1	LOC_Os03g28330.1	sucrose synthase, putative, expressed		RSUS1#SUS1;RSs2	S3(Phospho)	1.11077e+07	6.78066e+06	0	1095.56	1.15635e+07	1.14801e+07	1.02796e+07	1.09315e+07	9410491	0	0	0	0	1	S(1): 0.0; S(3): 100.0	0	0.002363	251.729	39.22	44.01	45.25	31.74	41					High	High	High	High	High					0
ITSSGGTPVAELK	11	1	1	LOC_Os12g37840.1	boron transporter protein, putative, expressed		OsBOR1	S3(Phospho)	3.31788e+07	0	4.07308e+06	1339.65	3.11132e+07	34089002	34334203	0	1.01795e+07	0	0	5.94927e+06	6.26997e+06	0.499953	T(2): 0.0; S(3): 50.0; S(4): 50.0; T(7): 0.0	0	0.0001339	247.231	42.13	47.81	50.46		32.44			19.1	19.26	High	High	High		High			High	High	0
TQSAEILDDIVTR	14	1	1	LOC_Os12g37840.1	boron transporter protein, putative, expressed		OsBOR1	S3(Phospho)	8.9454e+07	3.40545e+07	2.30147e+07	1540.73	8.59819e+07	87948769	9.44314e+07	3.92887e+07	3.44075e+07	2.84673e+07	2.2573e+07	2.08324e+07	2.56386e+07	1	T(1): 0.0; S(3): 100.0; T(12): 0.0	0	6.283e-07	380.771	44.08	76.16	76.61	76.06	76.19	76.17	77.01	67.01	76.71	High	High	High	High	High	High	High	High	High	0
HDRSPLGGR	15	1	1	LOC_Os12g37840.1	boron transporter protein, putative, expressed		OsBOR1	S4(Phospho)	1.00249e+08	3.95047e+07	1.08686e+07	1074.49	6.36393e+07	1.27769e+08	1.09338e+08	4.6239e+07	3.7231e+07	3.50441e+07	1.65542e+07	1.60516e+07	0	1	S(4): 100.0	0	0.01925	142.239	20.41	19.19	19.44	21.34	24.11	11.31	18.38	11.39		High	High	High	High	High	High	High	High		1
AYSPCITELR	16	1	1	LOC_Os12g37840.1	boron transporter protein, putative, expressed		OsBOR1	S3(Phospho); C5(Carbamidomethyl)	1.02738e+08	2.10956e+07	1.30748e+07	1289.56	9.60761e+07	1.03648e+08	108489909	3.24654e+07	3.08214e+07	0	1.86835e+07	0	2.0541e+07	1	Y(2): 0.0; S(3): 100.0; T(7): 0.0	0	0.002842	266.825	34.53	45.7	45.55	32.76	45.23	32.25	34.77	34.39	34.15	High	High	High	High	High	High	High	High	High	0
ITSSGGTPVAELK	12	1	1	LOC_Os12g37840.1	boron transporter protein, putative, expressed		OsBOR1	S3(Phospho); T7(Phospho)	1.0878e+08	0	1.96183e+07	1419.62	1.17663e+08	1.12988e+08	9.56902e+07	0	0	0	1.83123e+07	1.90399e+07	2.15026e+07	0.999994	T(2): 0.0; S(3): 100.0; S(4): 0.0; T(7): 100.0	0	0.001067	283.645	35.37	42.35	49.4				26.85	33.28	36.38	High	High	High				High	High	High	0
TAAKPKPAASSGSPWYGADR	9	1	1	LOC_Os09g17740.1	chlorophyll A-B binding protein, putative, expressed		OsCAB1R	T1(Phospho)	0	1.77112e+07	0	2097.98	0	0	0	0	2.45032e+07	2.86305e+07	0	0	0	1	T(1): 100.0; S(10): 0.0; S(11): 0.0; S(13): 0.0; Y(16): 0.0	0	1.706e-06	352.933				13.11	44.92	52.43							High	High	High				0
HPFFAVSAPASPTR	8	1	1	LOC_Os07g39220.1	BES1/BZR1 homolog protein, putative, expressed		OsBZR1	S11(Phospho)	6.48027e+07	3.69705e+07	0	1564.73	6.17345e+07	66626446	6.60471e+07	5.03178e+07	1.91779e+07	41415745	0	0	0	0.000101093	S(7): 100.0; S(11): 0.0; T(13): 0.0	0	1.755e-13	274.544	38.38	43.97	34.25	35.03	33.11	33.59				High	High	High	High	High	High				0
HPFFAVSAPASPTR	6	1	1	LOC_Os07g39220.1	BES1/BZR1 homolog protein, putative, expressed		OsBZR1	S7(Phospho); S11(Phospho)	7.20143e+07	1.76465e+07	0	1644.69	8.83767e+07	7.01145e+07	5.75516e+07	1.43957e+07	2.76183e+07	1.09254e+07	0	0	0	0.999828	S(7): 100.0; S(11): 100.0; T(13): 0.0	0	0.002333	308.602	29.91	43.58	25.78	28.33	41.55	12.32				High	High	High	High	High	High				0
RESAETDAADQDGNR	6	1	1	LOC_Os06g38470.1	histone deacetylase 19, putative, expressed		OsHDAC1	S3(Phospho)	1.0779e+07	4.71074e+06	0	1714.67	1.06682e+07	11644443	1.00243e+07	6.70657e+06	0	7.42566e+06	0	0	1.73682e+06	1	S(3): 100.0; T(6): 0.0	0	0.0002403	330.565	39.29	30.45	30.84	32.18		28.98			6.41	High	High	High	High		High			High	1
HHADSDVEMDDVKPLDDSGRR	7	3	1	LOC_Os06g38470.1	histone deacetylase 19, putative, expressed		OsHDAC1	S5(Phospho)	3.39402e+07	0	1.2457e+07	2474.06	0	3.6551e+07	6.52696e+07	0	0	0	1.44376e+07	2.29334e+07	0	1	S(5): 100.0; S(18): 0.0	0	0.004158	254.93		11.8	17.37				15.5	20.99			High	High				High	High		1
HHADSDVEMDDVKPLDDSGR	34	3	1	LOC_Os06g38470.1	histone deacetylase 19, putative, expressed		OsHDAC1	S5(Phospho); M9(Oxidation)	1.31747e+08	1.37579e+08	6.20329e+07	2333.94	8.64204e+07	155796504	1.53026e+08	1.51453e+08	111445824	1.49839e+08	63806821	6.25377e+07	5.97542e+07	1	S(5): 100.0; S(18): 0.0	0	1.152e-07	382.449	4.2	13.79	16.11	19.86	19.47	9.84	27.86	20.23	31.19	High	High	High	High	High	High	High	High	High	0
HHADSDVEMDDVKPLDDSGR	56	3	1	LOC_Os06g38470.1	histone deacetylase 19, putative, expressed		OsHDAC1	S5(Phospho)	8.48741e+08	4.54763e+08	2.20452e+08	2317.94	8.5657e+08	8.66027e+08	8.23625e+08	5.13383e+08	4.38739e+08	4.12167e+08	2.32972e+08	1.89286e+08	2.39098e+08	1	S(5): 100.0; S(18): 0.0	0	4.138e-11	616.006	62.32	51.73	54.35	64.01	54.19	60.93	60.92	54.81	57.23	High	High	High	High	High	High	High	High	High	0
LASIDSFDSR	23	1	1	LOC_Os01g65230.1	AGC_AGC_other_PDK1_Pk61C.1 - ACG kinases include homologs to PKA, PKG and PKC, expressed	kinase	OsPdk1	S3(Phospho)	5.81803e+07	6.64971e+07	1.89701e+07	1190.51	8.31463e+07	7.42293e+07	1.71655e+07	7.34898e+07	6.28181e+07	6.31833e+07	2.96329e+06	26404547	2.75424e+07	1	S(3): 100.0; S(6): 0.0; S(9): 0.0	0	0.001181	273.226	39.63	45.07	33.72	42.51	40.44	48.7	12.53	51.43	60.73	High	High	High	High	High	High	High	High	High	0
GFVPFSPGSPTEQSHGGR	21	1	1	LOC_Os07g47100.2	transporter, monovalent cation:proton antiporter-2 family, putative, expressed		OsNHX1	S9(Phospho)	2.77565e+07	7.1528e+06	3.78175e+06	1923.84	2.55353e+07	3.28674e+07	2.48667e+07	1.39811e+07	2801073	4.67622e+06	2.20838e+06	3.59212e+06	5.54476e+06	0.991858	S(6): 0.0; S(9): 99.2; T(11): 0.8; S(14): 0.0	0	3.816e-16	409.759	23.48	17.8	2.14	22.89	8.22	3.88	16.16	13.32	15.71	High	High	High	High	High	High	High	High	High	0
RGGEGSPGAAAGK	21	2	1	LOC_Os06g43660.3	inorganic H+ pyrophosphatase, putative, expressed	phosphatase	OVP1	S6(Phospho)	3.20307e+07	4.33484e+07	2.08009e+07	1194.53	1.33708e+07	4.03781e+07	4.23433e+07	3.32337e+07	4.3847e+07	5.29644e+07	1.7491e+07	2.02598e+07	2.4652e+07	1	S(6): 100.0	0	5.203e-06	443.36	40.77	55.71	40.86	46.11	63.87	32.36	60.71	26.96	64.65	High	High	High	High	High	High	High	High	High	1
GGLEKPPAAAVAAAGMVSSGGGVQR	3	2	1	LOC_Os01g66120.1	No apical meristem protein, putative, expressed		OsNAC6	S19(Phospho)	2.76048e+07	0	0	2318.14	28615506	3.2975e+07	2.12239e+07	0	0	0	0	0	0	0.98608	S(18): 1.4; S(19): 98.6	0	2.122e-11	475.627	49.06	47.18	56.39							High	High	High							0
EEASDMVTSQSHSHTHSWGETR	4	1	1	LOC_Os03g60080.1	NAC domain-containing protein 67, putative, expressed		SNAC1#OsNAC9	S17(Phospho)	1.49787e+07	0	0	2579.04	0	23309449	21626653	0	0	0	0	0	0	0.940307	S(4): 0.0; T(8): 0.0; S(9): 0.0; S(11): 2.0; S(13): 2.0; T(15): 2.0; S(17): 94.0; T(21): 0.0	0	0.0003668	206.475		16.37	5.53								High	High							0
VLVPGEPNISYICSR	32	1	1	LOC_Os01g10840.1	CGMC_GSK.2 - CGMC includes CDA, MAPK, GSK3, and CLKC kinases, expressed	kinase	OsGSK1	Y11(Phospho); C13(Carbamidomethyl)	7.44869e+07	3.98558e+07	1.79737e+07	1783.86	7.37445e+07	70393547	7.93227e+07	4.45451e+07	3.78048e+07	3.72175e+07	1.87965e+07	2.00777e+07	1.5047e+07	0.9892	S(10): 1.1; Y(11): 98.9; S(14): 0.0	0	1.433e-05	333.711	25.09	38.95	36.26	36.37	38.37	19.58	26.84	27.06	16.84	High	High	High	High	High	High	High	High	High	0
NNSMHSQEYLMR	13	2	1	LOC_Os01g73250.2	abscisic stress-ripening, putative, expressed		Asr6#ASR2	S3(Phospho)	4.64144e+07	2.94347e+07	0	1589.63	4.83776e+07	46267081	4.45987e+07	2.90412e+07	27237006	3.20258e+07	0	0	12090857	1	S(3): 100.0; S(6): 0.0; Y(9): 0.0	0	3.235e-05	313.737	73.16	61.03	63.1	48.36	63.45	69.34			44.64	High	High	High	High	High	High			High	0
GLVPVGGGGGSGRHEAALK	9	1	1	LOC_Os02g35970.1	BTBN2 - Bric-a-Brac, Tramtrack, Broad Complex BTB domain with non-phototropic hypocotyl 3 NPH3 and coiled-coil domains, expressed		CPT1	S11(Phospho)	4.41728e+07	3.86001e+07	0	1798.9	4.70722e+07	4.36033e+07	4.18428e+07	4.31905e+07	3.81131e+07	34496716	0	0	0	1	S(11): 100.0	0	0.000378	280.693	30.25	23.98	28.05	33.72	21.94	22.48				High	High	High	High	High	High				1
GGGAPSPAAAK	15	1	1	LOC_Os02g35970.1	BTBN2 - Bric-a-Brac, Tramtrack, Broad Complex BTB domain with non-phototropic hypocotyl 3 NPH3 and coiled-coil domains, expressed		CPT1	S6(Phospho)	6.04308e+07	8.43965e+07	0	963.432	6.69151e+07	5.74768e+07	5.69006e+07	7.69434e+07	8.76037e+07	8.86425e+07	0	0	0	1	S(6): 100.0	0	0.001494	195.614	13.87	20.09	21.19	18.15	19.4	17.59		15.16		High	High	High	High	High	High		High		0
IASHIVASAHPVDGDGSVGSVR	5	1	1	LOC_Os03g18850.1	pathogenesis-related Bet v I family protein, putative, expressed		JIOsPR1	S17(Phospho)	0	0	3.08558e+07	2211.06	0	0	0	0	0	0	2.71739e+07	3.12668e+07	3.41266e+07	0.999728	S(3): 0.0; S(8): 0.0; S(17): 100.0; S(20): 0.0	0	0.002276	315.623							21.29	23.37	18.5							High	High	High	0
IPDLNLQDGPVVLSPPR	22	1	1	LOC_Os05g32600.1	cyclin-dependent kinase D-1, putative, expressed	kinase	R2	S14(Phospho)	2.62669e+07	2.39888e+07	2.68952e+06	1909.99	2.46549e+07	3.30681e+07	2.10776e+07	2.53468e+07	2.0178e+07	2.64416e+07	4.2505e+06	1.39595e+06	2.4221e+06	1	S(14): 100.0	0	1.022e-09	564.02	84.01	60.62	60.03	68.57	71.94	51.28	54.81	51.35	48.57	High	High	High	High	High	High	High	High	High	0
IPDLNLQDGPVVLSPPRK	14	1	1	LOC_Os05g32600.1	cyclin-dependent kinase D-1, putative, expressed	kinase	R2	S14(Phospho)	5.90945e+07	3.90344e+07	2.24926e+07	2038.07	7.48758e+07	4.92036e+07	5.32039e+07	6.92235e+07	3.86958e+06	44009971	2.34736e+07	2.30772e+07	2.09271e+07	1	S(14): 100.0	0	2.611e-11	652.652	36.71	56.57	15.62	47.78	17.86	39.93	41.73	33.16	32.18	High	High	High	High	High	High	High	High	High	1
NFTHQVFAR	32	1	1	LOC_Os05g32600.1	cyclin-dependent kinase D-1, putative, expressed	kinase	R2	T3(Phospho)	4.44109e+08	3.91393e+08	1.31462e+08	1199.54	470882592	4.3891e+08	422534091	3.98921e+08	396873590	3.78383e+08	129400290	1.29019e+08	1.35966e+08	1	T(3): 100.0	0	0.004639	293.803	47.74	41.47	38.07	36.54	37.11	32.03	36.62	46.16	46.99	High	High	High	High	High	High	High	High	High	0
HQHHHSQSSGGSTSR	10	1	1	LOC_Os03g19590.1	phytochrome B, putative, expressed		PHYB#OsphyB	S8(Phospho)	0	6.87012e+06	0	1709.69	0	5.44033e+06	0	2.58436e+06	7.1877e+06	1.08383e+07	0	1.61102e+06	0	0.488509	S(6): 0.0; S(8): 48.9; S(9): 48.9; S(12): 0.8; T(13): 0.8; S(14): 0.8	0	0.001386	236.349		7.24		32.01	16.71	22.18		23.09			High		High	High	High		High		0
ASPTPSSEQQIAAYLSR	10	1	1	LOC_Os03g19590.1	phytochrome B, putative, expressed		PHYB#OsphyB	S2(Phospho)	3.5237e+07	3.80747e+07	0	1885.87	3.86734e+07	34173193	3.28643e+07	4.2524e+07	2.83636e+07	4.33366e+07	0	0	1.02241e+07	0.999998	S(2): 100.0; T(4): 0.0; S(6): 0.0; S(7): 0.0; Y(14): 0.0; S(16): 0.0	0	6.485e-09	400.942	74.04	78.72	71.98	78.55	97.28	79.09			73.8	High	High	High	High	High	High			High	0
SFDYTQSLR	8	1	1	LOC_Os03g19590.1	phytochrome B, putative, expressed		PHYB#OsphyB	S1(Phospho)	3.84154e+07	1.01748e+07	0	1196.5	3.87415e+07	3.74888e+07	3.90158e+07	1.41866e+07	0	1.63377e+07	0	0	0	1	S(1): 100.0; Y(4): 0.0; T(5): 0.0; S(7): 0.0	0	0.000275	215.544	33.83	43.37	44.96	25.12	35.6	30.28				High	High	High	High	High	High				0
MEVSQRPPMAVTNAVSWR	14	2	1	LOC_Os01g50770.2	adaptor complexes medium subunit family domain containing protein, expressed		SPL28	M1(Oxidation); T12(Phospho)	1.64726e+07	2.61243e+07	5.37746e+06	2154.99	3.62274e+07	0	1.31904e+07	2.67376e+07	1.85943e+07	3.30411e+07	8.82349e+06	7308900	0	0.999995	S(4): 0.0; T(12): 100.0; S(16): 0.0	0	3.631e-07	263.921	2.19		2.15	18.24	28	24.07	16.83	4.61		High		High	High	High	High	High	High		0
MEVSQRPPMAVTNAVSWR	16	2	1	LOC_Os01g50770.2	adaptor complexes medium subunit family domain containing protein, expressed		SPL28	T12(Phospho)	2.5929e+08	1.43177e+08	6.34022e+07	2139	2.8938e+08	2.49908e+08	2.38583e+08	2.27752e+08	0	201778273	5.70527e+07	6.52015e+07	6.79525e+07	0.999998	S(4): 0.0; T(12): 100.0; S(16): 0.0	0	8.212e-07	461.27	15.04	46.26	34.26	44.87	5.83	22.73	44.41	44.27	31.61	High	High	High	High	High	High	High	High	High	0
SGGLQNSFSIGFR	8	1	1	LOC_Os03g57450.1	CAMK_CAMK_like.2 - CAMK includes calcium/calmodulin depedent protein kinases, expressed	kinase		S9(Phospho)	3.41814e+06	5.19097e+06	0	1449.65	0	5.18801e+06	5.06641e+06	8914996	0	6.65791e+06	0	0	0	0.999838	S(1): 0.0; S(7): 0.0; S(9): 100.0	0	0.000979	239.262	27.39	37.74	38.06	36.87		23.77				High	High	High	High		High				0
DIMGLGGSDDEDPAAAAAAAAPAQR	13	1	1	LOC_Os06g10880.2	bZIP transcription factor, putative, expressed			S8(Phospho)	2.30703e+07	1.56421e+07	0	2421.05	32576856	0	3.6634e+07	1.85587e+07	1.37968e+07	1.45706e+07	0	0	0	1	S(8): 100.0	0	3.279e-07	430.657	44.98		37.76	26.19	11.44	33.35				High		High	High	High	High				0
TYEIPITSGTMR	14	1	1	LOC_Os04g47300.1	CAMK_CAMK_like.26 - CAMK includes calcium/calmodulin depedent protein kinases, expressed	kinase	OsCPK12	T10(Phospho)	0	1.2356e+07	0	1448.65	0	0	8.98687e+06	1.41917e+07	9.49409e+06	1.33823e+07	0	0	0	0.499981	T(1): 0.0; Y(2): 0.0; T(7): 0.0; S(8): 50.0; T(10): 50.0	0	5.237e-05	294.23			13.7	21.41	24.16	13.96						High	High	High	High				0
RASGGGGEMGPVLQR	6	1	1	LOC_Os04g47300.1	CAMK_CAMK_like.26 - CAMK includes calcium/calmodulin depedent protein kinases, expressed	kinase	OsCPK12	S3(Phospho)	0	3.34673e+07	0	1551.72	99803507	0	0	0	4.77381e+07	5.26637e+07	0	0	0	1	S(3): 100.0	0	0.01221	225.87	7.88				16.44	13.34				High				High	High				1
ASGGGGEMGPVLQR	7	1	1	LOC_Os04g47300.1	CAMK_CAMK_like.26 - CAMK includes calcium/calmodulin depedent protein kinases, expressed	kinase	OsCPK12	S2(Phospho)	1.63278e+07	1.79016e+07	0	1395.6	1.99952e+07	2.89883e+07	0	3.26973e+07	2.10077e+07	0	0	0	0	1	S(2): 100.0	0	0.001045	277.713	27.76	32.2	28.1	50.79	34.94					High	High	High	High	High					0
QQSGEEQHQQGAAAPVVIR	8	1	1	LOC_Os06g04540.1	DNA binding protein, putative, expressed		dp1	S3(Phospho)	2.96526e+07	2.60753e+07	0	2112.98	4.4912e+07	0	4.40459e+07	27616984	2.22924e+07	2.83164e+07	0	8.81473e+06	0	1	S(3): 100.0	0	9.942e-07	294.424	33.54		30.79	34.79	19.44	32.56		43.15		High		High	High	High	High		High		0
TLSGPVTDPSK	21	1	1	LOC_Os02g50240.1	glutamine synthetase, catalytic domain containing protein, expressed		OsGS1#GS1;OsGS1;1 ; OsGLN1;1 ; λGS28	S3(Phospho)	1.80532e+08	1.52053e+08	4.73967e+07	1181.55	1.72293e+08	1.95846e+08	1.73457e+08	1.56442e+08	1.53848e+08	1.4587e+08	4.72351e+07	4.77079e+07	4.72472e+07	1	T(1): 0.0; S(3): 100.0; T(7): 0.0; S(10): 0.0	0	1.656e-05	305.252	40.8	44.37	87.17	41.23	53.37	31.07	37.54	56.03	55.82	High	High	High	High	High	High	High	High	High	0
VSPHNIPSNFTFGAER	17	2	1	LOC_Os06g20340.2	dual specificity protein phosphatase, putative, expressed	phosphatase		S2(Phospho)	6.53613e+07	3.91158e+07	0	1852.84	7.833e+07	6.10348e+07	5.6719e+07	4.16607e+07	4.19626e+07	3.37241e+07	9.02453e+06	0	0	1	S(2): 100.0; S(8): 0.0; T(11): 0.0	0	3.486e-06	382.186	65.73	60.25	54.85	51.55	59.92	55.09	35.68			High	High	High	High	High	High	High			0
RNPSPAPPAATASLTTAPGSLFSQHTPTLTAAANDAK	2	1	1	LOC_Os10g42430.1	transcription factor MYC7E, putative, expressed			S4(Phospho)	2.84511e+07	0	0	3710.84	2.65392e+06	0	8.26995e+07	0	0	0	0	0	0	1	S(4): 100.0; T(11): 0.0; S(13): 0.0; T(15): 0.0; T(16): 0.0; S(20): 0.0; S(23): 0.0; T(26): 0.0; T(28): 0.0; T(30): 0.0	0	6.12e-09	305.503	34.25		27.06							High		High							1
SSTPAAAAEQEHR	38	1	1	LOC_Os10g42430.1	transcription factor MYC7E, putative, expressed			T3(Phospho)	8.19156e+07	4.85331e+07	1.00091e+07	1434.61	8.65904e+07	71160522	87995850	54401646	36384757	54812982	7632056	1.15968e+07	1.07986e+07	0.999999	S(1): 0.0; S(2): 0.0; T(3): 100.0	0	1.299e-06	372.835	72.48	72.56	49.5	47.75	50.48	64.21	17.4	28.61	25.89	High	High	High	High	High	High	High	High	High	0
HVDASDDDVDKACVSDSR	8	1	1	LOC_Os03g46340.1	pleckstrin homology domain-containing protein, putative, expressed			S5(Phospho); C13(Carbamidomethyl)	2.17623e+07	3.31476e+07	0	2070.81	3.28906e+07	32396340	0	3.94193e+07	2.47068e+07	35316731	0	0	0	1	S(5): 100.0; S(15): 0.0; S(17): 0.0	0	3.816e-16	300.956	27.24	25.23		35.24	24.64	27.7				High	High		High	High	High				1
HVDASDDDVDK	52	1	1	LOC_Os03g46340.1	pleckstrin homology domain-containing protein, putative, expressed			S5(Phospho)	7.44078e+08	7.49952e+08	2.43761e+08	1295.48	7.43587e+08	7.33396e+08	7.55251e+08	5.98328e+08	8.52137e+08	799392235	1.78646e+08	2.68813e+08	2.83824e+08	1	S(5): 100.0	0	3.322e-05	529.159	76.44	80.08	76.88	83.22	78.69	78.17	86.18	73.17	76.14	High	High	High	High	High	High	High	High	High	0
AHAAASQGEDGPSHEMMQEQGEDGWGNAQR	2	2	1	LOC_Os12g27994.2	expressed protein			S6(Phospho)	2.89265e+07	0	0	3261.27	0	3.93763e+07	4.74031e+07	0	0	0	0	0	0	1	S(6): 100.0; S(13): 0.0	0	6.137e-07	381.765		24.67	24.42								High	High							0
GLSEEDIGGWK	15	1	1	LOC_Os04g44870.1	C2 domain containing protein, putative, expressed		OsERG3#OsPBP1	S3(Phospho)	3.68717e+08	2.86473e+08	1.53496e+08	1270.53	3.90098e+08	3.62193e+08	3.53861e+08	2.91176e+08	2.84906e+08	2.83339e+08	144663739	1.45824e+08	1.7e+08	1	S(3): 100.0	0	0.0001256	300.407	48.5	38.16	56.82	47.17	39.95	30.35	60.42	49.46	42.16	High	High	High	High	High	High	High	High	High	0
AASLDNQVGDLK	16	1	1	LOC_Os03g51030.3	phytochrome A, putative, expressed		PHYA	S3(Phospho)	6.93825e+07	2.83019e+07	1.65784e+07	1310.6	72286697	6.87148e+07	6.7146e+07	4.05912e+07	1.08797e+07	3.34348e+07	15618895	1.63725e+07	1.77438e+07	1	S(3): 100.0	0	0.000163	361.795	49.06	37.51	42.8	44.47	32.94	37.66	57.03	37.48	44.46	High	High	High	High	High	High	High	High	High	0
IWLVDSK	12	4	1	LOC_Os01g52500.3	NADP-dependent malic enzyme, putative, expressed		NADP-ME2	S6(Phospho)	1.33093e+07	9.06651e+06	5.94746e+06	940.458	1.65344e+07	13184510	1.02089e+07	9.49358e+06	7847502	9.85845e+06	5.45526e+06	5.96603e+06	6.42108e+06	1	S(6): 100.0	0.001	0.03451	211.863	28.27	27.93	28.3	32.48	33.04	28.59	33.26	33.23	33.27	High	High	High	High	High	High	High	High	High	0
QMSINSVPK	3	2	1	LOC_Os12g42310.1	serine/threonine-protein phosphatase BSL2, putative, expressed	phosphatase		M2(Oxidation); S3(Phospho)	0	8.00833e+06	0	1099.49	0	0	0	2.04254e+07	0	3.59959e+06	0	0	0	0.979104	S(3): 97.9; S(6): 2.1	0.001	0.02749	93.3203				14.16		20.42							High		High				0
LIHPLPPAITSPETSPEHHIEDTWMQELNANRPPTPTR	40	2	1	LOC_Os12g42310.1	serine/threonine-protein phosphatase BSL2, putative, expressed	phosphatase		T14(Phospho)	8.88618e+07	0	0	4403.17	1.01286e+08	69961109	9.53385e+07	0	0	4.97628e+07	0	0	0	0.498824	T(10): 0.0; S(11): 0.1; T(14): 49.9; S(15): 49.9; T(23): 0.1; T(35): 0.0; T(37): 0.0	0	3.142e-05	172.461	13.63	14.83	5.27		1.17	1.27				High	High	High		High	High				0
EQSPDATPSVK	21	1	1	LOC_Os12g42310.1	serine/threonine-protein phosphatase BSL2, putative, expressed	phosphatase		S3(Phospho)	1.15472e+08	1.06159e+08	4.70365e+07	1238.53	121789342	1.18353e+08	1.06272e+08	1.10974e+08	99555492	107948076	4.25257e+07	46442656	5.21411e+07	1	S(3): 100.0; T(7): 0.0; S(9): 0.0	0	0.002072	210.398	30.41	33.32	26.04	25.69	38.59	27.42	42.48	29.51	34.82	High	High	High	High	High	High	High	High	High	0
QMSINSVPK	16	2	1	LOC_Os12g42310.1	serine/threonine-protein phosphatase BSL2, putative, expressed	phosphatase		S3(Phospho)	3.97765e+08	2.46287e+08	0	1083.5	2.87789e+08	4.3323e+08	4.72276e+08	277914915	2.33616e+08	227330746	2.40109e+08	0	0	1	S(3): 100.0; S(6): 0.0	0	0.006019	189.306	36.8	36.71	45.89	41.61	42.28	41.63	37.72			High	High	High	High	High	High	High			0
QLSIDQFENEGR	31	2	1	LOC_Os12g42310.1	serine/threonine-protein phosphatase BSL2, putative, expressed	phosphatase		S3(Phospho)	4.33073e+08	3.35147e+08	1.46067e+08	1515.65	4.55276e+08	4.16777e+08	427166878	353247965	3.45521e+08	3.06672e+08	1.44106e+08	1.40538e+08	1.53558e+08	1	S(3): 100.0	0	0.0001035	308.337	42.25	43.7	56.97	58.87	54.9	51.85	47.27	43.06	49.72	High	High	High	High	High	High	High	High	High	0
EVHASGELR	6	1	1	LOC_Os01g64970.1	CAMK_CAMK_like.11 - CAMK includes calcium/calmodulin depedent protein kinases, expressed	kinase	SAPK4#OSPDK	S5(Phospho)	0	0	2.04386e+07	1077.48	0	0	1.90083e+07	0	0	0	3.55115e+07	2.58045e+07	0	1	S(5): 100.0	0.001	0.02405	163.244			8.54				11.83	11.89				High				High	High		0
EMSDDESTDK	10	1	1	LOC_Os04g58620.1	potasium efflux antiporter protein, putative, expressed			S3(Phospho)	0	3.07091e+07	1.06579e+07	1236.4	0	0	3.33414e+07	2.87604e+07	3.26213e+07	3.07455e+07	14780169	1.71935e+07	0	1	S(3): 100.0; S(7): 0.0; T(8): 0.0	0	5.526e-09	218.509			15.76	17.35	23.07	30.44	18.18	37.8				High	High	High	High	High	High		0
KPSFASLSK	30	1	1	LOC_Os06g41990.2	M16 domain containing zinc peptidase, putative, expressed		SPP	S3(Phospho)	0	2.93136e+07	0	1044.52	4.25175e+07	0	0	0	3.45796e+07	5.33612e+07	0	1.80641e+07	0	0.999999	S(3): 100.0; S(6): 0.0; S(8): 0.0	0	0.007954	231.445	25.36	14.09	22.75	28.43	29.7	31.87		21.46	15.72	High	High	High	High	High	High		High	High	0
VASLEHLQK	26	1	1	LOC_Os03g58250.1	bZIP transcription factor domain containing protein, expressed			S3(Phospho)	3.5874e+08	2.50607e+08	1.09846e+08	1104.55	355859480	3.82933e+08	3.37426e+08	3.22873e+08	2.35367e+08	193580218	1.15366e+08	1.08511e+08	1.0566e+08	1	S(3): 100.0	0	8.566e-11	330.155	38.8	60.51	19.73	57.42	55.49	65.2	56.94	43.86	39.78	High	High	High	High	High	High	High	High	High	0
LQSPGAQQTYGTSQQVDASAGNQGMLSPYR	3	3	1	LOC_Os01g68860.2	zinc finger C-x8-C-x5-C-x3-H type family protein, expressed			S3(Phospho)	1.48655e+07	0	0	3220.46	3.4012e+07	0	1.05843e+07	2.31593e+07	0	0	0	0	0	1	S(3): 100.0; T(9): 0.0; Y(10): 0.0; T(12): 0.0; S(13): 0.0; S(19): 0.0; S(27): 0.0; Y(29): 0.0	0	8.319e-08	328.88	65.59		46.62	52.47						High		High	High						0
GSFIPSPR	57	3	1	LOC_Os01g68860.2	zinc finger C-x8-C-x5-C-x3-H type family protein, expressed			S6(Phospho)	7.7768e+07	4.38874e+07	8.45034e+06	940.429	8.76423e+07	7.45659e+07	71095799	5.52972e+07	2.08796e+07	5.54853e+07	1.33025e+07	7.28097e+06	4.76758e+06	1	S(2): 0.0; S(6): 100.0	0	0.008204	211.747	32.14	34.09	33.25	32.84	32.53	33	26.39	35.1	24.78	High	High	High	High	High	High	High	High	High	0
ATYYSSPGNER	15	2	1	LOC_Os03g47740.3	homeodomain protein, putative, expressed		OsBIHD1	N-Term(Acetyl); S6(Phospho)	8.27346e+07	6.29406e+07	1.97692e+07	1366.54	8.52754e+07	8.27958e+07	8.01325e+07	6.05146e+07	6.15874e+07	66719713	1.86405e+07	1.87367e+07	2.19302e+07	0.991258	T(2): 0.0; Y(3): 0.0; Y(4): 0.0; S(5): 0.9; S(6): 99.1	0	0.0007848	214.256	18.24	22.82	13.31	23.4	21.09	14.87	15.27	8.84	14.5	High	High	High	High	High	High	High	High	High	0
ASQQTNAYNTSPR	10	2	1	LOC_Os01g01720.2	pex14, putative, expressed		#N/A	S11(Phospho)	0	0	4.84278e+06	1517.64	0	52221376	0	0	0	0	6619519	7.90883e+06	0	0.99135	S(2): 0.0; T(5): 0.0; Y(8): 0.0; T(10): 0.9; S(11): 99.1	0	0.0002362	366.439	35.7	35.61		34.87			14.53	18.6		High	High		High			High	High		0
VLEQLSGQSPVFSK	26	2	1	LOC_Os01g10820.1	ribosomal protein L5, putative, expressed			S9(Phospho)	1.14989e+08	1.18358e+08	4.18617e+07	1598.79	1.17845e+08	110375761	1.16746e+08	1.29138e+08	1.17935e+08	107999096	38325278	4.10599e+07	4.61999e+07	1	S(6): 0.0; S(9): 100.0; S(13): 0.0	0	8.035e-05	333.253	51.9	52.39	53.38	46.88	50.76	54.41	57.89	57.48	53.69	High	High	High	High	High	High	High	High	High	0
DLPSQPTSPER	11	1	1	LOC_Os01g12280.1	hAT dimerisation domain-containing protein, putative, expressed			S8(Phospho)	0	0	1.55002e+07	1306.57	104040810	0	0	0	76175521	0	2.27738e+07	2.37267e+07	0	0.5	S(4): 0.0; T(7): 50.0; S(8): 50.0	0.005	0.08923	214.483	14.7				21.02		15.41	13.89		High				High		High	High		0
ASSWTFDEK	17	1	1	LOC_Os01g12660.1	AAA-type ATPase family protein, putative, expressed			S3(Phospho)	2.67817e+07	1.44878e+07	9.943e+06	1150.45	3.00517e+07	2.62175e+07	2.40759e+07	7.33318e+06	1.76501e+07	1.84801e+07	1.01131e+07	7.95921e+06	1.17567e+07	0.999946	S(2): 0.0; S(3): 100.0; T(5): 0.0	0	0.00273	225.767	20.49	9.06	21.81	13.3	25.41	19.61	34.17	21.85	19.9	High	High	High	High	High	High	High	High	High	0
SISETTLEK	20	1	1	LOC_Os01g12660.1	AAA-type ATPase family protein, putative, expressed			S3(Phospho)	9.35823e+07	7.53674e+07	3.23631e+07	1087.49	9.9735e+07	9.3698e+07	87313870	8.1149e+07	7.16359e+07	7.33174e+07	3.23949e+07	3.23949e+07	3.22996e+07	1	S(1): 0.0; S(3): 100.0; T(5): 0.0; T(6): 0.0	0	0.00937	228.445	33.42	22.4	38.45	21.16	38.21	28.32	29.09	38.52	42.12	High	High	High	High	High	High	High	High	High	0
MAFGSGNLESSQQTQPTEFVPNR	17	1	1	LOC_Os01g12720.1	protein kinase domain containing protein, expressed	kinase		S5(Phospho)	1.20527e+08	7.75619e+07	3.20249e+07	2605.14	1.29552e+08	114125793	1.17904e+08	9.04019e+07	7.48107e+07	6.74732e+07	2.87474e+07	3.20954e+07	3.52319e+07	1	S(5): 100.0; S(10): 0.0; S(11): 0.0; T(14): 0.0; T(17): 0.0	0	3.816e-16	424.68	40.77	45.79	62.04	52.24	55.28	58.96	50.27	59.54	43.18	High	High	High	High	High	High	High	High	High	0
SVSMGDAR	25	1	1	LOC_Os01g12720.1	protein kinase domain containing protein, expressed	kinase		S3(Phospho)	2.26168e+08	1.50269e+08	4.69811e+07	902.347	2.22825e+08	2.28501e+08	227178316	157136711	1.41552e+08	1.52118e+08	3.93909e+07	5.10844e+07	5.04681e+07	1	S(1): 0.0; S(3): 100.0	0.001	0.01791	179.638	34.79	34.86	34.86	35.06	33.62	34.87	33.88	34.08	33.94	High	High	High	High	High	High	High	High	High	0
LGSPPNYDVVNK	3	2	1	LOC_Os01g14550.1	pathogen-related protein, putative, expressed			S3(Phospho)	0	0	5.0341e+06	1382.64	0	0	0	0	0	0	4.09831e+06	6.41468e+06	4.58932e+06	1	S(3): 100.0; Y(7): 0.0	0	0.0006992	205.504							21.15	10.69	23.62							High	High	High	0
LPGLSDDVGAGFIAGHGSQSASGPEVDVER	4	1	1	LOC_Os01g15600.1	PUR ALPHA-1, putative, expressed		#N/A	S22(Phospho)	0	0	4.48004e+07	3004.37	0	0	0	0	0	0	3.83199e+07	4.49788e+07	5.11023e+07	0.495406	S(5): 0.0; S(18): 49.5; S(20): 0.9; S(22): 49.5	0	5.351e-09	427.8							37.25	44.08	40.07							High	High	High	0
LGLHSLR	15	9	1	LOC_Os01g16030.3	ADP-ribosylation factor, putative, expressed			S5(Phospho)	3.37507e+07	2.63437e+07	1.13252e+07	875.452	3.06112e+07	3.5087e+07	3.55539e+07	2.95259e+07	25917661	2.35877e+07	1.23415e+07	12205505	9428517	1	S(5): 100.0	0	0.003034	318.969	36.41	36.56	34.33	37.24	35.52	34.08	34.45	44.92	38.88	High	High	High	High	High	High	High	High	High	0
ASPPPPSTAGSAPK	5	1	1	LOC_Os01g16100.1	translin, putative, expressed			S2(Phospho)	0	0	1.33284e+07	1344.63	8.91571e+07	0	0	0	6.18701e+07	0	2.04189e+07	1.95662e+07	0	1	S(2): 100.0; S(7): 0.0; T(8): 0.0; S(11): 0.0	0.002	0.04663	197.018	9.69				13.74		11.37	12.98		High				High		High	High		0
MKDTDSEEELK	20	4	2	LOC_Os01g16240.1 ;LOC_Os05g41210.1	OsCam1-3 - Calmodulin, expressed			T4(Phospho)	1.10477e+08	8.49105e+07	2.64637e+07	1404.56	1.11712e+08	1.06028e+08	113691216	8.53356e+07	7.94409e+07	8.99551e+07	2.6503e+07	2.57559e+07	27132149	1	T(4): 100.0; S(6): 0.0	0	8.735e-05	453.45	52.88	46.82	48.03	47.75	38.54	43.63	51.06	55	46.76	High	High	High	High	High	High	High	High	High	1
SSPDEDPPTEPER	58	1	1	LOC_Os01g16540.1	NEDD8-activating enzyme E1 catalytic subunit, putative, expressed		#N/A	N-Term(Acetyl); S1(Phospho)	3.37118e+08	5.20424e+08	1.68881e+08	1577.61	535699985	4.75653e+08	0	5.38638e+08	526379947	4.96253e+08	140756798	1.66789e+08	1.99097e+08	0.991525	S(1): 99.2; S(2): 0.8; T(9): 0.0	0	0.008746	309.294	49.47	35.11	37.22	49.33	32.9	31.63	33.22	32	31.83	High	High	High	High	High	High	High	High	High	0
QLSINQSASR	9	1	1	LOC_Os01g18670.1	MDR-like ABC transporter, putative, expressed			S3(Phospho)	1.52411e+07	1.32236e+07	0	1183.55	0	2.13509e+07	2.43723e+07	1.16692e+07	1.55409e+07	12460733	0	0	0	0.999996	S(3): 100.0; S(7): 0.0; S(9): 0.0	0	5.112e-05	162.31		31.98	25.6	10.24	16.53	14.25					High	High	High	High	High				0
VLINTISGR	29	1	1	LOC_Os01g19760.1	expressed protein			S7(Phospho)	3.10694e+08	2.49064e+08	6.69661e+07	1052.55	3.06639e+08	307791840	3.17653e+08	276438488	252704631	2.1805e+08	6.7616e+07	6.64211e+07	6.68612e+07	1	T(5): 0.0; S(7): 100.0	0	0.00385	280.522	54.49	49.49	59.28	55.82	59.42	58.27	41.62	58.93	59.4	High	High	High	High	High	High	High	High	High	0
VSEGETTPSNSFKR	13	2	1	LOC_Os01g27040.1	chromatin-remodeling complex ATPase chain, putative, expressed			S11(Phospho)	2.39719e+07	0	1.04483e+07	1618.71	3.4778e+07	3.71377e+07	0	0	0	2.56597e+07	1.22273e+07	8374928	1.07427e+07	0.999936	S(2): 0.0; T(6): 0.0; T(7): 0.0; S(9): 0.0; S(11): 100.0	0	4.476e-16	410.257	36.76	34.49				26.54	19.79	11.49	36.14	High	High				High	High	High	High	1
LKSLIFR	7	1	1	LOC_Os01g32964.1	protein phosphotase protein, putative, expressed			S3(Phospho)	0	6.96754e+07	0	956.534	0	0	64282105	75227641	66040186	6.77585e+07	0	0	2.25824e+07	1	S(3): 100.0	0.001	0.03104	200.503			33.74	32.01	33.6	32.42			25.55			High	High	High	High			High	1
KKSDAALVR	21	1	1	LOC_Os01g37690.1	sodium/calcium exchanger protein, putative, expressed		OsCAX1a	S3(Phospho)	1.29707e+08	7.46897e+07	0	1067.56	6.29603e+07	135490737	190670640	80029483	8.65334e+07	5.75064e+07	0	0	0	1	S(3): 100.0	0	0.01399	266.666	44.13	45.47	45.74	23.96	41.58	36.24				High	High	High	High	High	High				2
TKSETGGGFSHVE	3	2	1	LOC_Os01g37832.3	thioredoxin, putative, expressed			S3(Phospho)	0	0	5.73233e+06	1415.58	0	0	0	0	0	0	5.00528e+06	5.91339e+06	6.27833e+06	0.999997	T(1): 0.0; S(3): 100.0; T(5): 0.0; S(10): 0.0	0	0.01516	208.356							19.84	34.49	30.83							High	High	High	1
LPSNVNR	4	2	1	LOC_Os01g40200.2	XIK, putative, expressed		#N/A	S3(Phospho)	0	0	3.11989e+07	879.409	0	0	0	0	0	0	3.20114e+07	3.00853e+07	3.14999e+07	1	S(3): 100.0	0.002	0.04691	185.711							24.23	21.83	20.16							High	High	High	0
DSQPIPCTDDPPLSESPTTDLGCHDPR	29	1	1	LOC_Os01g40750.1	expressed protein			C7(Carbamidomethyl); S16(Phospho); C23(Carbamidomethyl)	7.55317e+07	7.1237e+07	2.51222e+07	3087.29	61297895	6.42618e+07	1.01035e+08	7.10564e+07	4.01748e+07	1.0248e+08	1.40945e+07	2.87375e+07	3.25346e+07	0.981171	S(2): 0.0; T(8): 0.0; S(14): 1.8; S(16): 98.1; T(18): 0.0; T(19): 0.0	0	3.765e-05	289.651	15.27	13.38	9.9	17.5	16.16	12.77	4.59	13.83	12.08	High	High	High	High	High	High	High	High	High	0
KKESLANLLIPPK	10	1	1	LOC_Os01g45640.1	tat pathway signal sequence family protein, expressed		#N/A	S4(Phospho)	9.05288e+06	0	0	1530.87	11146123	5.20758e+06	1.08049e+07	0	0	0	0	0	0	1	S(4): 100.0	0	0.0001024	402.475	30.82	26.5	23.45							High	High	High							2
STDGVGGGCSPQR	21	1	1	LOC_Os01g49410.1	expressed protein			C9(Carbamidomethyl); S10(Phospho)	5.3653e+07	4.8231e+07	1.60579e+07	1357.52	56314184	5.54752e+07	49169576	4.87584e+07	4.43771e+07	51557478	1.54613e+07	1.6592e+07	1.61203e+07	1	S(1): 0.0; T(2): 0.0; S(10): 100.0	0	0.0003086	309.168	35.73	28.73	27.52	38.61	26.65	27.51	8.92	17.72	30.76	High	High	High	High	High	High	High	High	High	0
GTSTVSQLFK	16	1	1	LOC_Os01g55040.1	1,3-beta-glucan synthase component, putative, expressed			S3(Phospho)	7.18866e+07	3.42824e+07	2.39343e+07	1147.54	7.44366e+07	67994879	7.32283e+07	3.33537e+07	3.54014e+07	3.4092e+07	2.20033e+07	2.42877e+07	2.55119e+07	0.991813	T(2): 0.0; S(3): 99.2; T(4): 0.8; S(6): 0.0	0	0.001753	201.627	44.52	41.72	45.47	38.84	47.5	34.98	47.62	57.17	42.85	High	High	High	High	High	High	High	High	High	0
NLSISSK	25	1	1	LOC_Os01g56860.1	WD domain, G-beta repeat domain containing protein, expressed			S3(Phospho)	9.36122e+07	8.01853e+07	2.80411e+07	828.389	1.13957e+08	1.01495e+08	65385140	9.05275e+07	6.23957e+07	8.76328e+07	30189258	2.52418e+07	28692213	0.999996	S(3): 100.0; S(5): 0.0; S(6): 0.0	0.001	0.03072	147.81	28.5	24.4	23.58	38.74	30.74	20.03	23.26	30.1	27.05	High	High	High	High	High	High	High	High	High	0
MTKEQYGALR	3	1	1	LOC_Os01g60830.1	expressed protein		#N/A	T2(Phospho)	0	1.20446e+07	0	1276.58	0	1.83673e+07	0	1.79478e+07	0	1.81862e+07	0	0	0	1	T(2): 100.0; Y(6): 0.0	0.003	0.06118	175.992		11.06		17.13		18.85					High		High		High				1
NSNVVGGMTHSNSMPTLTAAK	6	1	1	LOC_Os01g68040.1	CorA-like magnesium transporter protein, putative, expressed		#N/A	T16(Phospho)	0	0	3548053	2196.98	0	3.16103e+06	0	0	0	0	4.82934e+06	0	5.81482e+06	0.980565	S(2): 0.0; T(9): 0.0; S(11): 0.0; S(13): 1.9; T(16): 98.1; T(18): 0.0	0	3.816e-16	260.18		7.41					12.31		24.09		High					High		High	0
SVTPTGGFLGR	21	1	1	LOC_Os01g68300.1	expressed protein			T3(Phospho)	6.11645e+07	3.06414e+07	1.50505e+07	1171.55	6.25624e+07	5.76326e+07	63298453	3.4588e+07	3.67951e+07	2.0541e+07	1.5169e+07	1.49481e+07	1.50343e+07	1	S(1): 0.0; T(3): 100.0; T(5): 0.0	0	0.0007593	236.105	39.61	31.33	35.74	26.05	23.23	26.91	38.18	28.26	30.76	High	High	High	High	High	High	High	High	High	0
KQSFLLK	26	1	1	LOC_Os01g68300.1	expressed protein			S3(Phospho)	1.25701e+09	8.22046e+08	2.88121e+08	943.502	1.26406e+09	1.29713e+09	1.20985e+09	8.70566e+08	7.95417e+08	8.00154e+08	2.7184e+08	2.89404e+08	303118107	1	S(3): 100.0	0	0.008943	256.771	34.18	48.82	46.79	33.05	43.6	46.63	44.59	35.17	37.08	High	High	High	High	High	High	High	High	High	1
ASDAKPDSPPAGVDPPPPK	40	1	1	LOC_Os01g70020.1	DEK C terminal domain containing protein, expressed			S8(Phospho)	6.13187e+07	2.59916e+07	8.56307e+06	1922.89	8.05246e+07	6.06818e+07	4.27495e+07	3.93896e+07	0	38585236	5365920	7.60727e+06	1.2716e+07	1	S(2): 0.0; S(8): 100.0	0	1.015e-05	376.102	34.42	35.79	34.81	35.08	30.22	28.25	36.08	35.47	37.38	High	High	High	High	High	High	High	High	High	0
HIIEEVINSMSDDEEGEEDNAEDDKDK	22	1	1	LOC_Os01g70020.1	DEK C terminal domain containing protein, expressed			S11(Phospho)	7.65822e+07	0	1.16824e+07	3185.26	7.51918e+07	7.43666e+07	8.01881e+07	0	0	0	8.94215e+06	2.14153e+07	4.6898e+06	0.5	S(9): 50.0; S(11): 50.0	0	3.124e-12	511.338	48.77	59.76	60.68	50.79		62.83	38.38	44.57	33.45	High	High	High	High		High	High	High	High	1
DNAGSDEEPDEPPAK	50	1	1	LOC_Os01g70020.1	DEK C terminal domain containing protein, expressed			S5(Phospho)	1.07917e+08	7.38816e+07	2.44647e+07	1650.62	9.27217e+07	1.28896e+08	1.02134e+08	7.93317e+07	6.30051e+07	7.93081e+07	1.47993e+07	3.00082e+07	2.85865e+07	1	S(5): 100.0	0	1.987e-06	384.357	48.7	42.61	51.32	58.92	55.49	65.45	28.73	42.07	25.61	High	High	High	High	High	High	High	High	High	0
ASDAKPDSPPAGVDPPPPKEEAK	65	1	1	LOC_Os01g70020.1	DEK C terminal domain containing protein, expressed			S8(Phospho)	3.66114e+08	1.30674e+08	8.5514e+07	2380.11	400156009	3.73767e+08	324418405	1.67379e+08	117473008	1.07168e+08	7.90072e+07	1.12903e+08	6.46317e+07	1	S(2): 0.0; S(8): 100.0	0	7.459e-09	530.048	46.26	42.89	47.95	42.12	46.35	44.9	42.82	49.56	42.05	High	High	High	High	High	High	High	High	High	1
ASDAKPDSPPAGVDPPPPKEEAK	158	1	1	LOC_Os01g70020.1	DEK C terminal domain containing protein, expressed			N-Term(Acetyl); S8(Phospho)	1.40722e+09	7.11982e+08	3.05247e+08	2422.12	1.3526e+09	1721359810	1147689122	683881271	744853083	7.07211e+08	2.36676e+08	1.87621e+08	4.91444e+08	0.999911	S(2): 0.0; S(8): 100.0	0	5.169e-09	520.057	55.54	49.04	47.85	45.2	45.19	44.3	47.86	52.2	44.04	High	High	High	High	High	High	High	High	High	1
LAPEPESEGIAPGHVSTVIK	30	1	1	LOC_Os01g72990.1	expressed protein		#N/A	S16(Phospho)	7.83729e+07	4.28667e+07	3.26664e+07	2111.04	8.84813e+07	7.43064e+07	72330941	4.89067e+07	3.72908e+07	4.24028e+07	2.83925e+07	3.18685e+07	3.77381e+07	0.989558	S(7): 0.0; S(16): 99.0; T(17): 1.0	0	1.467e-06	511.518	10.55	8.84	6.67	6.14	8.23	15.15	20.9	32.61	37.93	High	High	High	High	High	High	High	High	High	0
SASPDDDLAAK	29	1	1	LOC_Os02g01170.1	HECT-domain domain containing protein, expressed		#N/A	S3(Phospho)	1.06351e+08	9.30298e+07	3.52811e+07	1169.48	106948835	100906690	111198464	97434074	88666560	9.29887e+07	3.41693e+07	3.58194e+07	35854785	1	S(1): 0.0; S(3): 100.0	0	0.0009433	288.598	36.44	31.91	42.24	45.12	45.27	43.47	43.39	43.47	44.26	High	High	High	High	High	High	High	High	High	0
SGKPLHYK	13	1	1	LOC_Os02g02890.1	peptidyl-prolyl cis-trans isomerase, putative, expressed		OsCYP2	S1(Phospho)	1.63086e+07	2.78727e+07	4.32079e+06	1009.49	0	2.23049e+07	2.66209e+07	3.09424e+07	3.09984e+07	2.16774e+07	4.51723e+06	0	8.44514e+06	1	S(1): 100.0; Y(7): 0.0	0.001	0.03075	191.625		23.06	14.8	19.83	18.1	14.42	22.35		20.34		High	High	High	High	High	High		High	0
TASMSNLPSPR	3	2	1	LOC_Os02g03410.2	CAMK_CAMK_like.12 - CAMK includes calcium/calmodulin depedent protein kinases, expressed	kinase	#N/A	S3(Phospho)	0	3.62839e+06	0	1240.55	0	0	0	4.53125e+06	6.35392e+06	0	0	0	0	0.999995	T(1): 0.0; S(3): 100.0; S(5): 0.0; S(9): 0.0	0	0.0005869	196.55				19.28	17.56		10.4						High	High		High			0
LVALQEILQECGIGSEISSPDASAAIGQHR	14	1	1	LOC_Os02g06592.1	SNF2 family N-terminal domain containing protein, expressed			C11(Carbamidomethyl); S19(Phospho)	0	1.03539e+07	5.65676e+06	3229.57	0	0	5.26971e+07	2.12125e+07	6.55388e+06	3.29541e+06	7.99711e+06	0	8.97318e+06	0.999837	S(15): 0.0; S(18): 0.0; S(19): 100.0; S(23): 0.0	0	1.747e-12	399.637			42.29	12.54	12.1	4.62	17.88		38.86			High	High	High	High	High		High	0
PVGVQAPEASPGR	11	1	1	LOC_Os02g08018.1	calcium-transporting ATPase 9, plasma membrane-type, putative			S10(Phospho)	1.76098e+08	6.0706e+07	0	1344.64	171868140	158955144	1.97469e+08	91167668	0	90950396	0	0	0	1	S(10): 100.0	0	0.0002548	362.396	41.57	37.21	39.28	42.91		41.68				High	High	High	High		High				0
ANDCNLHISGGR	10	1	1	LOC_Os02g08350.1	expressed protein		#N/A	C4(Carbamidomethyl); S9(Phospho)	8.9862e+06	0	2.11474e+06	1393.58	1.42772e+07	1.26814e+07	0	0	0	0	0	3.83346e+06	2.51075e+06	1	S(9): 100.0	0	2.421e-11	303.87	27.37	30.75						14.77	27.89	High	High						High	High	0
ADTIDEAVDSSETVPSAR	23	1	1	LOC_Os02g09359.1	BRASSINOSTEROID INSENSITIVE 1-associated receptor kinase 1 precursor, putative, expressed	kinase		S10(Phospho)	7.78603e+07	3.43417e+07	2.48939e+07	1942.83	8.05326e+07	79771563	7.32767e+07	0	5.25853e+07	5.04398e+07	2.28322e+07	2.47709e+07	27078568	0.989419	T(3): 0.0; S(10): 98.9; S(11): 1.1; T(13): 0.0; S(16): 0.0	0	5.83e-11	395.489	72.6	77.51	70.93		68.54	71.5	52.2	70.27	90.62	High	High	High		High	High	High	High	High	0
QYSVLDAK	28	1	1	LOC_Os02g16620.1	reticulon domain containing protein, putative, expressed		#N/A	S3(Phospho)	1.52096e+08	8.36469e+07	4.32176e+07	1003.45	1.5165e+08	1.57013e+08	1.47625e+08	9.36054e+07	8.0822e+07	7.65133e+07	4.37407e+07	42084099	4.38281e+07	0.999999	Y(2): 0.0; S(3): 100.0	0	0.01041	206.41	45.02	44.54	56.4	45.18	44.71	27.35	32.73	33.55	33.31	High	High	High	High	High	High	High	High	High	0
LGSLSEAR	3	1	1	LOC_Os02g17390.1	3-hydroxyacyl-CoA dehydrogenase, putative, expressed		#N/A	S3(Phospho)	0	0	3.39994e+06	912.421	0	0	0	0	0	0	0	4949873	5.24995e+06	1	S(3): 100.0; S(5): 0.0	0.001	0.02847	191.131								22.92	26.66								High	High	0
ATAVAASPAQSR	8	2	1	LOC_Os02g22780.2	T-complex protein, putative, expressed			N-Term(Acetyl); S7(Phospho)	0	4.33268e+07	1.10425e+07	1251.58	0	0	0	7.00041e+07	5.99763e+07	0	1.15057e+07	1.15198e+07	1.01019e+07	0.999896	T(2): 0.0; S(7): 100.0; S(11): 0.0	0	0.0001678	282.221				25.72	29.89		27.42	24.24	26.71				High	High		High	High	High	0
TEWAAAPAASQR	18	2	1	LOC_Os02g27480.3	membrane attack complex component/perforin/complement C9, putative, expressed		#N/A	S10(Phospho)	3.02842e+08	2.81731e+08	8.22799e+07	1338.59	3.08755e+08	311582189	288189659	2.93695e+08	2.70069e+08	281428229	74227508	81000256	9.16119e+07	1	T(1): 0.0; S(10): 100.0	0	3.386e-05	415.168	53.91	49.07	31.11	42.54	63.94	65.6	36.24	33.32	32.19	High	High	High	High	High	High	High	High	High	0
LEDSETEGGTTQAPSK	23	1	1	LOC_Os02g28980.1	peptidyl-prolyl isomerase, putative, expressed		rFKBP75	S4(Phospho)	1.34939e+08	9.10079e+07	3.2942e+07	1729.72	131784092	1.33324e+08	1.3971e+08	88946548	8.97121e+07	9.43651e+07	3.43914e+07	3.45761e+07	2.98586e+07	1	S(4): 100.0; T(6): 0.0; T(10): 0.0; T(11): 0.0; S(15): 0.0	0	1.084e-07	427.812	74.94	76.37	81.79	84.22	82.43	80.4	64.57	53.2	60.31	High	High	High	High	High	High	High	High	High	0
VMEGQGAVTNSGDEMGMR	18	1	1	LOC_Os02g34590.1	transposon protein, putative, unclassified, expressed		#N/A	S11(Phospho)	1.94991e+07	1.39584e+07	2.65852e+06	1948.76	2.06143e+07	1.44997e+07	2.33834e+07	16463322	1.39043e+07	1.15075e+07	0	2.54107e+06	5.43449e+06	1	T(9): 0.0; S(11): 100.0	0	1.165e-08	394.467	34.29	33.31	28.16	33.69	32.07	53.3		29.61	46.88	High	High	High	High	High	High		High	High	0
KSLSSSSAQR	8	1	1	LOC_Os02g35830.1	extracellular ligand-gated ion channel, putative, expressed			S2(Phospho)	3.88521e+06	0	0	1130.52	0	6.02644e+06	5.6292e+06	0	0	2.83952e+06	0	0	0	1	S(2): 100.0; S(4): 0.0; S(5): 0.0; S(6): 0.0; S(7): 0.0	0	0.008654	182.982		26.28	30.71			25.65					High	High			High				1
MFASLSNIAELK	5	2	1	LOC_Os02g36350.2	expressed protein		#N/A	S6(Phospho)	0	0	1.41743e+06	1403.67	0	0	5.38325e+06	0	0	0	1.18939e+06	3.0629e+06	0	0.999935	S(4): 0.0; S(6): 100.0	0	3.007e-05	300.79			72.76				59.67	69.43				High				High	High		0
EKPADDEEAEAEAASEGEEDAAAAAAAAPFR	2	1	1	LOC_Os02g37870.1	Brix domain containing protein, putative, expressed		#N/A	S15(Phospho)	0	1.706e+07	0	3169.3	0	0	0	0	2.47267e+07	2.64534e+07	0	0	0	1	S(15): 100.0	0	2.445e-10	399.759					50.38	63.8								High	High				0
SALTTSNVIELPK	3	1	1	LOC_Os02g38820.1	expressed protein		CycF2;3	T4(Phospho)	0	4.25449e+06	0	1452.74	0	0	0	0	6.65575e+06	6.10773e+06	0	3.94132e+06	0	0.999951	S(1): 0.0; T(4): 100.0; T(5): 0.0; S(6): 0.0	0	0.006904	375.8					52.18	45.56		42.92						High	High		High		0
HMKSPDPLEEQR	16	1	1	LOC_Os02g39010.3	cyclin-dependent kinase G-1, putative, expressed	kinase	#N/A	S4(Phospho)	2.65743e+07	1.43548e+07	7.1732e+06	1546.68	2.94713e+07	3.00635e+07	2.0188e+07	0	2.0327e+07	2.27375e+07	6.96876e+06	7.17286e+06	7.37797e+06	1	S(4): 100.0	0	3.932e-10	266.326	19.89	27.53	25.49		28.37	23.17	16.81	9.99	9.68	High	High	High		High	High	High	High	High	1
EVILVDDNDSEQEDGGSGK	5	1	1	LOC_Os02g39520.1	transposon protein, putative, unclassified, expressed			S10(Phospho)	0	0	6.26651e+06	2085.85	9.46906e+06	0	0	0	0	2.43471e+07	7.08627e+06	6.53518e+06	5.1781e+06	1	S(10): 100.0; S(17): 0.0	0	7.783e-07	297.731	33.3					58.1	40.48	28.07	28.49	High					High	High	High	High	0
YISSQSFGENFLK	14	1	1	LOC_Os02g40240.2	receptor kinase, putative, expressed	kinase	LP2	S6(Phospho)	1.09618e+08	4.52876e+07	2.83204e+07	1599.71	1.04971e+08	1.09388e+08	1.14495e+08	7.74249e+07	0	5.84379e+07	2.54805e+07	2.70456e+07	3.24351e+07	0.999999	Y(1): 0.0; S(3): 0.0; S(4): 0.0; S(6): 100.0	0	0.0003484	325.534	61.09	64.61	64.46	64.03		65.95	54.61	55.03	63.25	High	High	High	High		High	High	High	High	0
DIEASAPEGGEFSAK	10	4	1	LOC_Os02g41860.3	aquaporin protein, putative, expressed			S13(Phospho)	7.53104e+06	0	0	1587.66	0	8.83446e+06	1.37587e+07	0	1.31779e+07	0	0	3.75962e+06	0	1	S(5): 0.0; S(13): 100.0	0	0.003007	295.44		21.59	18.01		18.86			10.58			High	High		High			High		0
AASVEKPENEKLSDSESQK	20	1	1	LOC_Os02g42040.1	MIF4G domain containing protein, putative, expressed			S13(Phospho)	2.45113e+08	1.20184e+08	4.61938e+07	2155.99	2.68939e+08	2.40917e+08	225483507	1.24561e+08	1.16131e+08	1.1986e+08	4.91029e+07	4.4612e+07	4.48664e+07	0.986695	S(3): 0.0; S(13): 98.7; S(15): 1.3; S(17): 0.0	0	8.368e-08	317.421	20.46	29.47	15.72	6.35	20.47	16.88	15.8	17.22	19.21	High	High	High	High	High	High	High	High	High	1
SASLSEILDVK	2	1	1	LOC_Os02g42580.1	vacuolar protein-sorting protein bro1, putative, expressed		#N/A	S3(Phospho)	0	8.98013e+06	0	1241.6	0	0	0	0	1.4365e+07	1.25754e+07	0	0	0	1	S(1): 0.0; S(3): 100.0; S(5): 0.0	0	3.572e-06	260.834					47.43	39.13								High	High				0
STHEDAVGKPK	27	1	1	LOC_Os02g42740.1	cytochrome b5-like Heme/Steroid binding domain containing protein, expressed		#N/A	S1(Phospho)	1.16478e+07	7.35491e+06	0	1248.56	9.4132e+06	1.71184e+07	8.41183e+06	9.49045e+06	1.25743e+07	0	0	0	0	0.98921	S(1): 98.9; T(2): 1.1	0	0.006594	258.91	13.75	16.11	18.6	17.3	12.99					High	High	High	High	High					0
IQRPEASESSQPSSSPPSQPQEQPEAK	162	1	1	LOC_Os02g43020.1	heat shock protein STI, putative, expressed			S15(Phospho)	3.17125e+09	2.7323e+09	1.17867e+09	2986.35	3605875172	3722872089	2.185e+09	3648748442	2.60421e+09	1943948003	1.44319e+09	1243364702	849462033	0.999766	S(7): 0.0; S(9): 0.0; S(10): 0.0; S(13): 0.0; S(14): 0.0; S(15): 100.0; S(18): 0.0	0	5.115e-13	475.891	78.88	76.72	73.73	70.41	62.51	72.77	61.6	77.57	68.32	High	High	High	High	High	High	High	High	High	0
VYSSVSGDGR	3	1	1	LOC_Os02g46150.1	GAMM1 protein-like, putative, expressed			S3(Phospho)	0	6.24148e+06	0	1106.45	0	0	0	0	9.77142e+06	8.95303e+06	0	0	0	0.983602	Y(2): 0.0; S(3): 98.4; S(4): 1.6; S(6): 0.0	0.001	0.02863	166.39					11.54	9.27								High	High				0
DPDEENSAAPADR	16	1	1	LOC_Os02g48480.1	expressed protein			S7(Phospho)	3.38838e+07	2.7145e+07	8.9258e+06	1466.55	3.66944e+07	3.46741e+07	3.0283e+07	2.47213e+07	26322375	3.03912e+07	7.53794e+06	9.47314e+06	9.76632e+06	1	S(7): 100.0	0	1.343e-08	460.805	59.82	63.31	43.76	46.81	40.18	51.74	56.55	73.66	57.02	High	High	High	High	High	High	High	High	High	0
SMPEEFQPATPK	22	1	1	LOC_Os02g48630.1	expressed protein			T10(Phospho)	6.7083e+07	3.23968e+07	7.98947e+06	1441.61	7.76368e+07	8.39409e+07	3.96714e+07	4.48394e+07	4.05997e+07	1.17515e+07	7.81896e+06	1.14161e+07	4.73341e+06	1	S(1): 0.0; T(10): 100.0	0	0.0004617	368.341	22.64	26.36	25.63	25.38	28.54	19.76	15.9	26.51	17.7	High	High	High	High	High	High	High	High	High	0
IDGTSGLESDDDDDKEK	41	1	1	LOC_Os02g49450.1	BSD domain-containing protein, putative, expressed			S9(Phospho)	1.97323e+08	1.27361e+08	5.13451e+07	1918.75	2.04408e+08	187267697	200293820	1.30409e+08	1.25279e+08	126396606	4.78649e+07	5.15851e+07	5.45854e+07	1	T(4): 0.0; S(5): 0.0; S(9): 100.0	0	4.253e-08	538.804	68.29	74.71	85.83	65.57	72.04	83.71	72.4	72.98	55.57	High	High	High	High	High	High	High	High	High	1
TPLLGGEGGSTRPPSLR	57	1	1	LOC_Os02g53490.1	cation efflux family protein, putative, expressed			S15(Phospho)	1.7016e+08	9.56303e+07	4.21876e+07	1774.89	1.64621e+08	1.50081e+08	1.95779e+08	117945623	9.10003e+07	7.79451e+07	4.22594e+07	4.2266e+07	4.20373e+07	1	T(1): 0.0; S(10): 0.0; T(11): 0.0; S(15): 100.0	0	0.0002362	459.22	26.88	34.48	26.45	21.94	15.65	13.04	12.69	8.3	11.44	High	High	High	High	High	High	High	High	High	0
SASALGSR	15	1	1	LOC_Os02g54010.1	lipase class 3 family protein, putative, expressed			S3(Phospho)	1.78791e+07	2.85685e+07	1.00707e+07	828.363	1.46836e+07	18733943	20219717	21136998	3.08705e+07	3.3698e+07	7.84227e+06	1.02401e+07	1.21297e+07	0.999886	S(1): 0.0; S(3): 100.0; S(7): 0.0	0	0.008648	175.027	25.24	23.82	26.57	24.8	22.18	28.11	34.14	36.56	19.06	High	High	High	High	High	High	High	High	High	0
VDSDGEDIIDHHVDEDR	29	1	1	LOC_Os02g54010.1	lipase class 3 family protein, putative, expressed			S3(Phospho)	1.63309e+08	1.2378e+08	6.33548e+07	2045.82	1.45264e+08	1.63117e+08	181545832	165641697	62880398	1.42817e+08	70090128	61992336	5.79819e+07	1	S(3): 100.0	0	1.023e-06	455.883	40.72	51.64	57.5	44.78	68.53	66.68	48.07	63.07	50.65	High	High	High	High	High	High	High	High	High	0
ADVDTGELPQTPR	3	1	1	LOC_Os02g54110.1	expressed protein			N-Term(Acetyl); T11(Phospho)	0	0	6.08856e+06	1520.66	0	0	0	0	0	0	5.79039e+06	5.61091e+06	6.8644e+06	1	T(5): 0.0; T(11): 100.0	0	0.001128	250.141							20.38	14.62	19.89							High	High	High	0
IISPNTDDAK	4	3	1	LOC_Os02g54340.2	26S protease regulatory subunit 7, putative, expressed			S3(Phospho)	0	0	4.41659e+07	1153.52	0	0	221613764	0	0	0	5.11388e+07	3.9256e+07	4.21029e+07	1	S(3): 100.0; T(6): 0.0	0	0.00981	190.571			5.25				25.48	23.77	14.25			High				High	High	High	0
DFENASTDSEKLSPR	37	1	1	LOC_Os02g54500.1	WD40-like, putative, expressed			S13(Phospho)	2.0693e+08	1.2711e+08	3.07672e+07	1775.75	2.11177e+08	1.97442e+08	2.12171e+08	1.35024e+08	1.19805e+08	1.26502e+08	3.05432e+07	3.18907e+07	29867508	1	S(6): 0.0; T(7): 0.0; S(9): 0.0; S(13): 100.0	0	1.501e-07	613.065	65.87	78.34	77.12	59.7	79.78	81.95	56.36	67.54	58.03	High	High	High	High	High	High	High	High	High	1
GREPSPEALLR	5	1	1	LOC_Os02g58340.1	oligopeptidase, putative, expressed			S5(Phospho)	0	0	1.16043e+07	1304.63	0	0	0	0	0	0	6.48155e+06	1.22047e+07	1.61265e+07	1	S(5): 100.0	0.001	0.01546	237.109							8.99	8.31	9.87							High	High	High	1
EDGLLHTACGTPNYVAPEVLADK	17	2	1	LOC_Os03g03510.2	CAMK_KIN1/SNF1/Nim1_like.15 - CAMK includes calcium/calmodulin depedent protein kinases, expressed	kinase		T7(Phospho); C9(Carbamidomethyl)	1.64095e+08	1.04816e+08	3.89599e+07	2550.16	1.71115e+08	1.64556e+08	156611857	1.11463e+08	9.97504e+07	103235522	36833274	4.24655e+07	3.7581e+07	1	T(7): 100.0; T(11): 0.0; Y(14): 0.0	0	8.647e-09	351.649	32.89	30.41	33.42	34.38	34.62	32.91	36.44	30.3	30	High	High	High	High	High	High	High	High	High	0
NIAVGSHQEVYHPGALK	35	1	1	LOC_Os03g05290.1	aquaporin protein, putative, expressed			S6(Phospho)	3.47712e+08	1.85212e+08	6.57091e+07	1899.92	313183016	3.43227e+08	3.86725e+08	2.48915e+08	1.68001e+08	1.38721e+08	7.10889e+07	6.37242e+07	6.23141e+07	1	S(6): 100.0; Y(11): 0.0	0	4.802e-06	482.952	47.79	46.65	33.38	29.8	10.94	14.19	25.49	4.45	24.79	High	High	High	High	High	High	High	High	High	0
AGSQLNVLVK	22	1	1	LOC_Os03g05640.1	inorganic phosphate transporter, putative, expressed		OsPht1;2#OsPT2	S3(Phospho)	5.69541e+07	2.5936e+07	1.88466e+07	1108.58	59473752	5.69693e+07	5.44193e+07	2.82323e+07	2.18949e+07	2.76807e+07	1.95221e+07	1.90552e+07	1.79627e+07	1	S(3): 100.0	0	0.000297	330.872	75.31	40.84	71.13	60.93	75.3	67.98	64.2	39.53	51.33	High	High	High	High	High	High	High	High	High	0
ALPGMPDPDAEVIALSPK	15	1	1	LOC_Os03g10140.1	ZOS3-04 - C2H2 zinc finger protein, expressed			S16(Phospho)	8.8026e+07	7.54089e+07	3.33496e+07	1900.92	8.44163e+07	8.69239e+07	9.27377e+07	8.96078e+07	7.37982e+07	6.28208e+07	2.81007e+07	3.25724e+07	3.93756e+07	1	S(16): 100.0	0	5.379e-07	586.155	22.36	20.52	26.87	27.46	23.22	30.92	22.57	11.9	17.51	High	High	High	High	High	High	High	High	High	0
EHEHSGSLDDTDR	15	1	1	LOC_Os03g12350.2	two-component response regulator, putative, expressed		ORR1	S5(Phospho); S7(Phospho)	1.71519e+07	1.11572e+07	4.8915e+06	1657.55	1.94568e+07	16681505	1.53173e+07	1.45842e+07	0	1.88873e+07	3.6618e+06	5.12763e+06	5.88508e+06	1	S(5): 100.0; S(7): 100.0; T(11): 0.0	0	0.000134	384.402	15.54	34.37	27.38	45.93		34.87	16.25	19.75	14.66	High	High	High	High		High	High	High	High	0
EHEHSGSLDDTDR	24	1	1	LOC_Os03g12350.2	two-component response regulator, putative, expressed		ORR1	S7(Phospho)	3.87833e+07	4.68857e+07	1.14865e+07	1577.58	4.47707e+07	3.18267e+07	3.97526e+07	4.18147e+07	4.34355e+07	5.5407e+07	7.60736e+06	11320386	15531891	0.993006	S(5): 0.7; S(7): 99.3; T(11): 0.0	0	1.608e-05	387.615	54.19	62.13	52.17	52.32	42.64	52.61	51.18	44.42	42.95	High	High	High	High	High	High	High	High	High	0
NTDNVEISHGSSSGDK	18	2	1	LOC_Os03g14000.2	acyl CoA binding protein, putative, expressed			S11(Phospho)	2.15392e+07	9.37076e+06	6.3863e+06	1726.69	21416937	2.40694e+07	19131323	0	13726311	1.4386e+07	4.61679e+06	7.06241e+06	7.47971e+06	0.991758	T(2): 0.0; S(8): 0.0; S(11): 99.2; S(12): 0.8; S(13): 0.0	0	3.157e-07	421.928	65.5	98	67.11		55.69	48.93	30.3	42.05	36.76	High	High	High		High	High	High	High	High	0
SDSFVQR	20	1	1	LOC_Os03g15010.1	transposon protein, putative, unclassified, expressed			S3(Phospho)	1.93185e+08	1.58294e+08	3.54769e+07	918.374	196960798	1.98867e+08	1.83726e+08	1.66609e+08	1.53328e+08	1.54945e+08	5.36995e+07	0	5.27312e+07	1	S(1): 0.0; S(3): 100.0	0	0.009665	207.346	55.68	37.53	37.89	56.75	35.54	36.42	37.09		37.1	High	High	High	High	High	High	High		High	0
EMNETDVPISYSGAGNPEK	27	1	1	LOC_Os03g15740.1	uncharacterized TPR repeat-containing protein, putative, expressed			S12(Phospho)	8.38927e+07	3.79506e+07	1.66713e+07	2117.88	8.75159e+07	8.19244e+07	8.22379e+07	0	5.44582e+07	5.93937e+07	2.04792e+07	17122453	12412374	0.999999	T(5): 0.0; S(10): 0.0; Y(11): 0.0; S(12): 100.0	0	0.0003758	404.294	33.15	30.08	28.64		50.11	51.78	45.87	39.95	37.25	High	High	High		High	High	High	High	High	0
GEQFTPR	11	2	1	LOC_Os03g16690.1	oxysterol-binding protein, putative, expressed		#N/A	T5(Phospho)	5.98677e+07	4.79215e+07	0	914.378	0	9.05534e+07	8.90496e+07	7.97242e+07	0	6.40404e+07	2.53859e+07	0	0	1	T(5): 100.0	0.003	0.05311	149.092		21.25	21.55	20.06		21.72	19.45				High	High	High		High	High			0
KPAAGEEKSAEKAPAGK	19	1	1	LOC_Os03g17084.1	Core histone H2A/H2B/H3/H4 domain containing protein, putative		#N/A	S9(Phospho)	7.50832e+07	4.67963e+07	0	1748.86	73338994	8.25557e+07	6.9355e+07	4.78592e+07	4.8524e+07	4.40057e+07	0	1.14833e+07	0	1	S(9): 100.0	0	2.668e-06	359.193	35.74	46.98	33.79	25.13	39.72	47.24		46.11		High	High	High	High	High	High		High		2
EGLALSPTNR	13	1	1	LOC_Os03g19340.1	WD domain, G-beta repeat domain containing protein, expressed			S6(Phospho)	5.26348e+07	3.07153e+07	8.04844e+06	1137.54	5.40224e+07	5.39632e+07	4.99188e+07	3.32562e+07	3.00474e+07	2.88424e+07	0	1.17616e+07	1.23837e+07	0.992265	S(6): 99.2; T(8): 0.8	0	0.004173	311.524	27.53	17.22	28.12	23.23	18.24	19.43		21.51	18.7	High	High	High	High	High	High		High	High	0
AVDAGMMEYDSDDNPIVVDK	12	1	1	LOC_Os03g19530.1	DEAD-box ATP-dependent RNA helicase, putative, expressed			S11(Phospho)	2.41864e+07	0	1.54733e+07	2263.92	39767968	3.27913e+07	0	0	0	2.847e+07	1.52679e+07	1.80033e+07	1.31489e+07	1	Y(9): 0.0; S(11): 100.0	0	1.402e-10	451.008	59.16	60.46				76.48	60.69	70.03	53.41	High	High				High	High	High	High	0
RADSDDEDDPVESFLR	25	1	1	LOC_Os03g19530.1	DEAD-box ATP-dependent RNA helicase, putative, expressed			S4(Phospho)	1.69119e+08	1.40578e+08	7.10941e+07	1945.78	171271305	174834924	1.61251e+08	1.41583e+08	1.35722e+08	144427591	6.7774e+07	7.50346e+07	7.04737e+07	1	S(4): 100.0; S(13): 0.0	0	1.171e-06	442.056	41.53	32.95	43.11	34.21	34.32	33.92	56.67	27.68	37.16	High	High	High	High	High	High	High	High	High	1
SFSDAAAIAR	4	1	1	LOC_Os03g20440.1	VQ domain containing protein, putative, expressed			S3(Phospho)	0	1.00434e+07	0	1088.48	0	0	0	1.18854e+07	8.554e+06	9.69076e+06	0	0	3.05868e+06	1	S(1): 0.0; S(3): 100.0	0	0.0003728	252.795				42.08	33.63	41.96			45.46				High	High	High			High	0
LASENSVSFSR	13	1	1	LOC_Os03g20530.1	DUF630/DUF632 domains containing protein, putative, expressed			S8(Phospho)	6.89155e+06	0	5.36624e+06	1276.56	0	1.21081e+07	8.56651e+06	2.82081e+06	0	0	4526300	6.07739e+06	5.49504e+06	0.992828	S(3): 0.0; S(6): 0.7; S(8): 99.3; S(10): 0.0	0	0.001653	257.973		33.13	28.98	13.85			43.3	38.57	42.82		High	High	High			High	High	High	0
KQENSDSFSR	37	1	1	LOC_Os03g20530.1	DUF630/DUF632 domains containing protein, putative, expressed			S7(Phospho)	9.35111e+07	8.76976e+07	3.44124e+07	1277.52	9.14406e+07	9.31724e+07	95920171	6.76675e+07	9.77173e+07	9.7708e+07	2.52685e+07	3.62233e+07	4.17453e+07	1	S(5): 0.0; S(7): 100.0; S(9): 0.0	0	0.001141	383.576	38.63	31.21	39.15	40.37	39.91	38.54	40.45	40.53	40.9	High	High	High	High	High	High	High	High	High	1
NQSALVAR	24	1	1	LOC_Os03g20980.1	zinc finger, C3HC4 type domain containing protein, expressed		#N/A	S3(Phospho)	3.79782e+07	3.10236e+07	4.90076e+06	938.449	3.76606e+07	3.71264e+07	3.91474e+07	3.26761e+07	3.14254e+07	2.89694e+07	6563593	8.13869e+06	0	1	S(3): 100.0	0	0.01553	200.557	34.78	23.4	34.47	35.17	34.44	32.76	35.67	33.88		High	High	High	High	High	High	High	High		0
MLQHSNSANELMLR	5	1	1	LOC_Os03g21160.2	RNA-binding zinc finger protein, putative, expressed			S7(Phospho)	0	0	3.09766e+06	1723.77	0	0	0	11131381	0	0	3.52314e+06	1.97367e+06	3.79617e+06	1	S(5): 0.0; S(7): 100.0	0	9.72e-07	255.022				27.05			44.39	28.59	33.38				High			High	High	High	0
VQVISDELR	3	1	1	LOC_Os03g22810.1	copper/zinc superoxide dismutase, putative, expressed		#N/A	S5(Phospho)	0	0	1.31505e+06	1138.55	0	0	0	0	0	0	1.47694e+06	2.46822e+06	0	1	S(5): 100.0	0	0.007481	176.175							11.97	18.39								High	High		0
ADSGLAFEEERPGLLAR	30	1	1	LOC_Os03g25140.1	peptidyl-prolyl isomerase PASTICCINO1, putative, expressed		#N/A	S3(Phospho)	3.75701e+08	2.56513e+08	1.19855e+08	1910.91	3.96535e+08	3.99827e+08	3.30741e+08	2.79958e+08	249541673	2.4004e+08	1.20203e+08	1.12804e+08	1.26558e+08	1	S(3): 100.0	0	0.0005116	360.926	44.3	39.63	39.82	54.93	49.71	54.04	50.96	46.77	46.03	High	High	High	High	High	High	High	High	High	0
MASALASSDNR	3	1	1	LOC_Os03g25260.1	HIT zinc finger domain containing protein, expressed		#N/A	S3(Phospho)	0	0	1.07972e+08	1202.5	0	0	5.53378e+08	0	0	0	1.51521e+08	0	1.72395e+08	1	S(3): 100.0; S(7): 0.0; S(8): 0.0	0	0.0007209	217.827			36.93				11.68		26.47			High				High		High	0
RASYPCENHEIGK	5	4	1	LOC_Os03g27019.6	expressed protein			S3(Phospho); C6(Carbamidomethyl)	0	1.81752e+07	0	1640.69	0	3.62321e+07	0	0	2.54834e+07	2.90421e+07	0	0	0	0.5	S(3): 50.0; Y(4): 50.0	0	0.003318	247.491	21.02	13.48			20.4	25.72				High	High			High	High				1
RRPSDELTEDQMDR	12	2	1	LOC_Os03g27780.2	protein phosphotase protein, putative, expressed			S4(Phospho)	7.28444e+07	6.09331e+07	0	1827.78	2.51606e+07	87006140	1.06367e+08	5.58482e+07	70744623	5.62064e+07	0	0	0	1	S(4): 100.0; T(8): 0.0	0	6.941e-05	240.678	31.12	25.95	22.84	15.69	12.14	15.18				High	High	High	High	High	High				1
SGTNMMNTPSPQQHLTAQQHR	3	1	1	LOC_Os03g31010.1	expressed protein		#N/A	S10(Phospho)	0	1.49663e+07	0	2444.07	0	0	45695964	2.30947e+07	2.18042e+07	0	0	0	0	0.999581	S(1): 0.0; T(3): 0.0; T(8): 0.0; S(10): 100.0; T(16): 0.0	0	0.0003542	210.017			12.69	8.05	14.14							High	High	High					0
AGGVSDGGAAHGASGR	13	2	1	LOC_Os03g37640.2	MATE efflux family protein, putative, expressed		#N/A	N-Term(Acetyl); S14(Phospho)	1.92538e+07	1.00227e+07	0	1448.59	18225172	1.99638e+07	1.95724e+07	10786617	1.02992e+07	8.98245e+06	1.86465e+06	0	0	1	S(5): 0.0; S(14): 100.0	0	0.0001916	446.441	44.14	60.01	51.05	46	10.27	34.33	24.47			High	High	High	High	High	High	High			0
AGGVSDGGAAHGASGR	13	2	1	LOC_Os03g37640.2	MATE efflux family protein, putative, expressed		#N/A	S14(Phospho)	3.09628e+07	1.97309e+07	5.68141e+06	1406.58	33159951	30994361	28734236	18117581	2.00038e+07	21071414	0	8.99245e+06	8.05177e+06	1	S(5): 0.0; S(14): 100.0	0	4.299e-07	549.025	38.37	50.01	39.81	38.34	52	45.18		47.06	51.2	High	High	High	High	High	High		High	High	0
SLNSQFAGASNTASK	3	1	1	LOC_Os03g42320.1	Sec1 family transport protein, putative, expressed			S14(Phospho)	0	4.13603e+06	0	1562.69	6.10431e+06	0	0	6.01999e+06	0	6388085	0	0	0	0.97852	S(1): 0.0; S(4): 0.0; S(10): 0.0; T(12): 2.1; S(14): 97.9	0	0.01153	190.407	7.92			15.48		3.31				High			High		High				0
LYGHSISAMTGVR	18	1	1	LOC_Os03g42320.1	Sec1 family transport protein, putative, expressed			S7(Phospho)	4.69604e+07	1.24022e+08	3.13723e+07	1471.68	8.64476e+06	132236401	0	1.33096e+08	1.16064e+08	1.22905e+08	3.10261e+07	3.13002e+07	3.17906e+07	1	Y(2): 0.0; S(5): 0.0; S(7): 100.0; T(10): 0.0	0	4.385e-06	432.005	34.52	55.2	25.56	50.5	47.21	56.02	38.65	35.07	28.49	High	High	High	High	High	High	High	High	High	0
ASGMEFGTTTGRPR	10	2	1	LOC_Os03g49220.2	adenylosuccinate synthetase, chloroplast precursor, putative, expressed		#N/A	T8(Phospho)	1.07973e+07	0	1.083e+07	1547.67	13944122	1.84476e+07	0	0	0	0	1.28321e+07	1.01288e+07	9.52921e+06	0.496688	S(2): 0.0; T(8): 49.7; T(9): 49.7; T(10): 0.7	0	4.997e-11	260.842	6.72	7.9					32.7	13.61	31.12	High	High					High	High	High	0
KYAEDVESGSSDVETK	6	1	1	LOC_Os03g50300.1	CASP, putative, expressed			S8(Phospho)	0	0	835370	1823.77	0	0	0	0	0	0	1.49323e+06	0	1.01288e+06	0.0177208	Y(2): 0.0; S(8): 1.8; S(10): 1.8; S(11): 1.8; T(15): 94.7	0	0.004824	132.221							6.64		3.36							High		High	1
AILEGGSDDEGASTEAHGR	56	1	1	LOC_Os03g51140.1	HEAT repeat family protein, putative, expressed			S7(Phospho)	7.05794e+08	5.71165e+08	3.23939e+08	1951.8	7.11515e+08	7.4407e+08	661797065	5.82924e+08	6.05593e+08	5.24978e+08	3.48361e+08	3.18041e+08	3.05414e+08	1	S(7): 100.0; S(13): 0.0; T(14): 0.0	0	3.047e-10	559.586	98.53	103.19	108.8	101.34	106.41	106.83	142.94	134.75	128.18	High	High	High	High	High	High	High	High	High	0
AEQPTGHNSSDQDELR	30	1	1	LOC_Os03g51520.2	fip1 motif family protein, expressed			S10(Phospho)	1.6455e+07	8.80465e+06	0	1863.76	1.70754e+07	1.64379e+07	1.58517e+07	9.39641e+06	6.71998e+06	1.02976e+07	0	2.89956e+06	0	0.5	T(5): 0.0; S(9): 50.0; S(10): 50.0	0	9.444e-07	442.592	54.7	56.57	41.98	38.67	32.09	27.56		36.86		High	High	High	High	High	High		High		0
DGPEGSPAAADEAADK	14	1	1	LOC_Os03g51520.2	fip1 motif family protein, expressed			S6(Phospho)	2.79977e+07	2.83495e+07	5.95697e+06	1580.62	4.18957e+07	4.20973e+07	0	2.73009e+07	2.89474e+07	2.88001e+07	0	8.21659e+06	9.65431e+06	1	S(6): 100.0	0	6.556e-07	359.458	76.69	51.97		53.49	55.32	45.18		43	65.13	High	High		High	High	High		High	High	0
VDSQGQMCGSNYK	41	2	1	LOC_Os03g53270.2	stem-specific protein TSJT1, putative, expressed		#N/A	S3(Phospho); C8(Carbamidomethyl)	2.64063e+09	2.38308e+09	1.02523e+09	1553.58	2.59152e+09	2609693929	2720670407	2450413358	2287364284	2.41145e+09	990090200	9.87082e+08	1.09852e+09	1	S(3): 100.0; S(10): 0.0; Y(12): 0.0	0	2.946e-06	453.164	103.79	94.37	97.86	98.67	98.31	104.05	103.89	104.02	94.78	High	High	High	High	High	High	High	High	High	0
SDSEEHHFESK	191	7	1	LOC_Os03g55150.5	eukaryotic translation initiation factor 5A, putative, expressed		#N/A	N-Term(Acetyl); S1(Phospho); S3(Phospho)	6.89609e+09	4.26714e+09	2.52257e+09	1533.5	7.92e+09	6910179813	5858093776	4.61098e+09	4.07003e+09	4.12041e+09	2.63996e+09	2.50674e+09	2.42101e+09	1	S(1): 100.0; S(3): 100.0; S(10): 0.0	0	0.008532	468.165	40.45	42.05	34.77	34.96	34.21	34.36	36.73	46.16	39.34	High	High	High	High	High	High	High	High	High	0
SDSEEHHFESK	366	7	1	LOC_Os03g55150.5	eukaryotic translation initiation factor 5A, putative, expressed		#N/A	N-Term(Acetyl); S3(Phospho)	2.19173e+10	1.74227e+10	7.51209e+09	1453.53	1.9774e+10	2.84579e+10	17519903614	1.8009e+10	16209219868	18049785292	7.36844e+09	7312215075	7.85563e+09	1	S(1): 0.0; S(3): 100.0; S(10): 0.0	0	2.201e-05	503.792	62.77	61.22	66.56	63	62.79	62.72	62.57	62.87	60.25	High	High	High	High	High	High	High	High	High	0
NVGAVVDSGDGDFAR	15	1	1	LOC_Os03g55450.1	expressed protein			S8(Phospho)	2.03327e+07	1.08806e+07	8.2866e+06	1558.66	2.37685e+07	1.47482e+07	22481293	1.22269e+07	8.18073e+06	1.22341e+07	8.01865e+06	8069219	8.77192e+06	1	S(8): 100.0	0	1.129e-07	422.732	45.53	42.34	36.98	49.2	46.87	45.96	44.96	41.36	55.5	High	High	High	High	High	High	High	High	High	0
TASNMEVAPPR	17	1	1	LOC_Os03g55560.1	STE_MEKK_ste11_MAP3K.15 - STE kinases include homologs to sterile 7, sterile 11 and sterile 20 from yeast, expressed	kinase		S3(Phospho)	5.36829e+07	4.30392e+07	1.13319e+07	1252.54	5.74665e+07	5.26249e+07	5.09574e+07	4.64171e+07	3.63472e+07	4.63532e+07	1.09742e+07	1.15454e+07	1.14761e+07	1	T(1): 0.0; S(3): 100.0	0	1.572e-13	302.658	38.38	63.78	41.48	60.73	44.24	49.08	29.66	28.47	28.26	High	High	High	High	High	High	High	High	High	0
LLNADLHIGSPR	27	3	1	LOC_Os03g56310.2	5-nucleotidase domain-containing protein, putative, expressed		#N/A	S10(Phospho)	1.34828e+08	1.18763e+08	6.14776e+07	1385.7	1.47188e+08	1.15342e+08	1.41954e+08	1.65266e+08	1.19774e+08	7.1248e+07	5.17517e+07	6.92e+07	6.34812e+07	1	S(10): 100.0	0	3.622e-07	651.737	87.05	81.74	80.18	77.29	82.39	86.52	68.49	68.39	71.71	High	High	High	High	High	High	High	High	High	0
GMGSLEAMTK	4	2	1	LOC_Os03g56800.2	CBS domain containing membrane protein, putative, expressed		#N/A	S4(Phospho)	0	3.518e+06	0	1104.45	0	0	6.08232e+06	0	4.42787e+06	6.12613e+06	0	0	0	1	S(4): 100.0; T(9): 0.0	0	0.006053	129.066			23.08		17.64	27.83						High		High	High				0
DIEVAPHISPR	5	1	1	LOC_Os03g57110.1	expressed protein			S9(Phospho)	0	1.76301e+07	0	1313.63	0	0	0	0	24222808	2.86674e+07	1.0191e+07	0	0	1	S(9): 100.0	0	0.001254	478.553					45.94	43.78	33.69							High	High	High			0
LEHPDSIEQDKESEDEIDAK	17	1	1	LOC_Os03g58590.1	expressed protein			S13(Phospho)	1.30987e+08	7.43583e+07	3.52396e+07	2407.03	1.3611e+08	1.3311e+08	1.23741e+08	8.57607e+07	7.06813e+07	66632715	3.38917e+07	3.50711e+07	3.6756e+07	1	S(6): 0.0; S(13): 100.0	0	4.692e-06	448.734	41.98	46.32	36.84	40.6	45.34	28.38	31.03	41.59	46.29	High	High	High	High	High	High	High	High	High	1
IELLVDKTENLR	10	2	1	LOC_Os03g58840.1	vesicle-associated membrane protein, putative, expressed		#N/A	T8(Phospho)	1.16878e+07	0	0	1522.79	1.15616e+07	1.06276e+07	1.28741e+07	0	0	0	5.06834e+06	0	0	1	T(8): 100.0	0	0.0003007	428.601	38.98	42.78	39.57				24.45			High	High	High				High			1
SSPHGGLDDQIER	27	1	1	LOC_Os03g59060.1	OsPP2Ac-2 - Phosphatase 2A isoform 2 belonging to family 2, expressed	phosphatase	OsPP2A-2	N-Term(Acetyl); S2(Phospho)	399685282	326612928	1.21943e+08	1532.64	407838228	404451743	386765875	369735488	298776264	311327032	113848912	122423114	129557848	0.989201	S(1): 1.1; S(2): 98.9	0	2.104e-06	344.355	41.86	38.31	40.22	37.69	36.07	39.69	29.95	28.14	30.47	High	High	High	High	High	High	High	High	High	0
DFDQINTILSPSTPGSR	37	1	1	LOC_Os03g63940.1	CBS domain containing membrane protein, putative, expressed			S12(Phospho)	1.21036e+08	9.08567e+07	4.81379e+07	1927.89	1.80266e+08	1.6391e+08	18933044	7.37275e+07	1.05438e+08	9.34044e+07	3.13121e+07	5.77456e+07	5.53561e+07	0.981296	T(7): 0.0; S(10): 0.0; S(12): 98.1; T(13): 0.9; S(16): 0.9	0	1.222e-05	378.009	46.04	59.56	44.17	50.16	57.38	55.5	13.78	60.8	59.35	High	High	High	High	High	High	High	High	High	0
TVSLSDGIIQEGPQR	64	1	1	LOC_Os03g63940.1	CBS domain containing membrane protein, putative, expressed			S3(Phospho)	7.87191e+08	8.54819e+08	3.22286e+08	1679.8	840967305	8.38191e+08	6.82415e+08	9.01062e+08	8.41565e+08	8.21829e+08	2.8592e+08	3.33441e+08	3.47497e+08	1	T(1): 0.0; S(3): 100.0; S(5): 0.0	0	7.626e-07	470.142	92.58	91.19	81.85	87.9	84.61	90.44	83.34	92.33	82.61	High	High	High	High	High	High	High	High	High	0
MDDSGSSSPPAPAPSFR	5	1	1	LOC_Os04g14760.1	phosphoglycerate mutase, putative, expressed			N-Term(Acetyl); S8(Phospho)	0	5.12893e+06	0	1827.72	1.44806e+07	0	0	7.51156e+06	0	7875238	3.81588e+06	0	0	0.999881	S(4): 0.0; S(6): 0.0; S(7): 0.0; S(8): 100.0; S(15): 0.0	0	4.977e-08	352.839	51.05			44.8		47.82	58.71			High			High		High	High			0
EVSEEPEHVRPK	16	1	1	LOC_Os04g16450.1	aquaporin protein, putative, expressed			S3(Phospho)	1.74859e+07	6.89311e+06	0	1515.69	2.58457e+07	2.6612e+07	0	1.56882e+07	0	4.99107e+06	0	6.39129e+06	0	1	S(3): 100.0	0	0.003167	307.669	18.37	23.05	11.68	34.45		14.63		10.69		High	High	High	High		High		High		0
SKEVSEEPEHVRPK	17	1	1	LOC_Os04g16450.1	aquaporin protein, putative, expressed			N-Term(Acetyl); S1(Phospho); S5(Phospho)	2.50814e+07	1.38487e+07	6.39505e+06	1852.8	2.68985e+07	22397647	2.5948e+07	1.35452e+07	1.237e+07	1.56307e+07	5.97874e+06	6.31529e+06	6.89112e+06	1	S(1): 100.0; S(5): 100.0	0	0.000917	379.503	17.66	27.97	41.78	30.69	26.03	15.98	21.94	33.51	22.32	High	High	High	High	High	High	High	High	High	1
SKEVSEEPEHVRPK	17	1	1	LOC_Os04g16450.1	aquaporin protein, putative, expressed			S1(Phospho)	4.19915e+07	3.09745e+07	9.47465e+06	1730.82	0	6.2798e+07	6.31766e+07	3.14264e+07	2.72535e+07	3.42438e+07	1.4941e+07	0	1.34829e+07	1	S(1): 100.0; S(5): 0.0	0	7.494e-05	303.128		27.92	17.09	19.33	14.89	10.5	12.06		10.56		High	High	High	High	High	High		High	1
SKEVSEEPEHVRPK	57	1	1	LOC_Os04g16450.1	aquaporin protein, putative, expressed			N-Term(Acetyl); S1(Phospho)	6.34243e+08	4.95651e+08	1.8695e+08	1772.83	8.61243e+08	888878526	1.52608e+08	5.63066e+08	400385505	5.23503e+08	2.01301e+08	1.70517e+08	1.89034e+08	1	S(1): 100.0; S(5): 0.0	0	1.332e-12	429.401	54.87	42.92	38.3	42.82	47.43	46.82	33.52	54.92	48.09	High	High	High	High	High	High	High	High	High	1
ATQTVEDSSRPGPR	3	2	1	LOC_Os04g16848.1	photosystem II reaction center protein H, putative			N-Term(Acetyl); T4(Phospho)	0	6.41768e+07	0	1622.72	0	0	0	0	98935842	9.35946e+07	0	0	0	0.5	T(2): 50.0; T(4): 50.0; S(8): 0.0; S(9): 0.0	0.001	0.04754	277.713					17.14	16.38								High	High				0
ATQTVEDSSRPGPR	157	2	1	LOC_Os04g16848.1	photosystem II reaction center protein H, putative			T2(Phospho); T4(Phospho)	8.76136e+09	6.60632e+09	1.3599e+09	1660.68	7879053456	9152721294	9.25232e+09	6.99035e+09	6.11324e+09	6.71537e+09	1.33479e+09	1.30971e+09	1.4352e+09	1	T(2): 100.0; T(4): 100.0; S(8): 0.0; S(9): 0.0	0	0.003987	304.671	40.73	35.94	42.92	50.94	33.98	39.74	43.5	37.31	37.45	High	High	High	High	High	High	High	High	High	0
ATQTVEDSSRPGPR	385	2	1	LOC_Os04g16848.1	photosystem II reaction center protein H, putative			T2(Phospho)	3.8222e+10	3.40137e+10	1.13732e+10	1580.71	2.63576e+10	4.71819e+10	41126625118	35271585060	32223831850	3.45456e+10	1.0265e+10	11391768147	1.24628e+10	0.999903	T(2): 100.0; T(4): 0.0; S(8): 0.0; S(9): 0.0	0	0.009436	301.809	44.2	48.17	48.34	48.35	40.66	48.04	46.43	43.31	42.75	High	High	High	High	High	High	High	High	High	0
AGAAATPPAMMR	3	1	1	LOC_Os04g30420.1	dehydrogenase, putative, expressed		#N/A	N-Term(Acetyl); T6(Phospho)	0	2.76957e+06	0	1266.54	4.60275e+06	0	0	4.42279e+06	3.88593e+06	0	0	0	0	1	T(6): 100.0	0	0.002014	248.962	11.24			15.47	13.95					High			High	High					0
SFLQAVSTVTEEAPSPLR	3	2	1	LOC_Os04g30780.2	eukaryotic translation initiation factor 3 subunit H, putative, expressed			T8(Phospho)	0	4.21657e+06	0	2011.99	0	0	0	0	4.68734e+06	7962373	0	0	0	0.975508	S(1): 0.0; S(7): 1.2; T(8): 97.6; T(10): 1.2; S(15): 0.0	0	1.836e-06	323.432					45.75	33.74								High	High				0
SPPPPPPPPR	13	1	1	LOC_Os04g33470.2	Ser/Thr protein phosphatase family protein, putative, expressed	phosphatase	#N/A	S1(Phospho)	2.93013e+07	1.4115e+07	0	1118.55	3.27553e+07	2.58032e+07	2.93455e+07	23945874	0	1.8399e+07	0	0	0	1	S(1): 100.0	0	0.002465	234.643	18.14	18.42	25.04	20.67		13.98				High	High	High	High		High				0
LNLSLPAR	9	1	1	LOC_Os04g33860.1	expressed protein		ACL1	S4(Phospho)	3.36866e+06	0	1.40144e+06	963.504	6.98392e+06	3.12205e+06	0	0	0	0	1.90738e+06	0	2296949	1	S(4): 100.0	0	0.004394	196.577	27.36	31.64					27.28		28.36	High	High					High		High	0
GGAPAEFQPSFR	39	3	1	LOC_Os04g35090.1	40S ribosomal protein S10, putative, expressed			S10(Phospho)	3.45407e+08	2.81543e+08	1.17361e+08	1343.58	4.04989e+08	351527430	2.79706e+08	338738075	1.96538e+08	309352384	1.01285e+08	1.1868e+08	1.32119e+08	1	S(10): 100.0	0	2.539e-05	402.659	60.64	60.68	60.6	60.75	60.82	55.68	60.6	60.55	60.49	High	High	High	High	High	High	High	High	High	0
VGAEVSDRSPK	26	1	1	LOC_Os04g35910.1	coiled-coil domain-containing protein 55, putative, expressed			S9(Phospho)	4.97036e+08	3.95796e+08	8.49241e+07	1224.56	508391959	5.06036e+08	4.76681e+08	4.02832e+08	3.74018e+08	4.10538e+08	118913100	1.35859e+08	0	1	S(6): 0.0; S(9): 100.0	0	0.0001489	379.819	33.57	27.92	35.84	36.38	31.49	35.12	18.72	48.27		High	High	High	High	High	High	High	High		1
AAAAEAAAPDAGVSSPQGGGGEK	43	2	1	LOC_Os04g40430.2	surfeit locus protein, putative, expressed			S15(Phospho)	9.91119e+07	4.66575e+07	8.41302e+06	2048.9	9.90056e+07	1.09231e+08	8.90996e+07	5.40587e+07	3.39711e+07	5.19425e+07	7.5833e+06	8593021	9062735	0.999828	S(14): 0.0; S(15): 100.0	0	1.118e-07	420.472	38.96	35.83	34.66	32.58	26.83	26.16	18.31	18.96	24.63	High	High	High	High	High	High	High	High	High	0
GKPTGGGGAAVGSGAVKSPTVTSK	5	1	1	LOC_Os04g40930.1	MYB family transcription factor, putative, expressed		#N/A	S18(Phospho)	0	1.79296e+07	0	2151.09	3.48027e+07	0	0	0	2.49248e+07	2.88641e+07	0	0	0	0.976646	T(4): 0.0; S(13): 0.0; S(18): 97.7; T(20): 2.3; T(22): 0.1; S(23): 0.0	0	0.0008177	222.56	14.09				1.81	4.1				High				High	High				1
VVVDVEPSADHDSP	4	1	1	LOC_Os04g41400.1	peptide transporter PTR2, putative, expressed		#N/A	S13(Phospho)	0	0	5.31945e+06	1545.65	0	0	0	0	0	0	0	7.51643e+06	8.44192e+06	0.999994	S(8): 0.0; S(13): 100.0	0	0.009042	206.831								10.59	4.46								High	High	0
KGESPSENADDPISR	50	1	1	LOC_Os04g42010.1	RNA binding protein, putative, expressed			S4(Phospho)	5.52429e+08	4.30094e+08	1.75535e+08	1681.71	5.45833e+08	5.48073e+08	5.63381e+08	4.67202e+08	4.09346e+08	4.13735e+08	1.68188e+08	1.73225e+08	1.85194e+08	1	S(4): 100.0; S(6): 0.0; S(14): 0.0	0	4.731e-08	534.788	67.35	55.95	69.97	41.12	64.98	64.5	60.48	52.32	49.67	High	High	High	High	High	High	High	High	High	1
SLSSNIPHGR	9	2	1	LOC_Os04g42980.2	zinc finger family protein, putative, expressed		#N/A	S3(Phospho)	5.47966e+06	0	0	1147.52	8.94824e+06	0	7.49073e+06	0	0	6.67827e+06	0	0	0	0.999879	S(1): 0.0; S(3): 100.0; S(4): 0.0	0	6.377e-05	204.027	19.82		21.93			25.33				High		High			High				0
LGSSSSFRG	30	1	1	LOC_Os04g44060.1	aquaporin protein, putative, expressed		#N/A	S6(Phospho)	7.41639e+08	3.81131e+08	1.69068e+08	977.41	7.6784e+08	775560080	681516976	394888596	357437477	3.91067e+08	1.74139e+08	1.6364e+08	169425897	0.999911	S(3): 0.0; S(4): 0.0; S(5): 0.0; S(6): 100.0	0	0.0123	226.53	60.63	63.86	63.96	44.93	64.04	67.13	60.29	50.88	63.76	High	High	High	High	High	High	High	High	High	1
SAGQQSSPTVFPEK	14	1	1	LOC_Os04g45800.1	diacylglycerol kinase, putative, expressed	kinase		S7(Phospho)	1.64068e+07	6.76731e+06	0	1542.69	2.38271e+07	0	2.53931e+07	9.52555e+06	0	1.07764e+07	2.49782e+06	0	0	0.999769	S(1): 0.0; S(6): 0.0; S(7): 100.0; T(9): 0.0	0	8.516e-08	228.292	16.04		13.2	8.3		14.5	13.6			High		High	High		High	High			0
SASLPCR	4	2	1	LOC_Os04g47450.1	expressed protein			S3(Phospho); C6(Carbamidomethyl)	0	1.66154e+07	0	870.357	0	4.2165e+07	0	2.18415e+07	2.80048e+07	0	0	0	0	1	S(1): 0.0; S(3): 100.0	0.007	0.1172	166.539		17.18		20.89	21.16						High		High	High					0
RPESSYSPLR	5	1	1	LOC_Os04g51280.1	DAG protein, chloroplast precursor, putative, expressed			S4(Phospho)	0	1.43985e+07	0	1271.58	0	0	0	1.85858e+07	1.49085e+07	9.70128e+06	0	0	0	0.999584	S(4): 100.0; S(5): 0.0; Y(6): 0.0; S(7): 0.0	0	0.005053	214.047				21.84	28.78	27.12							High	High	High				0
EMPQAEQSPHR	12	1	1	LOC_Os04g52060.1	transposable element protein, putative, containing Pfam profile: PF03004, Transposase_24, expressed		#N/A	S8(Phospho)	2.50921e+07	1.73867e+07	0	1389.57	2.32162e+07	2.77412e+07	2.4319e+07	1.84029e+07	1.5949e+07	1.78081e+07	0	0	0	1	S(8): 100.0	0	0.0005911	275.921	35.81	32.66	30.59	19.76	22.61	24.68				High	High	High	High	High	High				0
GGNTSFANSAVR	16	1	1	LOC_Os04g52600.1	SHR5-receptor-like kinase, putative, expressed	kinase		S5(Phospho)	1.14812e+08	1.19969e+08	5.04824e+07	1260.54	109268585	1.18337e+08	1.16829e+08	1.28657e+08	1.18031e+08	1.13219e+08	5.17834e+07	48128824	5.1535e+07	0.999999	T(4): 0.0; S(5): 100.0; S(9): 0.0	0	9.209e-05	263.069	46.76	40.93	45.58	34.04	41.56	45.95	34.55	44.06	49.09	High	High	High	High	High	High	High	High	High	0
QQFSMTSLER	17	1	1	LOC_Os04g55220.1	C2 domain containing protein, expressed			S4(Phospho)	7.45142e+07	4.25651e+07	1.6218e+07	1306.55	7.81788e+07	7.63333e+07	69030671	4.66331e+07	4.50776e+07	3.59847e+07	1.82405e+07	2.40443e+07	6.36925e+06	1	S(4): 100.0; T(6): 0.0; S(7): 0.0	0	0.0008229	303.738	34.95	33.87	43.86	33.86	25.49	39.79	30.59	30	30.14	High	High	High	High	High	High	High	High	High	0
SASGEPEKVPAAAEGEEK	44	1	1	LOC_Os04g56720.1	RCC2, putative, expressed			N-Term(Acetyl); S3(Phospho)	9.03307e+07	3.93428e+07	2.18408e+07	1907.83	9.28221e+07	8.99552e+07	8.82148e+07	29397693	3.33094e+07	5.53214e+07	1.97613e+07	2.18498e+07	2.39114e+07	0.999999	S(1): 0.0; S(3): 100.0	0	2.148e-05	473.712	38.61	48.59	39.6	42.22	40.44	41.99	28.55	31.35	34.62	High	High	High	High	High	High	High	High	High	1
SYSTNLAFTPPEYMR	17	1	1	LOC_Os04g58750.3	protein kinase family protein, putative, expressed	kinase	#N/A	S3(Phospho)	0	8.9794e+06	5.09168e+06	1856.79	0	0	0	0	1.34343e+07	13503923	4.46928e+06	0	1.08058e+07	0.999495	S(1): 0.0; Y(2): 0.0; S(3): 99.9; T(4): 0.0; T(9): 0.0; Y(13): 0.0	0	5.511e-05	280.08					27.07	23.93	16.83		44.15					High	High	High		High	0
VQGPAESAEAVAEGSPTATEQK	4	1	1	LOC_Os05g03550.1	MYB family transcription factor, putative, expressed			S15(Phospho)	0	0	3.76487e+07	2237.01	0	0	0	0	0	2.65665e+08	5.78547e+07	5.50914e+07	0	0.0286302	S(7): 0.0; S(15): 2.9; T(17): 0.1; T(19): 97.0	0.001	0.01333	124.638						9.89	5.53	4.2							High	High	High		0
GFVPFVPGSPVER	20	1	1	LOC_Os05g05590.1	transporter, monovalent cation:proton antiporter-2 family, putative, expressed		OsNHX2	S9(Phospho)	3.30387e+08	2.33505e+08	1.13908e+08	1467.71	351567946	319806260	319787629	2.47552e+08	2.31042e+08	2.21922e+08	1.11809e+08	1.05372e+08	1.24544e+08	1	S(9): 100.0	0	0.0002327	515.261	33.51	35.33	29.68	21.91	25.16	32.91	28.02	28.65	34.44	High	High	High	High	High	High	High	High	High	0
ASTSQKDLQK	4	1	1	LOC_Os05g06260.1	Spc97 / Spc98 family protein, putative, expressed		#N/A	S4(Phospho)	0	7.68439e+06	0	1185.55	0	0	0	5.60699e+06	8.11708e+06	9.32909e+06	0	0	0	0.97943	S(2): 0.0; T(3): 2.1; S(4): 97.9	0	0.01238	118.314				10.06	11.33	16.36							High	High	High				1
QYKAALKLCTALLAK	2	1	1	LOC_Os05g27870.1	expressed protein			Y2(Phospho); C9(Carbamidomethyl); T10(Phospho)	0	0	5.01617e+07	1851.93	0	0	0	0	0	0	0	6.62842e+07	8.42009e+07	1	Y(2): 100.0; T(10): 100.0	0.008	0.1444	173.306								16.83	10.03								High	High	2
GGMEAVGGSGGR	28	1	1	LOC_Os05g30970.1	copine, putative, expressed			S9(Phospho)	7.86566e+07	7.95387e+07	2.86441e+07	1114.44	7.97166e+07	7.74845e+07	7.87688e+07	8.22309e+07	83609191	72775877	2.52271e+07	2.89161e+07	3.17892e+07	1	S(9): 100.0	0	0.001874	270.761	22.98	37.62	33.85	37.92	37	36.23	22.75	20.8	18.57	High	High	High	High	High	High	High	High	High	0
VGFPGASR	8	1	1	LOC_Os05g32570.1	RING E3 ligase protein, putative, expressed			S7(Phospho)	0	8.03193e+07	5.6791e+07	870.387	0	0	0	0	1.37335e+08	1.03622e+08	90456168	79916744	0	1	S(7): 100.0	0.004	0.09085	196.577					15.16	21.61	31.83	21.94						High	High	High	High		0
VNHGSPLR	10	1	1	LOC_Os05g34670.1	KH domain containing protein, putative, expressed			S5(Phospho)	3.31119e+07	3.96235e+07	0	959.447	0	4.59408e+07	5.33949e+07	4.90305e+07	6.98399e+07	0	0	0	3.03176e+07	1	S(5): 100.0	0.001	0.01857	227.078		25.89	22.65	24.72	27.93				23.54		High	High	High	High				High	0
AEEAEEAAGGDEAAVIEGTGSFKEESNLVSELPDPER	5	1	1	LOC_Os05g35460.1	patellin protein, putative, expressed			S21(Phospho)	0	9.27925e+06	0	3912.72	0	0	0	3.1135e+06	1.00624e+07	1.46619e+07	0	0	0	0.960969	T(19): 2.0; S(21): 96.1; S(26): 2.0; S(30): 0.0	0	5.9e-10	394.159				33.06	31.43	31.01							High	High	High				1
TVVVTEDEGTSK	31	1	1	LOC_Os05g35460.1	patellin protein, putative, expressed			T5(Phospho)	1.84338e+08	1.88391e+08	6.36843e+07	1344.6	1.84688e+08	193302816	175021452	1.95178e+08	1.78755e+08	1.9124e+08	6.25906e+07	6.22348e+07	6.62275e+07	1	T(1): 0.0; T(5): 100.0; T(10): 0.0; S(11): 0.0	0	1.291e-05	364.15	59.06	41.8	36.05	59.2	59.81	59.37	35.87	45.1	45.74	High	High	High	High	High	High	High	High	High	0
KAEEAEEAAGGDEAAVIEGTGSFKEESNLVSELPDPER	284	1	1	LOC_Os05g35460.1	patellin protein, putative, expressed			S22(Phospho)	1.89133e+08	1.03372e+08	4.72704e+07	4040.82	2.45624e+08	1.59629e+08	1.62146e+08	6.10636e+07	1.36864e+08	1.12189e+08	3.35602e+07	4.37398e+07	6.45111e+07	0.989245	T(20): 1.1; S(22): 98.9; S(27): 0.0; S(31): 0.0	0	1.51837e-16	608.656	70.68	71.1	65.47	80.26	77.34	72.41	63.39	65.44	62.36	High	High	High	High	High	High	High	High	High	2
KPPPPPSSPR	5	1	1	LOC_Os05g38000.1	ATROPGEF7/ROPGEF7, putative, expressed		#N/A	S8(Phospho)	0	6.2428e+06	0	1139.56	0	2.14299e+07	0	0	7.51083e+06	1.12176e+07	0	0	0	0.5	S(7): 50.0; S(8): 50.0	0.005	0.08368	306.991		19.27			25.21	20.74					High			High	High				0
DSLGLSPSSR	12	3	1	LOC_Os05g38710.3	lipin, N-terminal conserved region family protein, expressed			S6(Phospho)	5.18764e+07	4.14464e+07	0	1098.49	0	79244848	7.63843e+07	46397480	3.94209e+07	3.85208e+07	0	0	0	0.999869	S(2): 0.0; S(6): 100.0; S(8): 0.0; S(9): 0.0	0	0.0002802	251.977		30.39	33.96	23.61	14.63	30.64					High	High	High	High	High				0
GRPGSPESNVECQEK	70	3	1	LOC_Os05g38710.3	lipin, N-terminal conserved region family protein, expressed			S5(Phospho); C12(Carbamidomethyl)	1.35366e+08	1.2254e+08	3.23641e+07	1753.73	1.33153e+08	2.03397e+08	6.95479e+07	1.07595e+08	147508785	1.12517e+08	2.96511e+07	4.12755e+07	2.61657e+07	1	S(5): 100.0; S(8): 0.0	0	1.457e-06	458.847	46.86	41.63	41.04	48.46	42.36	35.95	36.24	44.04	39.94	High	High	High	High	High	High	High	High	High	0
LVPSESEDGSAASPGR	28	1	1	LOC_Os05g39390.1	outer membrane protein, OMP85 family protein, expressed			S13(Phospho)	1.67901e+08	1.08999e+08	4.64183e+07	1638.7	1.69114e+08	1.66669e+08	1.67921e+08	1.15716e+08	105021768	1.0626e+08	4.18274e+07	46522343	50905093	1	S(4): 0.0; S(6): 0.0; S(10): 0.0; S(13): 100.0	0	6.763e-06	532.113	60.5	59.93	58.13	56.03	63.64	54.81	61.42	72.27	69.64	High	High	High	High	High	High	High	High	High	0
LAPVPDVEGALPAHVSTVVK	22	5	1	LOC_Os05g40270.7	expressed protein		#N/A	S16(Phospho)	3.22993e+07	1.06437e+07	1.37252e+07	2079.09	3.55764e+07	3.1302e+07	3.00195e+07	2.02736e+07	0	1.16574e+07	1.47294e+07	1.30944e+07	1.33517e+07	0.5	S(16): 50.0; T(17): 50.0	0	1.178e-05	432.1	16.93	37.32	26.38	14.09		19.89	18.46	28.26	11.78	High	High	High	High		High	High	High	High	0
QGSITMPPELSK	13	2	1	LOC_Os05g41070.1	bZIP transcription factor, putative, expressed			S3(Phospho)	3.55571e+07	2.68765e+07	0	1367.63	40655342	3.89358e+07	2.70803e+07	3.85009e+07	1.51675e+07	2.6961e+07	0	0	0	1	S(3): 100.0; T(5): 0.0; S(11): 0.0	0	0.001398	239.601	23.46	21.66	25.68	24.18	26.31	21.75				High	High	High	High	High	High				0
SSEGDLVGLVEK	20	1	1	LOC_Os05g43530.1	CSLC7 - cellulose synthase-like family C, expressed			S2(Phospho)	8.1248e+06	1.04331e+07	0	1312.62	0	1.42952e+07	1.00791e+07	9.65437e+06	1.15983e+07	10046647	4.42566e+06	0	0	0.990245	S(1): 1.0; S(2): 99.0	0	6.383e-05	253.066		65.84	73.7	46.54	63.29	42.95	42.55				High	High	High	High	High	High			0
DHVDSELDCGTPSPK	16	4	1	LOC_Os05g44590.5	ATP-dependent protease La, putative, expressed			C9(Carbamidomethyl); S13(Phospho)	3.77718e+07	2.89345e+07	1.41758e+07	1736.68	36323872	3.66109e+07	4.03807e+07	32022251	2.7249e+07	2.75322e+07	1.33158e+07	1.47118e+07	1.45e+07	1	S(5): 0.0; T(11): 0.0; S(13): 100.0	0	1.628e-08	482.924	52.99	35.49	39.43	22.56	53.82	52.52	38.09	37.81	38.15	High	High	High	High	High	High	High	High	High	0
LQSLKVEQDD	2	1	1	LOC_Os05g46560.2	RAN GTPase-activating protein 1, putative, expressed			S3(Phospho)	0	1.60546e+07	0	1254.56	0	0	0	0	2.36227e+07	2.45413e+07	0	0	0	1	S(3): 100.0	0.001	0.01712	230.955					12.18	10.83								High	High				1
RRSVLDDDD	4	3	1	LOC_Os05g47446.2	expressed protein		OsPDCD5	S3(Phospho)	0	1.24003e+08	0	1170.48	401825665	0	0	1.87603e+08	0	184406311	0	7.52559e+07	0	1	S(3): 100.0	0.005	0.09257	291.517	35.46			21.94		20.35		37.43		High			High		High		High		2
EVTAELPIYLANSLNSLR	6	2	1	LOC_Os05g47640.1	threonine synthase, chloroplast precursor, putative, expressed		#N/A	S13(Phospho)	0	0	1.63249e+06	2083.06	0	0	0	0	4.39047e+06	0	2.84575e+06	0	2.05173e+06	0.999996	T(3): 0.0; Y(9): 0.0; S(13): 100.0; S(16): 0.0	0	3.5e-05	258.594					24.52		24.49		42.82					High		High		High	0
ESSPAATVTPAAAAMSEAPAVAAPRPR	4	1	1	LOC_Os05g47820.2	expressed protein			N-Term(Acetyl); S2(Phospho); S3(Phospho); T7(Phospho); T9(Phospho); M15(Oxidation)	0	292383590	0	2955.17	0	0	0	481993688	0	395157082	0	0	0	0.847747	S(2): 99.5; S(3): 99.5; T(7): 97.9; T(9): 87.9; S(16): 15.2	0.002	0.04036	30.0583	1.01			3.79		3.18				High			High		High				0
NMASDMNEELDR	16	1	1	LOC_Os05g48020.1	SNARE domain containing protein, putative, expressed			S4(Phospho)	4.42198e+07	2.7059e+07	1.26621e+07	1504.55	4.37977e+07	41694195	4.71674e+07	28685007	26372780	2.61192e+07	1.14289e+07	1.22096e+07	1.43476e+07	1	S(4): 100.0	0	0.0001556	371.522	44.88	36.68	39.38	36.7	41.44	45.35	49.57	53.7	61.82	High	High	High	High	High	High	High	High	High	0
EDCWSEGETEALVR	13	1	1	LOC_Os05g48690.2	transcription factor like protein, putative, expressed			C3(Carbamidomethyl); S5(Phospho)	5.88816e+07	2.91277e+07	0	1760.69	63517599	5.82019e+07	54925343	4.7498e+07	3.9885e+07	0	0	0	2.04469e+07	1	S(5): 100.0; T(9): 0.0	0	1.063e-07	397.26	53.84	52.51	65.81	38.62	50.45	53.79			39.5	High	High	High	High	High	High			High	0
SSSFSSSENVR	35	1	1	LOC_Os05g51140.2	expressed protein			S3(Phospho)	3.21081e+08	1.99236e+08	9.12328e+07	1266.5	320463325	325498174	3.17281e+08	2.10623e+08	181293733	2.0579e+08	9.59692e+07	9.59339e+07	8.17952e+07	1	S(1): 0.0; S(2): 0.0; S(3): 100.0; S(5): 0.0; S(6): 0.0; S(7): 0.0	0	0.001662	341.336	49.48	45.19	47.88	58.98	50.04	47.59	47.98	52.47	49.68	High	High	High	High	High	High	High	High	High	0
EIDADDSDVEPR	15	1	1	LOC_Os06g01700.1	CWC15 homolog A, putative, expressed			S7(Phospho)	2.55759e+07	1.73535e+07	0	1440.56	2.72685e+07	2.35639e+07	2.58954e+07	1.76739e+07	1.64525e+07	1.79342e+07	9.62712e+06	0	0	1	S(7): 100.0	0	0.0001326	329.335	38.92	46.6	34.98	38.26	38.7	37.96	36.75			High	High	High	High	High	High	High			0
KHDEGVVTNK	4	1	1	LOC_Os06g01850.1	ferredoxin--NADP reductase, chloroplast precursor, putative, expressed			T8(Phospho)	0	1.92423e+06	0	1206.56	0	761054	0	2.495e+06	0	3.2777e+06	0	0	0	1	T(8): 100.0	0	0.009417	213.923		22.24		32.2		26.41					High		High		High				1
KPATSIGSAYR	30	3	1	LOC_Os06g03860.2	uncharacterized membrane protein, putative, expressed			S8(Phospho)	2.55572e+08	1.70973e+08	8.50466e+07	1230.59	2.45309e+08	2.519e+08	2.69508e+08	175592608	172228262	1.65098e+08	7.70713e+07	8.6225e+07	9.18434e+07	0.5	T(4): 0.0; S(5): 50.0; S(8): 50.0; Y(10): 0.0	0	0.003173	336.67	30.28	28.7	22.93	26.4	33.06	32.91	52.24	45.54	36.95	High	High	High	High	High	High	High	High	High	0
ANSYSVHGSALGTK	3	1	1	LOC_Os06g04270.1	transketolase, chloroplast precursor, putative, expressed			S5(Phospho)	0	0	1.84541e+07	1471.67	0	0	0	0	0	0	1.89823e+07	1.77828e+07	18597099	0.999998	S(3): 0.0; Y(4): 0.0; S(5): 100.0; S(9): 0.0; T(13): 0.0	0	0.0002113	317.135							43.68	38.33	41.98							High	High	High	0
YTPESPADATR	7	1	1	LOC_Os06g04270.1	transketolase, chloroplast precursor, putative, expressed			S5(Phospho)	0	1.85556e+07	8.22225e+06	1287.53	0	0	0	0	2.92384e+07	2.64284e+07	1.19544e+07	1.27123e+07	0	0.5	Y(1): 0.0; T(2): 0.0; S(5): 50.0; T(10): 50.0	0.001	0.01602	212.878					30.79	25.12	18.41	16.67						High	High	High	High		0
GQSLSDDQPDK	8	2	1	LOC_Os06g05800.2	RNA recognition motif containing protein, putative, expressed		#N/A	S3(Phospho)	0	1.30794e+07	0	1269.5	0	0	0	2.08337e+07	1.84044e+07	0	0	0	2.54112e+06	1	S(3): 100.0; S(5): 0.0	0	0.001086	214.483				11.38	11.49	16.67			6.11				High	High	High			High	0
RPQALSEDEDKKK	20	1	1	LOC_Os06g06550.1	plant protein of unknown function domain containing protein, expressed			S6(Phospho)	6.32107e+07	5.63345e+07	0	1623.78	6.24731e+07	6.68056e+07	6.03534e+07	56629095	5.87815e+07	5.35928e+07	0	1.86441e+07	0	1	S(6): 100.0	0	0.0002666	275.346	23.25	17.45	17.93	14.28	17.59	11.46		11.82		High	High	High	High	High	High		High		2
ASEEDEGSVKPSEGNDALEK	24	1	1	LOC_Os06g13030.1	OsLIM - LIM domain protein, putative actin-binding protein and transcription factor, expressed		#N/A	S8(Phospho)	5.20245e+07	6.68954e+07	2.03073e+07	2170.91	6.79789e+07	69730594	1.83641e+07	6.56586e+07	7.0194e+07	6.48337e+07	1.62456e+07	2.26812e+07	2.1995e+07	1	S(2): 0.0; S(8): 100.0; S(12): 0.0	0	3.147e-05	352.572	37.83	12.22	34.86	33.23	38.66	36.42	14.78	33.77	17.14	High	High	High	High	High	High	High	High	High	0
SGALLPTTSKPK	24	2	1	LOC_Os06g13650.3	alpha-mannosidase 2, putative, expressed			T8(Phospho)	4.00555e+07	3.83025e+07	11597919	1279.67	5.64766e+07	63689899	0	4.12191e+07	3.62789e+07	3.74095e+07	0	1.707e+07	1.77237e+07	0.986428	S(1): 0.0; T(7): 1.3; T(8): 98.6; S(9): 0.0	0.001	0.02037	217.864	20.62	15		16.37	17.49	17.47		16.28	16.9	High	High		High	High	High		High	High	0
GNEKPTTPPAQQK	15	2	1	LOC_Os06g14490.2	calmodulin-binding heat-shock protein, putative, expressed			T7(Phospho)	2.74678e+07	1.41327e+07	0	1475.69	3.33634e+07	2.90611e+07	1.99788e+07	2.25274e+07	0	1.98707e+07	5366847	0	0	0.99131	T(6): 0.9; T(7): 99.1	0	0.004142	351.477	25.17	30.56	13.28	25.89		23.7	3.6			High	High	High	High		High	High			0
LQSFEEEHK	26	2	1	LOC_Os06g14490.2	calmodulin-binding heat-shock protein, putative, expressed			S3(Phospho)	2.38945e+08	1.43137e+08	5.62325e+07	1226.52	244847426	2.47141e+08	224847480	1.53793e+08	1.29589e+08	1.46031e+08	5.55343e+07	5.50259e+07	5.81373e+07	1	S(3): 100.0	0	0.002039	294.339	42.16	43.49	33.11	31.72	35.07	16.68	24.18	23.85	33.09	High	High	High	High	High	High	High	High	High	0
GENHDQQTGVPTSPSSSDKK	34	2	1	LOC_Os06g19470.2	WW domain containing protein, expressed			S17(Phospho)	1.4967e+08	1.27579e+08	4.04532e+07	2178.93	1.52018e+08	1.50805e+08	1.46187e+08	1.35092e+08	1.14611e+08	1.33034e+08	4.39315e+07	3.37052e+07	4.37228e+07	0.96504	T(8): 0.0; T(12): 0.0; S(13): 1.2; S(15): 1.2; S(16): 1.2; S(17): 96.5	0	0.001314	314.374	14.09	13.89	20.14	24.63	17.44	17.74	15.3	16.15	8.83	High	High	High	High	High	High	High	High	High	1
AGPIIGSGGHSSGK	75	1	1	LOC_Os06g20090.1	NUP155, putative, expressed			S7(Phospho)	2.4655e+08	1.89955e+08	5.67665e+07	1304.6	2.4808e+08	2.53696e+08	237873704	2.19088e+08	166143440	1.84632e+08	5.34616e+07	6.36496e+07	5.31883e+07	0.999906	S(7): 100.0; S(11): 0.0; S(12): 0.0	0	0.0003882	361.278	26.57	33.89	31.06	33.23	23.11	32.24	15.44	23.32	22.87	High	High	High	High	High	High	High	High	High	0
AENLQFSTEQLVK	2	1	1	LOC_Os06g20320.1	peptidyl-prolyl cis-trans isomerase, FKBP-type, putative, expressed		#N/A	T8(Phospho)	0	0	1.98058e+06	1586.76	0	0	0	0	0	0	2.29286e+06	0	3.64888e+06	0.988057	S(7): 1.2; T(8): 98.8	0	0.001685	239.909							17.5		18.98							High		High	0
AGTTGSPDNNHLK	23	2	1	LOC_Os06g21470.2	expressed protein			S6(Phospho)	1.38107e+08	1.10158e+08	4.16203e+07	1391.6	1.50567e+08	125863840	1.3789e+08	9.40377e+07	1.13503e+08	1.22932e+08	2.95257e+07	4.29456e+07	5.23896e+07	1	T(3): 0.0; T(4): 0.0; S(6): 100.0	0	4.374e-07	360.435	54.58	47.29	38.37	53.27	47.8	41.1	58.01	41.18	53.18	High	High	High	High	High	High	High	High	High	0
SGNIAFGR	94	1	1	LOC_Os06g22960.1	aquaporin protein, putative, expressed			N-Term(Acetyl); S1(Phospho)	6.65706e+08	4.24298e+08	2.68915e+08	943.406	6.42777e+08	7.38657e+08	6.15685e+08	4.49404e+08	3.90605e+08	4.32885e+08	2.74644e+08	2.84203e+08	2.47897e+08	1	S(1): 100.0	0	0.008061	235.777	66.64	50.66	53.25	66.5	64.02	56.1	56.13	53.4	52.93	High	High	High	High	High	High	High	High	High	0
STIDVSPVR	18	1	1	LOC_Os06g23530.1	pre-mRNA-splicing factor ATP-dependent RNA helicase, putative, expressed		#N/A	S6(Phospho)	6.1358e+07	5.43784e+07	2.1535e+07	1053.5	6.30409e+07	6.40004e+07	5.70329e+07	6.04924e+07	4.75225e+07	55120477	21027386	2.11908e+07	2.23869e+07	1	S(1): 0.0; T(2): 0.0; S(6): 100.0	0	0.01085	245.465	32	24.16	23.72	27.55	38.38	22.6	26.14	14.38	14.77	High	High	High	High	High	High	High	High	High	0
QGSLHVNIPDQDPEDAK	15	1	1	LOC_Os06g40510.1	CRAL/TRIO domain containing protein			S3(Phospho)	3.65254e+07	3.1844e+07	1.09041e+07	1942.86	3.88902e+07	3.44145e+07	3.62714e+07	37056425	32206473	2.6269e+07	1.10702e+07	1.15519e+07	1.00902e+07	1	S(3): 100.0	0	2.857e-06	368.609	38.13	36.14	38.77	46.93	22.62	52.41	37.58	36.49	38.02	High	High	High	High	High	High	High	High	High	0
GVLGLPGSFK	15	1	1	LOC_Os06g40630.1	SFT2, putative, expressed			S8(Phospho)	6.20617e+07	3.95905e+07	2.42491e+07	1054.54	5.88562e+07	6.0533e+07	6.67958e+07	4.40537e+07	4.06667e+07	3.40511e+07	2.26637e+07	2.39582e+07	2.61255e+07	1	S(8): 100.0	0	0.0004807	301.5	36.75	36.74	28.93	36.74	26.24	18.47	26.07	36.3	34.39	High	High	High	High	High	High	High	High	High	0
SMSFIGR	12	1	1	LOC_Os06g43170.1	transposon protein, putative, unclassified, expressed		#N/A	S3(Phospho)	2.04682e+07	0	0	877.366	2.26814e+07	1.70094e+07	2.17139e+07	0	0	7.29176e+06	1.84751e+06	0	0	1	S(1): 0.0; S(3): 100.0	0.001	0.01293	203.028	33.65	33.12	40.39			37.9	31.57			High	High	High			High	High			0
EIDTDPEDADNLNTK	10	1	1	LOC_Os06g43610.1	formamidopyrimidine-DNA glycosylase, putative, expressed			T4(Phospho)	3.92552e+07	0	0	1769.71	4.18234e+07	3.83691e+07	37573094	0	0	2.33053e+07	0	0	0	1	T(4): 100.0; T(14): 0.0	0	3.195e-06	337.596	41.31	57.33	44.64			42.27				High	High	High			High				0
NSPVPSFSGLLAR	14	1	1	LOC_Os06g43650.2	secreted salivary protein, putative, expressed		#N/A	S8(Phospho)	2.06512e+07	8.16686e+06	6.92355e+06	1424.7	2.02203e+07	2.06859e+07	2.10474e+07	1.22957e+07	0	1.22049e+07	7.91437e+06	3.51916e+06	9.33711e+06	0.999999	S(2): 0.0; S(6): 0.0; S(8): 100.0	0	0.002575	295.358	19.86	24.1	20.49	19.36		19.88	21.72	14.48	26.59	High	High	High	High		High	High	High	High	0
NWHSNPASSSSDK	7	3	1	LOC_Os06g43860.4	homeobox protein knotted-1, putative, expressed		#N/A	S10(Phospho)	0	2.46203e+07	0	1496.58	0	0	45041189	2.247e+07	21224940	30165846	0	0	0	0.986958	S(4): 0.0; S(8): 0.0; S(9): 1.3; S(10): 98.7; S(11): 0.0	0	0.009688	289.25			7.11	9.55	17.51	15.33						High	High	High	High				0
NVSPAEQSAADK	19	1	1	LOC_Os06g44210.1	protein phosphatase 2C, putative, expressed	phosphatase		S3(Phospho)	6.12489e+07	4.82728e+07	1.64507e+07	1296.55	64879608	61791176	5.70759e+07	4.70841e+07	4.51593e+07	5.25749e+07	1.60887e+07	1.62094e+07	1.70541e+07	1	S(3): 100.0; S(8): 0.0	0	6.585e-05	279.06	29.34	43.07	30.67	30.58	46.69	39.23	37.16	34.43	31.09	High	High	High	High	High	High	High	High	High	0
SASISASK	2	2	1	LOC_Os06g49430.2	CGMC_MAPKCMGC_2.11 - CGMC includes CDA, MAPK, GSK3, and CLKC kinases, expressed	kinase	BWMK1	S3(Phospho)	0	0	1.34591e+06	830.366	0	0	0	0	0	0	1.83603e+06	0	2.20171e+06	0.999997	S(1): 0.0; S(3): 100.0; S(5): 0.0; S(7): 0.0	0.001	0.01899	151.805							21.88		21.32							High		High	0
GSDEFKPFIR	32	2	1	LOC_Os06g49460.1	Rer1 protein, putative, expressed			S2(Phospho)	6.34302e+07	2.39748e+07	3.05407e+07	1275.58	65501246	65882708	5.89065e+07	3.52651e+07	0	3.66594e+07	3.05002e+07	27782945	3.3339e+07	1	S(2): 100.0	0	0.012	236.374	22.76	31.88	24.6	14.03	13.65	23.94	26.01	22.75	17	High	High	High	High	High	High	High	High	High	0
EDGLLHTTCGTPNYVAPEVINNK	7	2	1	LOC_Os07g05620.2	CAMK_KIN1/SNF1/Nim1_like.28 - CAMK includes calcium/calmodulin depedent protein kinases, expressed	kinase	#N/A	T8(Phospho); C9(Carbamidomethyl)	0	0	3.79945e+07	2622.2	0	0	0	0	0	0	3.53178e+07	3.91438e+07	3.95219e+07	0.499888	T(7): 50.0; T(8): 50.0; T(11): 0.0; Y(14): 0.0	0	1.369e-05	279.86							21.39	18.33	19.83							High	High	High	0
TASDMIGTMKPEELQK	4	1	1	LOC_Os07g06710.1	tetratricopeptide repeat, putative, expressed			T1(Phospho)	0	0	715409	1858.84	5.44285e+06	0	0	0	0	0	1.6577e+06	488525	0	0.0107805	T(1): 1.1; S(3): 98.9; T(8): 0.0	0	0.003266	286.972	23.41						19.86	10.38		High						High	High		0
FVDSSPLNSYSSK	5	2	1	LOC_Os07g07194.2	MAC/Perforin domain containing protein, putative, expressed			S5(Phospho)	0	5.46544e+06	2.94709e+06	1510.65	0	0	7.77195e+06	1.01154e+07	6.28095e+06	0	0	5.16947e+06	3.6718e+06	0.987888	S(4): 1.2; S(5): 98.8; S(9): 0.0; Y(10): 0.0; S(11): 0.0; S(12): 0.0	0	0.001743	266.346			18.61	11.81	28.75			21.28	40.12			High	High	High			High	High	0
LGGAAVGVVITASHNPVR	106	1	1	LOC_Os07g09720.1	phosphoacetylglucosamine mutase, putative, expressed			S13(Phospho)	6.76583e+07	7.43156e+07	1.45017e+07	1797.94	1.15135e+08	1.66541e+07	7.11861e+07	8.32306e+07	5.67877e+07	8.29285e+07	1.08174e+07	1.64562e+07	1.62313e+07	1	T(11): 0.0; S(13): 100.0	0	8.161e-12	644.962	83.66	71.22	72.5	85.41	80.32	83.58	69.16	80.44	71.64	High	High	High	High	High	High	High	High	High	0
QNSLGLWK	17	1	1	LOC_Os07g30774.1	calmodulin-binding transcription activator 5, putative, expressed			S3(Phospho)	5.19838e+07	3.23687e+07	1.68051e+07	1025.49	6.04245e+07	4.15059e+07	5.4021e+07	33633475	3.1986e+07	3.14867e+07	0	2.43881e+07	2.60272e+07	1	S(3): 100.0	0	0.01653	189.253	38.85	42.63	31.44	39.96	37.31	39.03		36.32	29.01	High	High	High	High	High	High		High	High	0
LVHTPVAGTPGGK	36	1	1	LOC_Os07g34650.1	expressed protein			T4(Phospho); T9(Phospho)	2.74669e+08	1.38888e+08	8.87635e+07	1393.63	2.77861e+08	2.60445e+08	285701112	1.50856e+08	1.33924e+08	131884095	7.07517e+07	9.77944e+07	9.77444e+07	1	T(4): 100.0; T(9): 100.0	0	2.884e-06	408.992	34.49	38.71	38.68	32.75	40.34	44.65	42.07	43.93	41.35	High	High	High	High	High	High	High	High	High	0
AATADFGGKSFVR	6	1	1	LOC_Os07g38420.1	pre-mRNA-splicing factor, putative, expressed			S10(Phospho)	0	0	2.99964e+06	1406.65	1.26712e+07	0	0	7.88619e+06	0	0	4.20283e+06	2.84275e+06	1.95335e+06	1	T(3): 0.0; S(10): 100.0	0	0.00306	312.993	38.39			39.21		52.09	20.56	35.43	27.1	High			High		High	High	High	High	1
MLTGLSEFSVSDGGFAK	6	1	1	LOC_Os07g38840.2	expressed protein		#N/A	M1(Oxidation); N-Term(Acetyl); T3(Phospho); S6(Phospho); S9(Phospho)	0	258661	0	2043.75	0	0	0	382716	0	393267	0	91993.8	0	0.412027	T(3): 91.2; S(6): 91.2; S(9): 58.8; S(11): 58.8	0.002	0.03126	6.70574				0.07		7.28		10.17					High		High		High		0
HDSPSSQSFTTR	4	1	1	LOC_Os07g39470.1	gibberellin response modulator protein, putative, expressed			S3(Phospho); S8(Phospho)	0	1.07697e+07	0	1509.55	0	0	9.30729e+06	9.71372e+06	1.01862e+07	1.24092e+07	0	0	0	0.999141	S(3): 100.0; S(5): 0.0; S(6): 0.0; S(8): 99.9; T(10): 0.0; T(11): 0.0	0	0.007687	217.693			12.23	11.12	19.62	10.99						High	High	High	High				0
HDSPSSQSFTTR	40	1	1	LOC_Os07g39470.1	gibberellin response modulator protein, putative, expressed			S8(Phospho)	8.32054e+07	1.30111e+08	1.77046e+07	1429.58	1.21667e+08	0	1.2795e+08	1.47103e+08	1.34543e+08	1.08687e+08	1.68172e+07	12734686	2.3562e+07	0.991472	S(3): 0.0; S(5): 0.0; S(6): 0.8; S(8): 99.1; T(10): 0.0; T(11): 0.0	0	0.0001871	322.966	24.78		44.71	60.63	29.66	45.23	32.93	37	19.71	High		High	High	High	High	High	High	High	0
FVLGSLEGFFPSDHTSSPGNK	107	1	1	LOC_Os07g40270.1	frigida, putative, expressed		#N/A	S17(Phospho)	9.12787e+08	6.31489e+08	3.22801e+08	2303.05	5.74397e+08	1.10282e+09	1.06114e+09	6.25579e+08	6.08122e+08	6.60766e+08	2.70627e+08	3.23641e+08	3.74134e+08	0.989557	S(5): 0.0; S(12): 0.0; T(15): 0.0; S(16): 1.0; S(17): 99.0	0	2.981e-08	526.998	48.49	47.23	58.58	38.58	54.91	41.8	45.88	39.89	35.38	High	High	High	High	High	High	High	High	High	0
PDSDNESGGPSNAGEYASAR	3	1	1	LOC_Os07g41580.1	histone-like transcription factor and archaeal histone, putative, expressed			S3(Phospho)	0	7.43597e+06	0	2060.78	0	0	0	0	8.78496e+06	1.35229e+07	3.82795e+06	0	0	1	S(3): 100.0; S(7): 0.0; S(11): 0.0; Y(16): 0.0; S(18): 0.0	0	9.728e-12	414.785					65.2	73.7	59.81							High	High	High			0
LEAAEEEGAGSEGEEEAGR	41	1	1	LOC_Os07g44970.1	XPA-binding protein 2, putative, expressed			S11(Phospho)	3.65811e+08	3.19574e+08	1.43204e+08	1999.78	3.82214e+08	3.56752e+08	3.58467e+08	326984117	3.06439e+08	3.25299e+08	1.43432e+08	135725297	1.50455e+08	1	S(11): 100.0	0	4.033e-11	572.324	126.6	121.22	110.39	125.37	120.99	127.75	77.58	120.8	114.47	High	High	High	High	High	High	High	High	High	0
LEAAEEEGAGSEGEEEAGRK	41	1	1	LOC_Os07g44970.1	XPA-binding protein 2, putative, expressed			S11(Phospho)	6.76223e+08	5.30807e+08	2.23205e+08	2127.88	6.55347e+08	7.40483e+08	632838250	5.62779e+08	5.48319e+08	4.81322e+08	1.98554e+08	2.20601e+08	2.5046e+08	1	S(11): 100.0	0	2.472e-09	591.985	62.9	59.75	64.31	62.13	61.83	63.6	64.56	58.81	56.07	High	High	High	High	High	High	High	High	High	1
REPIGDTNNLLETPTR	21	1	1	LOC_Os07g45570.1	expressed protein		#N/A	T13(Phospho)	5.62205e+07	8.39323e+06	1.82346e+07	1905.91	5.55577e+07	4.85427e+07	64561182	5.61316e+06	0	1.95665e+07	1.89064e+07	1.61313e+07	1.96662e+07	0.999998	T(7): 0.0; T(13): 100.0; T(15): 0.0	0	2.287e-10	317.06	37.42	32.87	27.75	13.76	15.77	9.84	11.59	15.1	9.96	High	High	High	High	High	High	High	High	High	1
EEGEISESEAETK	17	1	1	LOC_Os07g46590.1	SNF2 family N-terminal domain containing protein, expressed			S6(Phospho)	7.12824e+07	4.85075e+07	0	1517.59	73896856	7.10596e+07	6.88906e+07	5.16899e+07	4.57195e+07	4.8113e+07	0	0	0	0.999937	S(6): 100.0; S(8): 0.0; T(12): 0.0	0	2.595e-05	363.861	43.72	49.66	53.59	44.22	50.07	35.45				High	High	High	High	High	High				0
IGGSFANK	25	2	1	LOC_Os07g47180.1	transposon protein, putative, unclassified, expressed			S4(Phospho)	97704780	7.26694e+07	1.87179e+07	873.389	1.03293e+08	9.93529e+07	9.04685e+07	7.67064e+07	7.08472e+07	7.04547e+07	1.69486e+07	1.99429e+07	1.92621e+07	1	S(4): 100.0	0	0.003988	209.91	45.38	48.45	34.69	46.03	43.05	36.74	50.46	46.83	52.18	High	High	High	High	High	High	High	High	High	0
QGNQEGQMTAETGTYR	13	3	1	LOC_Os08g01270.3	protein kinase family protein, putative, expressed	kinase		T9(Phospho)	2.59878e+07	1.96729e+07	0	1850.74	2.74365e+07	2.53779e+07	2.5149e+07	22840425	1.8564e+07	1.76143e+07	0	0	5.66208e+06	0.999871	T(9): 100.0; T(12): 0.0; T(14): 0.0; Y(15): 0.0	0	1.601e-05	334.028	46.39	45.51	29.04	41.17	39.2	31.91			29.51	High	High	High	High	High	High			High	0
LMEDLSLER	14	3	1	LOC_Os08g01270.3	protein kinase family protein, putative, expressed	kinase		S6(Phospho)	3.0121e+07	1.26367e+07	8.80303e+06	1185.52	3.17049e+07	2.70838e+07	3.15742e+07	1.80317e+07	0	1.98785e+07	9.42369e+06	9.32433e+06	7.66107e+06	1	S(6): 100.0	0	1.747e-06	245.465	39.99	38.74	33.95	35.42		30.37	29.78	25.67	30.15	High	High	High	High		High	High	High	High	0
TPPSWLK	12	1	1	LOC_Os08g02410.1	40S ribosomal protein S13, putative, expressed			T1(Phospho)	1.93734e+07	6.02512e+06	0	908.431	1.38733e+07	2.08271e+07	2.34197e+07	1.49267e+07	3.14861e+06	0	0	0	0	1	T(1): 100.0; S(4): 0.0	0.001	0.03722	146.056	18.66	13.45	16.68	15.2	19.84					High	High	High	High	High					0
TAASDVEEMIMK	13	1	1	LOC_Os08g02410.1	40S ribosomal protein S13, putative, expressed			S4(Phospho)	4.40744e+07	0	1.63101e+07	1404.58	4.55454e+07	45261212	41416656	33419251	0	0	1.40639e+07	1.51223e+07	1.97442e+07	1	T(1): 0.0; S(4): 100.0	0	3.816e-16	407.263	86.19	77.66	80.22	79.64			83	70.66	81.38	High	High	High	High			High	High	High	0
VEAAPALAQTPPAVPISSTDTHSSEQGQHSSVAPR	5	1	1	LOC_Os08g02490.1	AT hook motif domain containing protein, expressed		#N/A	T10(Phospho)	0	2.15619e+07	0	3603.72	0	0	5.98747e+07	0	37394795	2.7291e+07	0	0	0	1	T(10): 100.0; S(17): 0.0; S(18): 0.0; T(19): 0.0; T(21): 0.0; S(23): 0.0; S(24): 0.0; S(30): 0.0; S(31): 0.0	0	3.294e-09	227.821			2.94		9.01	2						High		High	High				0
YSPSHAYSPSSPR	7	1	1	LOC_Os08g05940.1	retrotransposon protein, putative, unclassified, expressed			S11(Phospho)	0	6.17064e+06	0	1515.63	0	0	64283668	8.53555e+06	9976388	0	0	0	0	0.990851	Y(1): 0.0; S(2): 0.0; S(4): 0.0; Y(7): 0.0; S(8): 0.0; S(10): 0.9; S(11): 99.1	0	0.0005751	360.884	25.69	18.42	13.81	10.96	17.17					High	High	High	High	High					0
QRSSVDDDLYDHPK	30	1	1	LOC_Os08g06070.1	ELF7, putative, expressed			S4(Phospho)	4.69493e+07	4.30442e+07	1.71536e+07	1754.74	4.36042e+07	4.79751e+07	4.92686e+07	4.80488e+07	3.99677e+07	4.11162e+07	1.73428e+07	1.86681e+07	1.54498e+07	0.5	S(3): 50.0; S(4): 50.0; Y(10): 0.0	0	3.816e-16	286.28	25.18	38.02	28.06	19.89	45.77	31.67	37.43	33.03	47.17	High	High	High	High	High	High	High	High	High	1
GIEDELQFSPLENKR	30	1	1	LOC_Os08g08830.1	expressed protein			S9(Phospho)	6.53094e+07	5.14549e+07	2.62398e+07	1854.86	6.85365e+07	6.92594e+07	5.81324e+07	54304481	4.84472e+07	5.16131e+07	2.4439e+07	2.6278e+07	2.80024e+07	1	S(9): 100.0	0	1.96e-06	523.144	49.47	58.97	54.04	68.17	57.06	63.54	70.4	67.95	67.26	High	High	High	High	High	High	High	High	High	1
QSESISPR	18	1	1	LOC_Os08g08830.1	expressed protein			S6(Phospho)	9.62534e+07	8.60741e+07	1.34914e+07	983.422	9.65787e+07	9.91448e+07	9.30366e+07	76596285	82765168	9.88607e+07	1.80516e+07	2.24227e+07	0	1	S(2): 0.0; S(4): 0.0; S(6): 100.0	0	0.001661	271.266	41.32	38.44	28.07	43.67	42.21	46.58	29.61	39.9		High	High	High	High	High	High	High	High		0
GIEDELQFSPLENK	15	1	1	LOC_Os08g08830.1	expressed protein			S9(Phospho)	1.24301e+08	1.12276e+08	5.07209e+07	1698.77	126104117	1.21319e+08	125480222	1.22149e+08	1.05366e+08	1.09313e+08	4.75648e+07	4.60329e+07	5.85651e+07	1	S(9): 100.0	0	3.225e-07	412.434	52.75	52.89	55.1	57.68	51.73	59.82	53.13	57.01	65.34	High	High	High	High	High	High	High	High	High	0
SNIQFNWR	15	1	1	LOC_Os08g10070.2	protein kinase, putative, expressed	kinase	#N/A	S1(Phospho)	1.48262e+07	8.65716e+06	3.30205e+06	1144.5	1.4572e+07	1.59038e+07	1.4003e+07	8.10391e+06	8.96393e+06	8.90364e+06	2.82565e+06	3.45918e+06	3.62132e+06	1	S(1): 100.0	0	0.007228	241.053	36.8	23.65	25.53	29.34	24.94	20.78	17.31	13.65	15.27	High	High	High	High	High	High	High	High	High	0
INSTVESNEVSLSK	2	1	1	LOC_Os08g10580.1	expressed protein			S3(Phospho)	0	0	5.58755e+06	1586.73	0	0	0	0	0	0	9.84548e+06	0	6.91719e+06	0.999999	S(3): 100.0; T(4): 0.0; S(7): 0.0; S(11): 0.0; S(13): 0.0	0	1.026e-05	361.987							87.24		54.02							High		High	0
GVSTLSLGER	27	1	1	LOC_Os08g23360.1	signal recognition particle 68 kDa protein, putative, expressed			S6(Phospho)	1.26999e+08	1.63012e+08	7.39209e+07	1098.52	177715240	155991608	4.72907e+07	157926320	1.55169e+08	1.7594e+08	70072366	76866527	7.48238e+07	1	S(3): 0.0; T(4): 0.0; S(6): 100.0	0	0.006361	263.616	38.92	42.55	33.14	56.31	51.8	51.24	41.92	52.41	38.42	High	High	High	High	High	High	High	High	High	0
TNINDTPMDESQASDEAR	15	1	1	LOC_Os08g25080.1	expressed protein			S14(Phospho)	4.94714e+07	3.73656e+07	1.57769e+07	2073.81	5.07283e+07	5.05935e+07	4.70922e+07	3.98601e+07	3.49718e+07	3.72649e+07	1.41501e+07	1.46466e+07	1.8534e+07	1	T(1): 0.0; T(6): 0.0; S(11): 0.0; S(14): 100.0	0	1.308e-10	627.449	85.14	89.35	101.15	98.87	95.57	91.48	33.53	94.63	98.23	High	High	High	High	High	High	High	High	High	0
LWSGGAYESDTEDPDNMK	19	1	1	LOC_Os08g25570.1	histone deacetylase, putative, expressed			S9(Phospho)	8.79566e+07	49364658	2.17882e+07	2094.8	8.80997e+07	84162798	9.16072e+07	4.6915e+07	4.9973e+07	5.1206e+07	30708069	0	3.46566e+07	0.999999	S(3): 0.0; Y(7): 0.0; S(9): 100.0; T(11): 0.0	0	2.163e-09	481.336	53.45	59.6	56	50.9	66.95	46.88	55.19	66.16	47.54	High	High	High	High	High	High	High	High	High	0
SSDSPDATQHDR	15	1	1	LOC_Os08g29124.1	expressed protein		#N/A	S4(Phospho)	8.04187e+06	8.78114e+06	2.63776e+06	1395.52	7.75426e+06	9.34e+06	7.03135e+06	4.96385e+06	1.02787e+07	1.11009e+07	0	3.59528e+06	4.31801e+06	1	S(1): 0.0; S(2): 0.0; S(4): 100.0; T(8): 0.0	0	0.0007155	356.136	35.66	51.53	32.43	44.44	20.23	30.96		12.91	46.94	High	High	High	High	High	High		High	High	0
SDSPSVASLPK	15	1	1	LOC_Os08g29124.1	expressed protein		#N/A	S3(Phospho)	117994528	8.97541e+07	3.89812e+07	1167.53	114057852	125566304	114359428	95396494	88483366	85382426	36057306	40048562	40837857	0.999998	S(1): 0.0; S(3): 100.0; S(5): 0.0; S(8): 0.0	0	7.913e-09	258.524	25.52	25.23	32.28	23.38	34.18	33.73	44.6	48.48	47	High	High	High	High	High	High	High	High	High	0
IPAAAASPPPPPQ	3	1	1	LOC_Os08g30210.1	1-aminocyclopropane-1-carboxylate oxidase homolog 1, putative, expressed		#N/A	S7(Phospho)	0	0	2.51465e+06	1293.63	0	0	0	0	0	0	0	4509801	3.03414e+06	1	S(7): 100.0	0.004	0.07631	180.722								13.46	18.63								High	High	0
DPNAPPPPPKPSSPRPR	433	1	1	LOC_Os08g33190.1	linker histone H1 and H5 family protein, expressed			S13(Phospho)	1.21893e+10	1.0085e+10	3.16052e+09	1886.93	1.50204e+10	9567364817	1.19801e+10	10374964408	8304169032	11575983546	3.73504e+09	2.41848e+09	3.32803e+09	0.5	S(12): 50.0; S(13): 50.0	0	4.237e-07	565.529	48.78	45.07	37.94	39.95	48.65	48.46	48.63	48.89	48.37	High	High	High	High	High	High	High	High	High	0
EASKGDACEGQ	3	1	1	LOC_Os08g33370.2	14-3-3 protein, putative, expressed		GF14c#14-3-3	S3(Phospho); C8(Carbamidomethyl)	0	5.59979e+06	0	1231.43	0	0	0	8.89161e+06	7.90777e+06	0	0	0	0	1	S(3): 100.0	0.004	0.06947	125.96				9.05	11.35								High	High					1
DNLTLWTSDLTEDGGDEVK	16	1	1	LOC_Os08g33370.2	14-3-3 protein, putative, expressed		GF14c#14-3-3	T11(Phospho)	8.79548e+07	8.45877e+07	3.52086e+07	2187.94	6.77593e+07	90483622	1.05621e+08	89305035	8.9755e+07	7.47032e+07	3.64375e+07	36649410	3.25389e+07	1	T(4): 0.0; T(7): 0.0; S(8): 0.0; T(11): 100.0	0	1.109e-08	433.628	66.35	70.47	67.25	70.64	70.4	70.97	70.61	65.21	78.62	High	High	High	High	High	High	High	High	High	0
STFGGITTK	27	2	1	LOC_Os08g34140.1	vesicle transport v-SNARE protein, putative, expressed		#N/A	S1(Phospho)	1.98492e+07	1.12569e+07	5.03753e+06	991.45	20190579	2.17466e+07	1.76103e+07	9.77412e+06	1.15123e+07	1.24843e+07	5.27696e+06	5.15107e+06	4.68456e+06	0.989544	S(1): 99.0; T(2): 1.0; T(7): 0.0; T(8): 0.0	0	0.02037	144.307	24.15	21.55	21.59	23.45	28.16	20.22	41.28	37.58	25.37	High	High	High	High	High	High	High	High	High	0
SDLFNSASNVK	3	1	1	LOC_Os08g34760.1	expressed protein			S8(Phospho)	0	0	2.96728e+06	1261.55	0	0	0	0	6.41038e+06	0	4.88158e+06	0	4.02025e+06	0.999995	S(1): 0.0; S(6): 0.0; S(8): 100.0	0	0.006171	183.984					19.21		16.23		13.94					High		High		High	0
TASLGPSPAR	2	1	1	LOC_Os08g34800.1	expressed protein		#N/A	S3(Phospho)	0	7.93981e+07	0	1036.48	0	0	0	1.30028e+08	108166842	0	0	0	0	1	T(1): 0.0; S(3): 100.0; S(7): 0.0	0	0.00285	218.338				26.73	32.66								High	High					0
TSSAASSELLR	16	1	1	LOC_Os08g34800.1	expressed protein		#N/A	S3(Phospho)	33996771	3.71079e+07	1.44239e+07	1201.55	3.57366e+07	3.34171e+07	3.28366e+07	4.00194e+07	3.33942e+07	3.79101e+07	1.30327e+07	1.4556e+07	1.56831e+07	1	T(1): 0.0; S(2): 0.0; S(3): 100.0; S(6): 0.0; S(7): 0.0	0	0.0003876	281.352	46.25	41.87	42.18	46.86	34.51	40.04	35.23	42.51	37.11	High	High	High	High	High	High	High	High	High	0
DNLDHQESSIGVR	5	1	1	LOC_Os08g34950.1	chaperonin Cpn60/TCP-1, putative, expressed			S8(Phospho)	0	0	8.15156e+06	1549.67	0	0	0	0	0	1.65758e+07	7.59316e+06	7.77783e+06	9.0837e+06	0.5	S(8): 50.0; S(9): 50.0	0	0.005143	262.013						14.86	24.94	22.09	22.39						High	High	High	High	0
SNSFGSGHCR	14	1	1	LOC_Os08g34950.1	chaperonin Cpn60/TCP-1, putative, expressed			S3(Phospho); C9(Carbamidomethyl)	3.40052e+07	3.1676e+07	0	1188.43	3.26251e+07	3.53144e+07	3.40762e+07	2.63784e+07	3.34798e+07	3.51698e+07	0	0	1.30576e+07	1	S(1): 0.0; S(3): 100.0; S(6): 0.0	0	0.001002	254.255	21.38	35.66	25.95	40.99	33.45	26.22			38.38	High	High	High	High	High	High			High	0
QLSPTDGEDQASGK	13	2	1	LOC_Os08g37280.2	PWWP domain containing protein, expressed			S3(Phospho)	3.62597e+07	3.09153e+07	0	1512.63	36754197	3.72819e+07	3.47431e+07	3.32168e+07	30230308	2.92987e+07	8.37592e+06	0	0	1	S(3): 100.0; T(5): 0.0; S(12): 0.0	0	1.145e-05	299.739	50.14	44.38	42.3	53.26	50.89	37.44	40.64			High	High	High	High	High	High	High			0
ELSHVNSPCDSTEEAGNLK	22	2	1	LOC_Os08g37280.2	PWWP domain containing protein, expressed			C9(Carbamidomethyl); S11(Phospho)	4.04957e+07	7.34567e+07	3.09529e+07	2166.91	2.17795e+07	0	99707692	9.22804e+07	5.77919e+07	7.02977e+07	3.42839e+07	27782595	3.07922e+07	0.999853	S(3): 0.0; S(7): 0.0; S(11): 100.0; T(12): 0.0	0	3.627e-06	344.693	38.81		31.43	51.97	43.36	21.54	30.32	31.11	36.26	High		High	High	High	High	High	High	High	0
SSGGAGFDDDDGHAAR	8	3	1	LOC_Os08g38210.4	transcription factor BIM2, putative, expressed			S1(Phospho)	0	9.99918e+06	0	1614.59	1.2679e+07	0	0	1.4061e+07	0	1.59365e+07	0	0	0	0.5	S(1): 50.0; S(2): 50.0	0	8.446e-07	340.669	17.82			55.6		31.66				High			High		High				0
NDLNSVQSMIGR	2	1	1	LOC_Os08g40250.1	expressed protein			S8(Phospho)	0	0	1.55032e+06	1413.62	0	0	0	0	0	0	0	3.05817e+06	1.59278e+06	1	S(5): 0.0; S(8): 100.0	0	0.008389	219.228								15.87	18.66								High	High	0
VNAGLSHHQQQQQQSPPAAAK	5	1	1	LOC_Os08g40260.1	OsSPL15 - SBP-box gene family member, expressed			S15(Phospho)	0	2.86608e+07	0	2305.1	0	0	0	3.20552e+07	2.42099e+07	2.97174e+07	8.72204e+06	0	0	1	S(6): 0.0; S(15): 100.0	0	3.895e-06	279.328				19.26	8.85	4.71	6.63						High	High	High	High			0
AELSLNR	5	1	1	LOC_Os08g41340.1	ras-related protein, putative, expressed			S4(Phospho)	0	4.22222e+07	1.85614e+07	882.41	0	0	0	65741894	6.09246e+07	0	2.86083e+07	0	2.7076e+07	1	S(4): 100.0	0.005	0.07133	174.305				23.3	33.66		24.52		33.07				High	High		High		High	0
DANHPIGTPPSNHSALADHPSKPPPGPR	43	1	1	LOC_Os08g42980.1	la domain containing protein, expressed			T8(Phospho)	3.20667e+08	2.32175e+08	6.90366e+07	2944.39	3.15546e+08	3.26366e+08	3.20089e+08	2.45895e+08	2.05671e+08	2.44959e+08	1.10335e+08	8.48229e+07	1.19515e+07	1	T(8): 100.0; S(11): 0.0; S(14): 0.0; S(21): 0.0	0	1.785e-07	333.68	16.93	16.95	22.09	10.85	18.64	11.06	17.87	8.83	10.17	High	High	High	High	High	High	High	High	High	0
AAAASPPVPSK	21	1	1	LOC_Os08g44560.1	expressed protein			N-Term(Acetyl); S5(Phospho)	2.04687e+07	1.05601e+07	3.22239e+06	1117.53	2.61967e+07	1.78566e+07	1.73527e+07	1.14756e+07	1.15981e+07	8.6067e+06	0	8.04415e+06	1.62302e+06	1	S(5): 100.0; S(10): 0.0	0	0.003894	310.748	25.79	24.84	29.85	26.91	14.77	21.75		15.02	24.99	High	High	High	High	High	High		High	High	0
DSDGEDSVAPVVTK	26	1	1	LOC_Os09g03600.1	immunoglobulin/major histocompatibility complex, putative, expressed			S2(Phospho)	1.71958e+08	1.26572e+08	5.60466e+07	1498.63	1.81069e+08	1.75998e+08	1.58809e+08	141195247	1.09508e+08	1.29014e+08	5.63632e+07	5.19692e+07	5.98075e+07	1	S(2): 100.0; S(7): 0.0; T(13): 0.0	0	1.871e-07	336.431	79.31	77.74	61.09	57.88	78.6	45.77	80.31	66.68	61.43	High	High	High	High	High	High	High	High	High	0
ALVEKDSDGEDSVAPVVTK	90	1	1	LOC_Os09g03600.1	immunoglobulin/major histocompatibility complex, putative, expressed			S7(Phospho)	9.75921e+08	8.89104e+08	3.46165e+08	2038.97	8.80875e+08	9.16887e+08	1.13e+09	1.05725e+09	7.72538e+08	8.37528e+08	3.85506e+08	3.05461e+08	3.47527e+08	1	S(7): 100.0; S(12): 0.0; T(18): 0.0	0	2.935e-11	725.413	116.55	97.86	97.77	93.78	91.33	81.96	120.34	91.2	78.12	High	High	High	High	High	High	High	High	High	1
NNNTANSYSVRPTGFETVNVPEGHGGIALR	3	1	1	LOC_Os09g13870.3	lipid phosphatase protein, putative, expressed	phosphatase	#N/A	S9(Phospho)	0	0	8.69172e+06	3251.55	0	0	0	0	0	0	0	1.40462e+07	1.20289e+07	0.0149175	T(4): 0.0; S(7): 49.2; Y(8): 49.2; S(9): 1.5; T(13): 0.0; T(17): 0.0	0	4.173e-05	251.741			13.91					4.29	25.1			High					High	High	0
QANLTGDVIEASSR	21	1	1	LOC_Os09g16330.2	pleiotropic drug resistance protein, putative, expressed			S12(Phospho)	3.89417e+07	1.16275e+07	1.40076e+07	1540.71	3.86253e+07	4.00833e+07	3.81164e+07	0	1.27578e+07	2.21247e+07	1.41423e+07	1.36268e+07	1.42536e+07	0.991062	T(5): 0.0; S(12): 99.1; S(13): 0.9	0	2.968e-09	364.99	54.33	58.81	58.21		37.19	39.86	68.69	34.1	45.09	High	High	High		High	High	High	High	High	0
AAAAASPSPATPPR	3	1	1	LOC_Os09g19940.1	cwfJ-like family protein, putative, expressed		#N/A	N-Term(Acetyl); S6(Phospho)	0	0	2.26619e+06	1386.64	0	0	0	0	0	0	3.17204e+06	0	3.62654e+06	0.999885	S(6): 100.0; S(8): 0.0; T(11): 0.0	0	0.0003857	266.237							27.21	39.47	48.49							High	High	High	0
AADDLSSPAR	29	1	1	LOC_Os09g24250.1	ubiquitin carboxyl-terminal hydrolase domain containing protein, expressed			N-Term(Acetyl); S7(Phospho)	1.00915e+08	8.46663e+07	3.61289e+07	1124.46	1.01055e+08	1.03675e+08	9.80139e+07	8.95858e+07	7.77015e+07	8.67117e+07	3.60804e+07	3.32206e+07	3.90858e+07	0.993016	S(6): 0.7; S(7): 99.3	0	0.0005791	319.937	40.06	52.46	45.08	32.38	39.23	39.05	29.86	31.74	30.29	High	High	High	High	High	High	High	High	High	0
AADDLSSPAR	40	1	1	LOC_Os09g24250.1	ubiquitin carboxyl-terminal hydrolase domain containing protein, expressed			S7(Phospho)	6.56237e+08	5.75787e+08	2.2591e+08	1082.45	6.58916e+08	6.37658e+08	6.72136e+08	6.00269e+08	5.47214e+08	5.79877e+08	2.1782e+08	2.36019e+08	2.23891e+08	0.999964	S(6): 0.0; S(7): 100.0	0	0.003228	288.245	36.2	43.33	38.87	37.74	49.41	35.78	40.04	54.54	35.46	High	High	High	High	High	High	High	High	High	0
HPEYFADSPSAGMAPAAR	11	1	1	LOC_Os09g26180.1	transcription initiation factor TFIID subunit 10, putative, expressed			S8(Phospho)	9.45356e+06	0	6.53801e+06	1954.82	0	8.26821e+06	2.00925e+07	0	1.4493e+07	0	5.71176e+06	1.39023e+07	0	0.98948	Y(4): 0.0; S(8): 98.9; S(10): 1.1	0	1.889e-08	410.224		43.38	32.52		35.45		45.54	53.98			High	High		High		High	High		0
EQMANHHNVSDDPASDGNCDDQGNIDSK	3	1	1	LOC_Os09g35880.1	B-box zinc finger family protein, putative, expressed		#N/A	S15(Phospho); C19(Carbamidomethyl)	0	0	7.26755e+06	3150.18	0	0	0	0	0	0	1.11039e+07	1.06988e+07	0	1	S(10): 0.0; S(15): 100.0; S(27): 0.0	0	6.856e-09	282.322							11.27	32.44								High	High		0
TLSQINVK	2	3	1	LOC_Os09g36240.2	deoxyribodipyrimidine photolyase family protein, expressed			S3(Phospho)	0	1.28264e+07	0	982.499	0	0	0	0	1.78238e+07	2.06554e+07	0	0	0	1	T(1): 0.0; S(3): 100.0	0.004	0.05747	156.252					8.53	18.5								High	High				0
SISSLYEER	18	1	1	LOC_Os09g36320.1	tyrosine protein kinase domain containing protein, putative, expressed	kinase		S3(Phospho)	2.74459e+07	2.31724e+07	7.65845e+06	1163.5	2.59178e+07	2.79398e+07	2.848e+07	2.26606e+07	2.19866e+07	2.48701e+07	7.13218e+06	7.4413e+06	8.40189e+06	1	S(1): 0.0; S(3): 100.0; S(4): 0.0; Y(6): 0.0	0	0.001471	290.729	39.2	38.56	34.5	39.42	38.6	42.03	40.81	48.9	30.17	High	High	High	High	High	High	High	High	High	0
ELDTSSIGYQSPLPADK	2	2	1	LOC_Os09g37006.2	protein of unknown function domain containing protein, expressed			S11(Phospho)	0	0	1.13868e+07	1900.86	0	0	0	0	0	0	0	1.63266e+07	1.78339e+07	0.999998	T(4): 0.0; S(5): 0.0; S(6): 0.0; Y(9): 0.0; S(11): 100.0	0	2.414e-08	322.729								31.69	51.57								High	High	0
QAGGPATSGDSDK	19	1	1	LOC_Os09g37910.1	HMG1/2, putative, expressed			S8(Phospho)	5.16927e+06	0	1.56835e+06	1270.5	3.99632e+06	6.13286e+06	5.37863e+06	0	0	4169066	1.88154e+06	0	2.82353e+06	0.988013	T(7): 0.0; S(8): 98.8; S(11): 1.2	0	4.033e-10	308.735	34.56	42.44	24.58			16.38	32.36		33.5	High	High	High			High	High		High	0
SIQCPADSDEEHHPAQGHDQVK	11	2	1	LOC_Os09g38130.2	auxin efflux carrier component, putative, expressed		#N/A	C4(Carbamidomethyl); S8(Phospho)	1.26218e+07	0	0	2565.05	0	3.03291e+07	7.53646e+06	0	0	0	0	0	0	1	S(1): 0.0; S(8): 100.0	0	0.02172	266.287		3.67	2.29								High	High							0
NQPGNPNPDAEVIALSPR	54	1	1	LOC_Os09g38340.3	ZOS9-17 - C2H2 zinc finger protein, expressed			S16(Phospho)	1.42853e+08	1.30073e+08	4.43462e+07	1968.92	9.53318e+07	1.9213e+08	1.41096e+08	1.48364e+08	1.14014e+08	1.27841e+08	5.07947e+07	3.01804e+07	5.20634e+07	1	S(16): 100.0	0	1.039e-08	659.28	92.53	91.06	85.73	80.71	92.5	66.34	47.32	56.55	57.63	High	High	High	High	High	High	High	High	High	0
SLAGTPEWMAPEVLR	15	1	1	LOC_Os09g39320.1	CTR1-like protein kinase, putative, expressed	kinase	#N/A	S1(Phospho)	1.12711e+07	1.72856e+07	7.50213e+06	1736.82	1.14962e+07	1.07592e+07	1.15579e+07	1.91713e+07	1.61081e+07	1.65773e+07	7.23218e+06	6.94688e+06	8.32732e+06	1	S(1): 100.0; T(5): 0.0	0	6.158e-06	328.862	33.26	33.85	36.78	34.5	37.41	34.25	37.96	37.95	35.03	High	High	High	High	High	High	High	High	High	0
EGSFSWALPR	16	2	1	LOC_Os10g03830.2	expressed protein			S3(Phospho)	6.3376e+07	4.11828e+07	1.87852e+07	1229.54	6.50408e+07	5.61633e+07	6.89238e+07	3.90334e+07	4.21419e+07	4.23731e+07	14242472	1.87176e+07	2.33956e+07	0.999999	S(3): 100.0; S(5): 0.0	0	8.007e-05	221.68	64.13	64.6	64.28	64.12	67.8	67.99	54.73	56.8	55.05	High	High	High	High	High	High	High	High	High	0
EDSDDPEEEDPDER	28	2	1	LOC_Os10g06130.3	RNA recognition motif containing protein, expressed			S3(Phospho)	1.9712e+08	1.15722e+08	5.72988e+07	1756.58	1.90322e+08	2.0087e+08	2.00169e+08	121489670	1.08587e+08	1.1709e+08	5.53523e+07	5.56483e+07	6.08959e+07	1	S(3): 100.0	0	2.628e-07	338.67	84	68.22	75.91	59.97	33.33	44.04	47.39	88.72	51.08	High	High	High	High	High	High	High	High	High	0
REDSDDPEEEDPDER	48	2	1	LOC_Os10g06130.3	RNA recognition motif containing protein, expressed			S4(Phospho)	2.10966e+08	1.58693e+08	5.23775e+07	1912.68	2.19517e+08	2.13462e+08	1.9992e+08	1.6922e+08	1.46866e+08	1.59991e+08	5.2115e+07	50556687	5.44608e+07	1	S(4): 100.0	0	6.022e-06	525.897	51.83	48.45	50.34	41.99	39.23	49.34	52.61	34.48	33.2	High	High	High	High	High	High	High	High	High	1
VICSSPTSR	4	1	1	LOC_Os10g07270.1	ubiquitin carboxyl-terminal hydrolase 5, putative, expressed		#N/A	C3(Carbamidomethyl); S5(Phospho)	0	0	8.24065e+06	1086.47	0	0	0	0	0	2.46476e+07	8.36422e+06	9.19804e+06	7.1597e+06	0.999793	S(4): 0.0; S(5): 100.0; T(7): 0.0; S(8): 0.0	0	0.005681	193.054						21.4	19.11	11.85	19.4						High	High	High	High	0
AVSRSPPSHR	9	2	1	LOC_Os10g15390.2	ribosomal protein S7, putative, expressed			S3(Phospho); S5(Phospho)	1.07081e+07	0	0	1253.52	9.64592e+06	1.17576e+07	1.07208e+07	0	5.08621e+06	0	0	0	0	1	S(3): 100.0; S(5): 100.0; S(8): 0.0	0.001	0.02467	177.021	10.94	10.55	12.76		7.02					High	High	High		High					1
LLSLGSEASVPR	15	1	1	LOC_Os10g24690.1	expressed protein			S3(Phospho)	2.64772e+07	3.62002e+07	1.04443e+07	1308.66	2.88e+07	2.46457e+07	2.5986e+07	3.76719e+07	3.67051e+07	3.42235e+07	9.66241e+06	1.0509e+07	1.11614e+07	1	S(3): 100.0; S(6): 0.0; S(9): 0.0	0	6.517e-05	363.421	53	51.7	50.05	63.1	65.07	47.08	70.91	67.61	64.61	High	High	High	High	High	High	High	High	High	0
IEVEPLPSPVAVSLKPPPK	14	1	1	LOC_Os10g25090.1	STRUBBELIG-RECEPTOR FAMILY 6 precursor, putative, expressed			S8(Phospho)	1.58413e+07	2.13343e+07	5.05988e+06	2077.14	8.14078e+06	3.93832e+07	0	2.73122e+07	1.87999e+07	1.78907e+07	7.32613e+06	7.8535e+06	0	0.999998	S(8): 100.0; S(13): 0.0	0	3.816e-16	327.013	32.78	26.86	22.4	18.71	23.21	18.45	33.1	31.14		High	High	High	High	High	High	High	High		0
NQSFDDDDDDFSNKPVAK	27	1	1	LOC_Os10g25090.1	STRUBBELIG-RECEPTOR FAMILY 6 precursor, putative, expressed			S3(Phospho)	1.19357e+08	7.37923e+07	2.58585e+07	2136.84	9.52289e+07	90214176	1.72627e+08	7.99583e+07	7.82198e+07	63198813	2.12527e+07	2.76139e+07	2.8709e+07	1	S(3): 100.0; S(12): 0.0	0	4.013e-09	530.427	70.7	82.72	66.48	87.26	81.84	87.09	73.53	89.07	77.68	High	High	High	High	High	High	High	High	High	0
DFSVSNFVGEGGFGPVYK	4	1	1	LOC_Os10g25550.1	tyrosine protein kinase domain containing protein, putative, expressed	kinase	#N/A	S5(Phospho)	0	0	2.08043e+06	1985.87	0	0	0	2.78213e+06	0	0	2.97388e+06	0	3.26742e+06	0.984868	S(3): 1.5; S(5): 98.5; Y(17): 0.0	0	8.81e-05	265.588				29.86			53.62		56.23				High			High		High	0
MEESVGSR	14	1	1	LOC_Os10g27050.1	OsPP2Ac-4 - Phosphatase 2A isoform 4 belonging to family 2, expressed	phosphatase		N-Term(Acetyl); S4(Phospho)	1.96136e+07	3.57752e+07	0	1016.38	2.7877e+07	3.09639e+07	0	3.56696e+07	3.25196e+07	3.91364e+07	1.20569e+07	0	0	0.999999	S(4): 100.0; S(7): 0.0	0.001	0.03435	186.569	18.65	7.1		16.53	6.34	18.85	27.7		9.67	High	High		High	High	High	High		High	0
DEDDMISDDEWD	8	1	1	LOC_Os10g30870.1	expressed protein			S7(Phospho)	0	9.69849e+06	0	1564.47	0	0	0	0	11744143	1.73513e+07	0	0	7.46052e+06	1	S(7): 100.0	0	0.01331	191.044					15.63	15.57		30.87	16.73					High	High		High	High	0
ENDLGISNQGSPDHVFSR	30	1	1	LOC_Os10g31770.1	START domain containing protein, expressed			S11(Phospho)	7.35294e+07	4.82111e+07	2.60677e+07	2051.89	7.73677e+07	6.43553e+07	7.88651e+07	5.87398e+07	4.91753e+07	3.6718e+07	2.96707e+07	2.4854e+07	2.36786e+07	1	S(7): 0.0; S(11): 100.0; S(17): 0.0	0	3.675e-06	462.029	41.02	31.93	40.93	24.46	31.82	30.57	32.95	34.74	38.97	High	High	High	High	High	High	High	High	High	0
GLQSFDEVPR	11	1	1	LOC_Os10g33920.3	transporter-related, putative, expressed			S4(Phospho)	1.36016e+07	8.5569e+06	0	1227.54	14769580	1.31423e+07	1.28928e+07	1.19601e+07	0	1.37106e+07	0	0	0	1	S(4): 100.0	0	0.006388	199.405	17.68	17.65	17.85	20.09		15.7				High	High	High	High		High				0
ALSAPAPDGYVEEEEEQRPVER	15	1	1	LOC_Os10g34170.1	glutaredoxin domain containing protein, putative, expressed		#N/A	S3(Phospho)	8.22412e+07	8.10158e+07	2.1465e+07	2551.14	9.18681e+07	7.57205e+07	7.91351e+07	90506705	6.9709e+07	8.28316e+07	2.00106e+07	2.24232e+07	2.19612e+07	1	S(3): 100.0; Y(10): 0.0	0	3.298e-06	221.939	5.65	11.41	7.67	21.23	11.67	17.79	30.94	11.88	12.92	High	High	High	High	High	High	High	High	High	0
SGSELSSGNVSLR	25	2	1	LOC_Os10g36350.2	MSP domain containing protein, putative, expressed			S3(Phospho)	3.18469e+07	1.20746e+07	0	1372.61	2.65859e+07	3.45768e+07	3.4378e+07	1.60113e+07	2.02125e+07	0	0	0	0	0.990673	S(1): 0.9; S(3): 99.1; S(6): 0.0; S(7): 0.0; S(11): 0.0	0	0.001231	226.987	15.08	16.06	16.71	27.2	15.68		15.14	9.91	8.41	High	High	High	High	High		High	High	High	0
SAEMGTELGSPLGR	17	2	1	LOC_Os10g36350.2	MSP domain containing protein, putative, expressed			S10(Phospho)	1.5896e+08	6.44309e+07	2.65969e+07	1484.65	1.80204e+08	2.04561e+08	92114852	9.55816e+07	0	9.7711e+07	36833417	0	4.29572e+07	1	S(1): 0.0; T(6): 0.0; S(10): 100.0	0	7.14e-05	361.817	91.14	50.95	67.56	48.71	39.91	49.96	52.59		38.41	High	High	High	High	High	High	High		High	0
RPFPPPSPAK	139	4	2	LOC_Os10g36710.1 ;LOC_Os06g50030.1	CAMK_CAMK_like.40 - CAMK includes calcium/calmodulin depedent protein kinases, expressed	kinase		S7(Phospho)	2.47138e+06	0	4.19375e+06	1173.59	3.98874e+06	0	3.4254e+06	0	0	1.15716e+07	0	9.38673e+06	3.19451e+06	1	S(7): 100.0	0	0.00218	346.279	37.65	33.36	39.58	31.26	29.7	31.5	31.85	37.08	44.85	High	High	High	High	High	High	High	High	High	0
TESGIFR	14	5	2	LOC_Os10g36710.1 ;LOC_Os06g50030.1	CAMK_CAMK_like.40 - CAMK includes calcium/calmodulin depedent protein kinases, expressed	kinase		S3(Phospho)	5.98813e+08	2.90812e+08	0	889.383	5.99662e+08	6.48159e+08	5.48617e+08	3.25314e+08	316584240	2.30536e+08	0	0	0	1	T(1): 0.0; S(3): 100.0	0.001	0.0309	166.539	30.15	19.69	30.07	29.71	30.71	24.45				High	High	High	High	High	High				0
VDSLSYER	20	1	1	LOC_Os10g36924.1	aquaporin protein, putative, expressed		#N/A	S3(Phospho)	9.31353e+07	52104985	3.33856e+07	1048.44	87399980	9.44261e+07	97579644	54721386	47201199	54392370	3.18652e+07	3.30354e+07	35256171	1	S(3): 100.0; S(5): 0.0; Y(6): 0.0	0	0.0008414	250.967	30.72	29.61	33.85	29.8	28.45	31.44	27.9	58.17	42.37	High	High	High	High	High	High	High	High	High	0
LSTSFNVR	65	11	1	LOC_Os10g39140.4	flavonol synthase/flavanone 3-hydroxylase, putative, expressed		#N/A	S4(Phospho)	5.1949e+08	7.03883e+08	2.62767e+08	1003.46	5.27229e+08	5.2674e+08	5.04502e+08	7.78852e+08	6.02627e+08	730170134	2.71978e+08	2.70138e+08	2.46186e+08	0.999999	S(2): 0.0; T(3): 0.0; S(4): 100.0	0	0.01214	213.006	35.2	35.12	35.13	43.9	34.06	40.22	32.97	42.53	34.63	High	High	High	High	High	High	High	High	High	0
DGEASDDEEEYDTK	40	1	1	LOC_Os10g41960.1	eukaryotic translation initiation factor 3 subunit B, putative, expressed			S5(Phospho)	4.14632e+08	3.39914e+08	1.71948e+08	1682.56	358311265	5.0443e+08	381153428	2.37885e+08	294917352	486938734	1.76005e+08	2.04157e+08	1.35681e+08	1	S(5): 100.0; Y(11): 0.0; T(13): 0.0	0	6.001e-07	427.33	73.67	71.57	68.9	74.05	80.76	73.68	74.42	69.14	81.36	High	High	High	High	High	High	High	High	High	0
SYSTNLAYTPPEFLR	13	1	1	LOC_Os10g42110.1	protein kinase family protein, putative, expressed	kinase		S3(Phospho)	0	0	3.68518e+06	1838.84	0	0	0	0	6.93723e+06	0	4.10073e+06	1.96278e+06	4.99202e+06	0.98968	S(1): 0.0; Y(2): 0.0; S(3): 99.0; T(4): 1.0; Y(8): 0.0; T(9): 0.0	0	0.001575	281.473					20.11		24.16	13.74	11.86					High		High	High	High	0
DRATPEQVSDYTLK	3	3	1	LOC_Os11g07020.1	fructose-bisphospate aldolase isozyme, putative, expressed			T4(Phospho)	0	9.84477e+06	0	1702.78	0	0	0	1.03563e+07	0	1.9178e+07	0	0	0	1	T(4): 100.0; S(9): 0.0; Y(11): 0.0; T(12): 0.0	0.001	0.01982	207.041				8.34		7.86							High		High				1
DISVLTHCNTGSLATAGYGTALGVIR	4	1	1	LOC_Os11g11050.1	initiation factor 2 subunit family domain containing protein, expressed		#N/A	C8(Carbamidomethyl); T10(Phospho)	0	9.85152e+06	0	2727.32	0	0	0	0	1.54081e+07	1.41465e+07	0	0	0	0.019576	S(3): 98.0; T(6): 0.0; T(10): 2.0; S(12): 0.0; T(15): 0.0; Y(18): 0.0; T(20): 0.0	0	1.281e-07	266.692					31.37	34.61								High	High				0
NAAHPVGTPPSNHPAK	31	1	1	LOC_Os11g14300.1	la domain containing protein, expressed			T8(Phospho)	2.53486e+08	2.77139e+08	9.7607e+07	1674.78	2.49622e+08	258255690	2.52579e+08	2.53418e+08	2.56624e+08	3.21375e+08	9.38243e+07	1.02669e+08	9.63273e+07	0.99089	T(8): 99.1; S(11): 0.9	0	2.954e-06	438.432	36.9	41.66	40.71	46.75	43.25	40.62	30.37	35.66	42.07	High	High	High	High	High	High	High	High	High	0
FNDLSEDEEDPLAMIR	10	1	1	LOC_Os11g19130.1	expressed protein			S5(Phospho)	7.24333e+06	0	1.74252e+06	1973.83	7.08456e+06	6.88819e+06	7.75724e+06	0	0	0	3.11892e+06	0	2.10865e+06	1	S(5): 100.0	0	1.528e-07	406.487	86.49	73.53	75.74				66.19		70.59	High	High	High				High		High	0
ATNTGSCASFSDVDEDIPEK	22	2	1	LOC_Os11g19810.2	PWWP domain containing protein, expressed			C7(Carbamidomethyl); S11(Phospho)	1.41223e+08	1.01519e+08	4.79265e+07	2222.88	1.3464e+08	1.44588e+08	1.44441e+08	1.06194e+08	1.02021e+08	9.63426e+07	4.21572e+07	4.32539e+07	5.83685e+07	1	T(2): 0.0; T(4): 0.0; S(6): 0.0; S(9): 0.0; S(11): 100.0	0	2.035e-10	397.624	92.48	102.33	71.06	78.33	62.83	59.58	58.04	97.55	76.27	High	High	High	High	High	High	High	High	High	0
SPHGGDGDGAAGDDGGDAQAAAAGGR	28	1	1	LOC_Os11g29870.1	OsWRKY72 - Superfamily of TFs having WRKY and zinc finger domains, expressed		OsWRKY72	S1(Phospho)	181431487	1.46791e+08	5.53365e+07	2289.88	179352788	1.6646e+08	1.98482e+08	153716906	144236408	142419786	49672455	58618082	5.7719e+07	1	S(1): 100.0	0	5.258e-12	596.194	106.53	80.75	91.78	59.05	77.84	52.8	64.6	65.08	63.2	High	High	High	High	High	High	High	High	High	0
MVSPLLDLHADYDENSLPSPTR	3	1	1	LOC_Os11g31890.1	NLI interacting factor-like phosphatase, putative, expressed	phosphatase		S19(Phospho)	0	0	2.05858e+07	2550.17	0	0	0	0	0	0	1.72329e+07	2.00152e+07	2.45092e+07	0.984655	S(3): 0.0; Y(12): 0.0; S(16): 0.0; S(19): 98.5; T(21): 1.5	0	0.0002387	318.471							12.42	20.68	13.48							High	High	High	0
AASQQGHDDDEENLR	27	1	1	LOC_Os11g37700.1	pleiotropic drug resistance protein, putative, expressed		#N/A	S3(Phospho)	5.94044e+07	2.72032e+07	0	1764.69	52725027	9.16435e+07	33844521	4.24408e+07	1.19421e+07	2.72268e+07	3.38616e+06	0	0	1	S(3): 100.0	0	2.574e-06	405.72	44.56	53.62	45.09	34.56	39.5	34.17	9.96			High	High	High	High	High	High	High			0
HGPSCHSPEESEPLR	24	1	1	LOC_Os11g41140.1	zinc finger, C3HC4 type domain containing protein, expressed			C5(Carbamidomethyl); S7(Phospho)	6.64689e+07	4.22649e+07	1.99173e+07	1798.72	88942392	7.35391e+07	3.69251e+07	4.61845e+07	3.38547e+07	4.67556e+07	2.45794e+07	1.81044e+07	1.7068e+07	1	S(4): 0.0; S(7): 100.0; S(11): 0.0	0	6.229e-05	370.606	26.9	28.42	27.67	23.56	21.86	19.45	7.93	14.92	21	High	High	High	High	High	High	High	High	High	0
KSFGGGGAGAGGKPEK	2	1	1	LOC_Os11g42170.1	expressed protein			S2(Phospho)	0	7.40703e+06	0	1484.69	0	0	0	10809708	1.14114e+07	0	0	0	0	1	S(2): 100.0	0	0.001825	222.675				21.04	31.41								High	High					1
VPSNINEK	47	1	1	LOC_Os11g42170.1	expressed protein			S3(Phospho)	7.30167e+07	6.61097e+07	2.08223e+07	980.447	4.82091e+07	97564800	7.32761e+07	83190422	57055623	5.8083e+07	2.41098e+07	23079547	15277679	1	S(3): 100.0	0	0.0008672	230.635	43.73	41.6	38.94	39.31	47.6	40.82	24.55	20.9	18.61	High	High	High	High	High	High	High	High	High	0
QASSSQLGGDHDGGQQTKPPAR	23	1	1	LOC_Os11g42170.1	expressed protein			S3(Phospho)	1.69746e+08	1.24442e+08	3.48383e+07	2302.02	1.63481e+08	173882165	1.71876e+08	1.2936e+08	1.2586e+08	1.18107e+08	3.14387e+07	3.78095e+07	3.52668e+07	0.999997	S(3): 100.0; S(4): 0.0; S(5): 0.0; T(17): 0.0	0	1.994e-07	372.953	38.54	30.3	26.13	27.81	36.77	49.69	38.65	41.81	31.59	High	High	High	High	High	High	High	High	High	0
SFGGGGAGAGGKPEK	24	1	1	LOC_Os11g42170.1	expressed protein			S1(Phospho)	1.75728e+08	1.45864e+08	2.46241e+07	1356.6	172860698	181489738	1.72834e+08	1.48372e+08	1.398e+08	1.4942e+08	36603064	3.72692e+07	0	1	S(1): 100.0	0	4.468e-07	441.506	58.91	66.34	59.14	57.73	70.76	61.43	61.51	52.75		High	High	High	High	High	High	High	High		0
EGPVGFGGQESPGGFGGR	15	1	1	LOC_Os11g46240.1	retrotransposon protein, putative, unclassified, expressed			S11(Phospho)	3.27898e+07	1.77762e+07	5.66228e+06	1771.74	3.97694e+07	3.71848e+07	2.14151e+07	20007858	1.2802e+07	2.05188e+07	6.51223e+06	6.84374e+06	3.63086e+06	1	S(11): 100.0	0	2.017e-10	498.903	49.58	53.99	58.75	55.89	46.35	54.89	60.87	44.32	44.26	High	High	High	High	High	High	High	High	High	0
IINSESDPALNAEHR	5	2	1	LOC_Os12g01170.1	FGFR1 oncogene partner, putative, expressed			S6(Phospho)	0	0	3.87499e+06	1745.79	0	0	0	0	0	26274043	6.12987e+06	0	5.49511e+06	0.990429	S(4): 1.0; S(6): 99.0	0	0.0002264	271.593						30.34	8.97		23.8						High	High		High	0
QLHASPSGR	4	2	1	LOC_Os12g01170.1	FGFR1 oncogene partner, putative, expressed			S7(Phospho)	0	26154161	0	1032.47	0	0	34352311	25143895	30247464	23071124	0	0	0	0.986825	S(5): 1.3; S(7): 98.7	0.003	0.05286	135.271			24.25	20.35	23.33	24.56						High	High	High	High				0
HSKSDENLQER	24	2	1	LOC_Os12g01360.1	expressed protein		#N/A	S4(Phospho)	4.15009e+07	3.59922e+07	4.37225e+06	1422.6	2.42411e+07	53643381	4.66182e+07	43399731	33948400	3.06286e+07	4.58111e+06	8.53564e+06	0	1	S(2): 0.0; S(4): 100.0	0	3.816e-16	345.588	45.71	38.1	40.29	35.01	38.08	32.5	32.78	37.1		High	High	High	High	High	High	High	High		1
SPGYYDGR	3	5	1	LOC_Os12g19470.1	ribulose bisphosphate carboxylase small chain, chloroplast precursor, putative, expressed		#N/A	S1(Phospho)	0	7.72258e+06	0	994.372	0	1.52414e+07	0	0	1.12742e+07	1.18936e+07	0	0	0	1	S(1): 100.0; Y(4): 0.0; Y(5): 0.0	0	0.007554	160.99		20.43			33.45	25.67					High			High	High				0
SESNKEALEAAEQDLQR	41	1	1	LOC_Os12g22600.1	tRNA synthetases class II domain containing protein, expressed			S3(Phospho)	4.55355e+07	3.49144e+07	1.02497e+07	1997.89	4.58924e+07	4.53366e+07	4.53774e+07	3.61517e+07	3.47952e+07	3.37963e+07	8.7895e+06	10918115	11041510	0.999908	S(1): 0.0; S(3): 100.0	0	2.789e-05	380.096	55.77	47.27	44.64	47.15	52.25	43.06	32.4	41.39	27.89	High	High	High	High	High	High	High	High	High	1
YHSGSLFGMNSR	19	1	1	LOC_Os12g24080.1	HECT-domain domain containing protein, expressed			S5(Phospho)	3.69492e+07	2.94309e+07	1.00258e+07	1435.59	42130474	31824992	36892015	28833355	2.96304e+07	29828885	1.04775e+07	8.75055e+06	1.08495e+07	1	Y(1): 0.0; S(3): 0.0; S(5): 100.0; S(11): 0.0	0	0.01057	257.072	28.83	16.72	21.38	20.69	9.68	15.16	29.91	22.16	25.89	High	High	High	High	High	High	High	High	High	0
RSDSYDVMDLEELLK	22	1	1	LOC_Os12g27090.1	expressed protein			S4(Phospho)	1.84338e+07	1.70655e+07	0	1892.85	2.02834e+07	2.27335e+07	12284657	1.94713e+07	1.64451e+07	1.52801e+07	0	0	0	1	S(2): 0.0; S(4): 100.0; Y(5): 0.0	0	1.425e-05	735.112	43.67	57.32	46.03	58.56	47.43	49.73				High	High	High	High	High	High				1
VNKSISLGLENNLDVDKMR	4	1	1	LOC_Os12g33160.1	RGH1A, putative, expressed		#N/A	S6(Phospho); M18(Oxidation)	0	1.386e+07	0	2241.09	0	0	0	0	1.86353e+07	2.29448e+07	0	0	1.47426e+07	0.973459	S(4): 2.7; S(6): 97.3	0.002	0.03583	132.393					1.79	1.48			0.27					High	High			High	2
ITDETRDDEFDESPSR	12	1	1	LOC_Os12g35030.1	plus-3 domain containing protein, expressed			S13(Phospho)	2.41751e+07	0	0	1991.79	2.23073e+07	24628176	2.55897e+07	0	1.71566e+07	0	0	0	0	0.98593	T(2): 0.0; T(5): 0.0; S(13): 98.6; S(15): 1.4	0	0.0042	296.601	19.72	12.28	24.48		16.91					High	High	High		High					1
DDEFDESPSR	20	1	1	LOC_Os12g35030.1	plus-3 domain containing protein, expressed			S7(Phospho)	6.5444e+07	39980880	1.27729e+07	1276.44	6.6931e+07	62881826	6.65191e+07	3.927e+07	3.71937e+07	43478970	1.14587e+07	1.34967e+07	1.33632e+07	0.992031	S(7): 99.2; S(9): 0.8	0	0.00387	279.581	21.35	28.74	32.11	29.29	16.6	24	18.25	34.28	21.82	High	High	High	High	High	High	High	High	High	0
GSASFPHSSPLQR	37	2	1	LOC_Os12g37570.2	protein kinase family protein, putative, expressed	kinase		S4(Phospho)	1.63242e+08	1.24609e+08	4.06582e+07	1450.65	1.70379e+08	1.67298e+08	1.5205e+08	1.32908e+08	1.06574e+08	1.34346e+08	4.4401e+07	4.72916e+07	3.0282e+07	0.999903	S(2): 0.0; S(4): 100.0; S(8): 0.0; S(9): 0.0	0	0.00528	300.673	42.84	19.12	26.15	29.17	37.33	36.24	33.39	26.79	22.86	High	High	High	High	High	High	High	High	High	0
LESNAELDGELDSDSETGK	4	1	1	LOC_Os12g37720.1	zinc knuckle family protein, expressed			S13(Phospho)	0	0	1.81916e+06	2088.84	0	0	0	0	0	0	0	1.89398e+06	3.5635e+06	0.984476	S(3): 0.0; S(13): 98.4; S(15): 0.0; T(17): 1.5	0	6.792e-05	342.555								50	45.48								High	High	0
GGGGGYGGGYGSR	2	1	1	LOC_Os12g43600.1	RNA recognition motif containing protein, expressed		Osgr-rbp4	S12(Phospho)	0	7.22545e+06	0	1181.44	0	0	0	9.97868e+06	0	1.16977e+07	0	0	0	0.979316	Y(6): 0.0; Y(10): 2.0; S(12): 97.9	0.002	0.04311	132.017				26.52		10.88							High		High				0
YESSEVLLR	8	1	1	ChrSy.fgenesh.mRNA.37	#N/A		#N/A	S3(Phospho)	0	0	1.42584e+06	1175.54	0	1.23281e+07	0	0	0	0	1.23891e+06	0	3.03861e+06	0.991646	Y(1): 0.0; S(3): 99.2; S(4): 0.8	0	0.002548	199.676		16.32					17.5		13.57		High					High		High	0
GRLPISSSPDAAEDNDNFR	37	1	1	ChrSy.fgenesh.mRNA.49	#N/A		#N/A	S8(Phospho)	4.1906e+07	2.98541e+07	1.68097e+07	2140.94	3.91122e+07	39515347	4.70906e+07	35851136	2.75875e+07	2.61235e+07	1.45247e+07	1.5512e+07	2.03924e+07	0.496228	S(6): 0.8; S(7): 49.6; S(8): 49.6	0	3.816e-16	306.114	41.67	25.38	45.02	10	30.49	34.76	38.29	42.35	38.89	High	High	High	High	High	High	High	High	High	1
LPISSSPDAAEDNDNFR	25	1	1	ChrSy.fgenesh.mRNA.49	#N/A		#N/A	S6(Phospho)	8.19523e+07	6.07683e+07	2.98614e+07	1927.8	89448861	7.18809e+07	8.45272e+07	7.04543e+07	5.57775e+07	5.60732e+07	3.12492e+07	2.96613e+07	2.86736e+07	0.999913	S(4): 0.0; S(5): 0.0; S(6): 100.0	0	1.829e-10	484.714	62.26	73.44	71.29	68.44	61.01	91.98	57.45	68.31	63.92	High	High	High	High	High	High	High	High	High	0
MDGHPSPR	13	1	1	ChrSy.fgenesh.mRNA.37	#N/A		#N/A	N-Term(Acetyl); S6(Phospho)	1.45219e+08	0	3.43424e+07	1018.39	226088923	0	2.09568e+08	1.09238e+08	0	0	3.39615e+07	3.51947e+07	3.38708e+07	1	S(6): 100.0	0	0.01379	232.385	30.77		20.93	16.6			19.23	24.03	30.54	High		High	High			High	High	High	0
TSGSFVLR	35	1	1	ChrSy.fgenesh.mRNA.37	#N/A		#N/A	S4(Phospho)	1.59187e+08	9.08122e+07	2.91922e+07	946.442	1.20583e+08	1.86899e+08	1.7008e+08	1.06598e+08	7.95169e+07	8.63223e+07	3.02117e+07	2.99635e+07	2.74014e+07	1	T(1): 0.0; S(2): 0.0; S(4): 100.0	0	0.005154	246.313	45.45	48.73	52.18	50.94	46.93	40.37	51.18	48.28	46.47	High	High	High	High	High	High	High	High	High	0
HREESLSPSK	8	1	1	LOC_Os01g01150.2	RNA recognition motif, putative, expressed			S5(Phospho); S7(Phospho)	3.31443e+07	0	0	1329.52	55892202	0	43540559	0	0	0	0	0	0	1	S(5): 100.0; S(7): 100.0; S(9): 0.0	0.003	0.079	125.456	7.15		3.76							High		High							1
ALSASAADDPDQDDDLHRPSSPAQASR	56	1	1	LOC_Os01g01150.2	RNA recognition motif, putative, expressed			S21(Phospho)	1.27963e+09	8.78053e+08	2.64487e+08	2873.24	1.31824e+09	1.25274e+09	1.26791e+09	930147169	8.4718e+08	8.56832e+08	2.42059e+08	2.52313e+08	2.99088e+08	0.333333	S(3): 0.0; S(5): 0.0; S(20): 33.3; S(21): 33.3; S(26): 33.3	0	3.521e-10	400.847	36.27	34.45	28.59	37.77	35.74	47.51	36.69	32.74	24.84	High	High	High	High	High	High	High	High	High	0
YQITPWQTELANDATLPVHSPTDPLGK	12	2	1	LOC_Os01g01800.2	expressed protein			S20(Phospho)	2.27983e+07	2.38319e+07	0	3072.49	1.9532e+07	2.42546e+07	2.46083e+07	2.55763e+07	2.1986e+07	2.39334e+07	0	0	0	0.977541	Y(1): 0.0; T(4): 0.0; T(8): 0.0; T(15): 0.0; S(20): 97.8; T(22): 2.2	0	0.0001276	294.045	25.18	24.65	20.06	18.86	30.32	17.56				High	High	High	High	High	High				0
NVDHGDMGRNSLSSR	19	2	1	LOC_Os01g01800.2	expressed protein			S11(Phospho)	4.159e+07	3.42873e+07	9.31421e+06	1724.72	3.26826e+07	4.22152e+07	4.98721e+07	3.85229e+07	3.49093e+07	2.94296e+07	7.35554e+06	1.13508e+07	9.2363e+06	0.999472	S(11): 99.9; S(13): 0.1; S(14): 0.0	0	0.006069	166.315	9.28	9.61	6.74	11.88	10.97	13.82	11.17	9.32	8.59	High	High	High	High	High	High	High	High	High	1
SNLDIVTQTPYPHIQSPMSSPVQVR	45	2	1	LOC_Os01g01800.2	expressed protein			S16(Phospho); S20(Phospho)	5.62106e+07	1.99004e+07	0	2954.35	5.63985e+07	5.40084e+07	5.82248e+07	0	1.83723e+07	4.13289e+07	0	0	0	0.967354	S(1): 0.0; T(7): 0.1; T(9): 0.0; Y(11): 0.1; S(16): 99.8; S(19): 3.1; S(20): 96.9	0	5.272e-05	263.587	5.27	13.01	7.31		7.01	13.58				High	High	High		High	High				0
SDVSDASEGAEVQHAR	21	2	1	LOC_Os01g01800.2	expressed protein			S4(Phospho)	1.00727e+08	1.20583e+08	4.26904e+07	1737.71	3.54091e+07	127689343	1.39084e+08	1.21504e+08	1.12859e+08	1.27386e+08	3.97422e+07	4.2502e+07	4.58271e+07	1	S(1): 0.0; S(4): 100.0; S(7): 0.0	0	4.58e-07	479.975	43.37	58.24	86.53	92.4	80.37	80.21	92.44	76.04	92.54	High	High	High	High	High	High	High	High	High	0
VQGASPGTNEIPAVSTQNMPTER	5	1	1	LOC_Os01g01960.1	transcriptional repressor, putative, expressed			S5(Phospho)	1.53417e+07	0	0	2464.12	1.21988e+07	1.737e+07	1.64563e+07	0	0	0	0	0	0	0.978974	S(5): 97.9; T(8): 2.1; S(15): 0.0; T(16): 0.0; T(21): 0.0	0	6.919e-05	240.478	11.11	2.16	17.15							High	High	High							0
AESEGEAEGTTETHDVEGGISLPLSER	14	1	1	LOC_Os01g01960.1	transcriptional repressor, putative, expressed			S3(Phospho)	8.17387e+07	3.27546e+07	2.28794e+07	2880.25	85098107	82968451	7.71497e+07	4.79809e+07	50283015	0	2.26759e+07	2.19594e+07	2.40028e+07	1	S(3): 100.0; T(10): 0.0; T(11): 0.0; T(13): 0.0; S(21): 0.0; S(25): 0.0	0	1.387e-06	413.384	30.49	35.45	43.53	31.43	19.83		48.68	33.08	36.98	High	High	High	High	High		High	High	High	0
TRSQAQSQSQVQPQSQVQHQPQPQTVSK	17	2	1	LOC_Os01g02100.4	transposon protein, putative, unclassified, expressed			S3(Phospho)	2.96501e+07	2.84774e+07	0	3225.55	4.37779e+07	0	4.51726e+07	3.21584e+07	2.76605e+07	2.56133e+07	0	0	0	0.974865	T(1): 2.5; S(3): 97.5; S(7): 0.0; S(9): 0.0; S(15): 0.0; T(25): 0.0; S(27): 0.0	0	5.499e-05	304.697	10.8		13.36	15.6	14.06	4.1				High		High	High	High	High				1
MVTGGGGGGAGGGPPGPPGEMASDDDR	6	1	1	LOC_Os01g03090.1	methyltransferase, putative, expressed			S23(Phospho)	3.54081e+07	0	0	2435.96	7.00504e+07	36173788	0	6.33176e+07	0	0	0	11950154	0	1	T(3): 0.0; S(23): 100.0	0	2.493e-08	440.531	21.68	17.59		29.01				49.36		High	High		High				High		0
IAAATASAYSDDDDDSDEAQATRPEGEVK	5	2	1	LOC_Os01g03760.2	expressed protein			S10(Phospho)	9.24042e+07	0	0	3078.28	9.40062e+07	9.34279e+07	89778456	0	0	0	0	0	0	0.999588	T(5): 0.0; S(7): 0.0; Y(9): 0.0; S(10): 100.0; S(16): 0.0; T(22): 0.0	0	3.055e-13	418.626	43.67	67.35	54.15							High	High	High							0
AIAPPPSESAGGR	9	1	1	LOC_Os01g04330.1	OsCML16 - Calmodulin-related calcium sensor protein, expressed			S9(Phospho)	0	2.2217e+07	1.27269e+07	1289.59	0	0	0	4.54191e+07	2.12318e+07	0	2.0255e+07	1.79257e+07	0	0.988723	S(7): 1.1; S(9): 98.9	0	0.006812	285.775				14.43	12.37		16.14	5.21					High	High		High	High		0
ISPSELAAVTR	21	1	1	LOC_Os01g04330.1	OsCML16 - Calmodulin-related calcium sensor protein, expressed			S2(Phospho)	1.62191e+08	1.70951e+08	7.51167e+07	1223.61	1.82217e+08	1.4978e+08	1.54577e+08	175489044	1.52565e+08	1.848e+08	6.92386e+07	78968053	7.71435e+07	1	S(2): 100.0; S(4): 0.0; T(10): 0.0	0	1.842e-09	228.47	42.72	35.64	27.34	46.23	46.26	50.95	21.09	25.26	22.87	High	High	High	High	High	High	High	High	High	0
FDADGDGRISPSELAAVTR	58	1	1	LOC_Os01g04330.1	OsCML16 - Calmodulin-related calcium sensor protein, expressed			S10(Phospho)	7.12261e+08	6.11982e+08	3.13323e+08	2056.95	8.16019e+08	6.99777e+08	6.20989e+08	6.48547e+08	6.90622e+08	4.96778e+08	3.35519e+08	2.95667e+08	308783682	0.999998	S(10): 100.0; S(12): 0.0; T(18): 0.0	0	4.838e-05	430.274	59.14	71.14	52.01	49.85	56.92	56.04	44.63	53.96	56.78	High	High	High	High	High	High	High	High	High	1
LFLFPAKPESSSSLGSLLDDSSK	14	1	1	LOC_Os01g04650.1	PB1 domain containing protein, expressed			S12(Phospho); S13(Phospho)	0	0	337413	2585.19	0	0	2.31515e+07	0	0	0	597355	414884	0	0.489607	S(10): 1.0; S(11): 50.0; S(12): 50.0; S(13): 98.9; S(16): 0.0; S(21): 0.0; S(22): 0.0	0	3.115e-05	283.144			10.03				20.64	35.83				High				High	High		0
GISTDSASVNCLLGLEDDSSTHSR	20	1	1	LOC_Os01g04650.1	PB1 domain containing protein, expressed			S6(Phospho); C11(Carbamidomethyl)	0	1.71238e+07	2.03685e+07	2601.11	0	4.3615e+07	0	2.83656e+07	0	2.30058e+07	2.15434e+07	1.9804e+07	1.97582e+07	0.49996	S(3): 0.0; T(4): 0.0; S(6): 50.0; S(8): 50.0; S(19): 0.0; S(20): 0.0; T(21): 0.0; S(23): 0.0	0	1.268e-10	493.488		61.89		92.91	44.53	82.33	94.18	50.16	82.95		High		High	High	High	High	High	High	0
MDSVPAAGVGVGGGGAGAGYPESTESSPR	19	1	1	LOC_Os01g04650.1	PB1 domain containing protein, expressed			N-Term(Acetyl); T24(Phospho)	3.11942e+07	0	0	2742.17	2.59292e+07	4.50879e+07	2.25654e+07	8.30017e+07	0	0	0	0	0	0.489816	S(3): 0.0; Y(20): 0.0; S(23): 1.0; T(24): 49.0; S(26): 49.0; S(27): 1.0	0	1.027e-05	340.641	17.51	21.89	14.88	25	24.95	17.5				High	High	High	High	High	High				0
AMYYNDRSPPAELK	7	1	1	LOC_Os01g04650.1	PB1 domain containing protein, expressed			S8(Phospho)	3.6574e+07	0	0	1734.76	3.4499e+07	3.85662e+07	3.66568e+07	0	0	0	0	5.52551e+06	0	0.999889	Y(3): 0.0; Y(4): 0.0; S(8): 100.0	0	6.218e-05	324.48	6.85	19	11.3					3.58		High	High	High					High		1
GGDSWDEPFPSSAAAAAAAAGGGR	7	1	1	LOC_Os01g04650.1	PB1 domain containing protein, expressed			S4(Phospho)	3.78177e+07	0	0	2255.94	3.7586e+07	3.48318e+07	4.10353e+07	0	0	0	0	0	0	1	S(4): 100.0; S(11): 0.0; S(12): 0.0	0	2.613e-10	396.725	98.3	33.03	100.8							High	High	High							0
LFLFPAKPESSSSLGSLLDDSSK	37	1	1	LOC_Os01g04650.1	PB1 domain containing protein, expressed			S10(Phospho)	4.50909e+07	0	2.76273e+07	2505.23	4.52082e+07	4.33924e+07	4.66723e+07	0	3.52615e+07	0	2.31443e+07	2.62812e+07	3.34565e+07	0.974468	S(10): 97.4; S(11): 1.3; S(12): 1.3; S(13): 0.0; S(16): 0.0; S(21): 0.0; S(22): 0.0	0	2.572e-10	445.442	87.05	56.87	63.58		36.94		47.54	45.52	40.06	High	High	High		High		High	High	High	0
IAATSSGGGSSR	37	1	1	LOC_Os01g04650.1	PB1 domain containing protein, expressed			S6(Phospho)	7.93709e+07	8.01484e+07	3.92047e+07	1130.48	7.46167e+07	8.7112e+07	7.6384e+07	6.71617e+07	8.26558e+07	9.06276e+07	32694157	4.01833e+07	4.47368e+07	0.999999	T(4): 0.0; S(5): 0.0; S(6): 100.0; S(10): 0.0; S(11): 0.0	0	0.0005763	374.372	41.49	47.83	61.05	60.05	43.58	49.51	39.72	51.52	49.71	High	High	High	High	High	High	High	High	High	0
VFSDDDKSDHGGGGGR	35	1	1	LOC_Os01g04650.1	PB1 domain containing protein, expressed			S3(Phospho); S8(Phospho)	8.65094e+07	8.98979e+07	3.57842e+07	1765.62	98834358	5.83241e+07	1.0237e+08	9.16389e+07	8.79275e+07	9.01271e+07	34913883	3.09611e+07	4.14777e+07	1	S(3): 100.0; S(8): 100.0	0	4.588e-06	487.101	31.54	19.76	61.39	56.34	61.97	65.05	40.06	43.88	38.65	High	High	High	High	High	High	High	High	High	1
HPHDVQSVPDSPMIDK	16	1	1	LOC_Os01g04650.1	PB1 domain containing protein, expressed			S7(Phospho); S11(Phospho)	1.09691e+08	4.88523e+07	0	1961.79	1.01788e+08	1.11006e+08	1.1628e+08	5.24501e+07	5.23003e+07	4.18065e+07	0	0	0	1	S(7): 100.0; S(11): 100.0	0	0.0001952	421.414	26.41	24.78	20.65	29.19	24.99	24.88				High	High	High	High	High	High				0
GGPPNSSPAEEQR	50	1	1	LOC_Os01g04650.1	PB1 domain containing protein, expressed			S7(Phospho)	1.96256e+08	1.5696e+08	4.69144e+07	1405.58	2.14523e+08	213540552	1.60705e+08	1.37562e+08	1.213e+08	2.12019e+08	4.07425e+07	6.97487e+07	3.0252e+07	1	S(6): 0.0; S(7): 100.0	0	3.818e-05	403.616	51.49	54.14	50.91	49.83	56.14	56.11	54.15	54.14	53.91	High	High	High	High	High	High	High	High	High	0
VFSDDDKSDHGGGGGR	97	1	1	LOC_Os01g04650.1	PB1 domain containing protein, expressed			S8(Phospho)	5.05352e+08	5.64622e+08	1.55979e+08	1685.66	489523507	436578466	5.89954e+08	635647717	4.81235e+08	5.76983e+08	1.67558e+08	1.45229e+08	1.55149e+08	1	S(3): 0.0; S(8): 100.0	0	3.299e-08	690.328	93.33	57.98	77.4	77.76	82.77	87.57	74.75	72.3	70.41	High	High	High	High	High	High	High	High	High	1
HPHDVQSVPDSPMIDK	69	1	1	LOC_Os01g04650.1	PB1 domain containing protein, expressed			S11(Phospho)	8.01893e+08	3.98006e+08	1.29291e+08	1881.82	8.15279e+08	8.0814e+08	782259351	447301100	3.93179e+08	3.53537e+08	1.10844e+08	1.27845e+08	1.49185e+08	0.999999	S(7): 0.0; S(11): 100.0	0	1.379e-05	440.566	32.34	38.91	45.92	41.84	41.84	55.35	33.31	29.37	32.54	High	High	High	High	High	High	High	High	High	0
ATSSNNLNSAATTR	5	2	1	LOC_Os01g04880.1	retrotransposon protein, putative, unclassified, expressed			T2(Phospho)	2.48084e+07	0	0	1487.65	2.74222e+07	2.35853e+07	2.34177e+07	1.23803e+07	0	0	0	0	0	0.0115638	T(2): 1.2; S(3): 97.7; S(4): 1.2; S(9): 0.0; T(12): 0.0; T(13): 0.0	0	4.242e-06	222.799	57.88	57.41	58.34	46.1						High	High	High	High						0
STSISKPAPTMSK	8	1	1	LOC_Os01g04880.1	retrotransposon protein, putative, unclassified, expressed			S3(Phospho)	6.56575e+07	6.02394e+07	0	1414.67	97107063	99865573	0	6.28721e+07	5.39967e+07	6.38493e+07	0	0	0	0.999678	S(1): 0.0; T(2): 0.0; S(3): 100.0; S(5): 0.0; T(10): 0.0; S(12): 0.0	0	0.002172	197.836	20.39	24.88		24.84	26.93	26.99				High	High		High	High	High				0
FAEESDDHDRVEEIPDNFPFK	9	1	1	LOC_Os01g05010.1	mitochondrial glycoprotein, putative, expressed			S5(Phospho)	0	0	3.18855e+07	2616.1	0	0	0	0	0	4.60937e+07	3.03471e+07	2.83067e+07	3.70028e+07	1	S(5): 100.0	0	1.51e-06	342.83						29.71	31.29	29.18	43.74						High	High	High	High	1
DPSPEPQQQPYDDLEDDLGDDWNR	9	1	1	LOC_Os01g05420.1	IWS1 C-terminus family protein, putative, expressed			S3(Phospho)	0	2.00849e+07	0	2924.15	0	0	4.92772e+07	0	3.56331e+07	2.46216e+07	1.45968e+07	0	0	1	S(3): 100.0; Y(11): 0.0	0	1.854e-06	392.278			49.03		51.54	15.64	52.54		47.51			High		High	High	High		High	0
YGSDNDGHSPR	14	1	1	LOC_Os01g05420.1	IWS1 C-terminus family protein, putative, expressed			S9(Phospho)	1.07569e+07	2.05969e+07	1.85805e+06	1284.46	1.13074e+07	1.15182e+07	9.44529e+06	1.6161e+07	2.28215e+07	2.28083e+07	0	2.68772e+06	2886431	1	Y(1): 0.0; S(3): 0.0; S(9): 100.0	0	2.392e-08	573.264	32.67	72.82	73.49	73.51	77.32	78.65		52.72	62.86	High	High	High	High	High	High		High	High	0
GRSPTPVHGDDGAGSSSKPR	19	1	1	LOC_Os01g05420.1	IWS1 C-terminus family protein, putative, expressed			S3(Phospho)	9.63011e+07	1.43361e+08	2.02622e+07	2044.92	9.13438e+07	1.05771e+08	9.1788e+07	1.54353e+08	1.59448e+08	1.16281e+08	2.34034e+07	2.84897e+07	8.89361e+06	0.999783	S(3): 100.0; T(5): 0.0; S(15): 0.0; S(16): 0.0; S(17): 0.0	0	1.526e-09	364.672	42.34	27.93	40.08	13.5	27.48	18.41	24.94	19.82	9.28	High	High	High	High	High	High	High	High	High	1
GRSPTPVHGDDGAGSSSKPR	59	1	1	LOC_Os01g05420.1	IWS1 C-terminus family protein, putative, expressed			S3(Phospho); T5(Phospho)	4.71005e+08	4.67447e+08	1.44994e+08	2124.88	4.74046e+08	4.76965e+08	4.62004e+08	5.06761e+08	4.67235e+08	428344891	1.50486e+08	1.58127e+08	1.26368e+08	1	S(3): 100.0; T(5): 100.0; S(15): 0.0; S(16): 0.0; S(17): 0.0	0	2.822e-05	408.214	52.78	39.32	44.55	43.45	32.63	38.78	29.73	46.64	38.02	High	High	High	High	High	High	High	High	High	1
SGHAAPAPHVVEDYR	12	1	1	LOC_Os01g06220.1	gibberellin receptor GID1L2, putative, expressed		#N/A	N-Term(Acetyl); S1(Phospho)	0	0	5.76953e+06	1727.76	0	0	0	2.34008e+07	0	0	4.11847e+06	6.76128e+06	6.42886e+06	1	S(1): 100.0; Y(14): 0.0	0	3.816e-16	325.919				25.69			24.48	26.46	25.78				High			High	High	High	0
AETVVSPKSPAKPDQPLDLDSELAK	17	2	1	LOC_Os01g06270.2	expressed protein			S9(Phospho)	6.69921e+07	5.00446e+07	1.49326e+07	2715.37	64920007	6.40629e+07	7.19934e+07	5.3828e+07	4.23338e+07	5.3972e+07	1.29551e+07	1.48026e+07	17040017	0.999993	T(3): 0.0; S(6): 0.0; S(9): 100.0; S(21): 0.0	0	3.872e-09	416.597	41.12	47.56	35.12	39.46	22.61	37.37	39.78	33.55	44.31	High	High	High	High	High	High	High	High	High	1
AETVVSPK	22	2	1	LOC_Os01g06270.2	expressed protein			S6(Phospho)	7.90322e+07	7.36713e+07	2.8593e+07	910.431	75253373	7.31252e+07	8.87182e+07	8.27818e+07	47703159	9.05289e+07	31026994	2.37847e+07	3.09672e+07	1	T(3): 0.0; S(6): 100.0	0	0.007118	228.935	45.3	37.52	35.5	37.87	38.05	45.09	32.72	33.1	33.05	High	High	High	High	High	High	High	High	High	0
AESSPSPVQVPSTPK	28	2	1	LOC_Os01g06270.2	expressed protein			S6(Phospho); S12(Phospho)	9.61307e+07	0	0	1670.71	9.81876e+07	1.029e+08	8.73044e+07	0	0	3.82286e+07	0	0	0	0.986262	S(3): 0.0; S(4): 0.0; S(6): 100.0; S(12): 98.6; T(13): 1.4	0	0.001124	380.883	21.32	24.22	25.04		33.25	21.99				High	High	High		High	High				0
AESSPSPVQVPSTPK	70	2	1	LOC_Os01g06270.2	expressed protein			T13(Phospho)	1.8506e+08	8.40288e+07	5.32277e+07	1590.75	1.85478e+08	184720246	184980589	92497935	8.10978e+07	7.84908e+07	4.94608e+07	53737001	5.64853e+07	0.990798	S(3): 0.0; S(4): 0.0; S(6): 0.0; S(12): 0.9; T(13): 99.1	0	2.048e-05	378.092	53.64	53.14	60.04	45.28	52.86	53.15	57.19	60.08	53.37	High	High	High	High	High	High	High	High	High	0
SPAKPDQPLDLDSELAK	43	2	1	LOC_Os01g06270.2	expressed protein			S1(Phospho)	2.54512e+08	153560698	5.0772e+07	1903.91	230717956	2.60818e+08	2.72001e+08	1.82693e+08	86231726	1.91757e+08	4.68565e+07	4.64736e+07	5.89861e+07	1	S(1): 100.0; S(13): 0.0	0	1.314e-08	499.219	57.34	64.68	62.83	57.11	60.92	59.29	54.91	61.47	55.18	High	High	High	High	High	High	High	High	High	0
AETVVSPKSPAKPDQPLDLDSELAK	21	2	1	LOC_Os01g06270.2	expressed protein			S6(Phospho); S9(Phospho)	5.1972e+08	3.34716e+08	7.39223e+07	2795.32	569240100	4.80943e+08	5.08976e+08	324624866	3.64475e+08	3.15049e+08	69789149	7.72333e+07	74744478	1	T(3): 0.0; S(6): 100.0; S(9): 100.0; S(21): 0.0	0	3.635e-09	417.65	24.91	43.35	23.5	29.13	41.16	30.06	32.35	22.07	30.96	High	High	High	High	High	High	High	High	High	1
AVQYDRPTAPPPSSPPAQQPPERPR	18	3	1	LOC_Os01g07740.3	DEAD-box ATP-dependent RNA helicase 14, putative, expressed		#N/A	S14(Phospho)	2.51028e+08	8.31437e+07	0	2819.37	2.78963e+08	2.40718e+08	2.33403e+08	9.78957e+07	25861647	1.25674e+08	0	0	0	0.977067	Y(4): 0.0; T(8): 0.0; S(13): 2.3; S(14): 97.7	0	5.915e-05	233.914	5.07	8.2	5.31	6.21	1.12	4.22				High	High	High	High	High	High				0
EGGGVESDEEIRR	7	1	1	LOC_Os01g07880.1	transcription factor HY5, putative, expressed			S7(Phospho)	3.78871e+07	0	0	1512.64	5.45327e+07	5.91285e+07	0	0	36712620	0	0	0	0	1	S(7): 100.0	0	0.00107	284.22	32.47	25.81			24.65					High	High			High					1
EGGGVESDEEIR	29	1	1	LOC_Os01g07880.1	transcription factor HY5, putative, expressed			S7(Phospho)	3.52329e+08	2.54092e+08	6.48174e+07	1356.54	3.46508e+08	3.52357e+08	358121939	2.59981e+08	2.54135e+08	2.4816e+08	6.23953e+07	6.1495e+07	7.05619e+07	1	S(7): 100.0	0	1.32e-06	322.468	65.11	66.13	91.27	91.06	70.1	79.84	48.33	53	54.78	High	High	High	High	High	High	High	High	High	0
SVGLIGLQR	9	1	1	LOC_Os01g07890.1	expressed protein		#N/A	S1(Phospho)	1.9254e+07	7.57462e+06	0	1022.54	20213390	17658482	1.98902e+07	0	1.00398e+07	1.26841e+07	0	0	0	1	S(1): 100.0	0	0.0009455	258.448	49.21	27.72	31.88		31.5	30.07				High	High	High		High	High				0
SPGLHVLSHGADLAPTLAR	4	1	1	LOC_Os01g08750.1	expressed protein			S1(Phospho)	9.19699e+06	0	0	1992.02	0	1.5103e+07	1.2488e+07	0	0	0	0	0	0	1	S(1): 100.0; S(8): 0.0; T(16): 0.0	0	2.579e-05	317.353		14.65	15.82								High	High							0
IDNSMSSPR	15	1	1	LOC_Os01g08750.1	expressed protein			S7(Phospho)	70626575	0	0	1086.43	0	102759563	109120162	9.9967e+07	0	0	0	0	0	0.992044	S(4): 0.0; S(6): 0.8; S(7): 99.2	0	0.004413	232.887		20.81	22.98	26.62							High	High	High						0
SASFDRVPEEAR	30	1	1	LOC_Os01g08760.1	choline/ethanolamine kinase, putative	kinase		S3(Phospho)	4.48766e+08	1.55726e+08	1.27493e+08	1443.63	440231421	454363078	451704844	417544495	2.65261e+07	2.31069e+07	1.22293e+08	1.23302e+08	1.36884e+08	0.999934	S(1): 0.0; S(3): 100.0	0	0.005443	315.304	34.42	29.22	35.61	32.88	29.82	20.76	42.25	28.95	29.24	High	High	High	High	High	High	High	High	High	1
VVAQHEEREEDDDSD	17	1	1	LOC_Os01g08960.1	phosducin-like protein 3, putative, expressed		#N/A	S14(Phospho)	1.28361e+07	0	1.52359e+07	1852.69	1.36004e+07	1.19022e+07	13005763	0	0	5.27991e+06	9.49159e+06	1.58936e+07	2.03225e+07	1	S(14): 100.0	0	6.126e-05	628.477	41.11	21.5	39.11			17.32	44.22	38.51	55.63	High	High	High			High	High	High	High	1
GGVASDDDDDKQASR	8	1	1	LOC_Os01g09080.1	WRKY DNA-binding domain containing protein, expressed		#N/A	S5(Phospho)	3.87221e+06	8.41013e+06	0	1615.62	0	5340727	6.27589e+06	6.18034e+06	9.81357e+06	9.23649e+06	0	2.43549e+06	0	1	S(5): 100.0; S(14): 0.0	0	2.449e-06	352.398		52.83	50.51	58.18	58.9	71.16		52.7			High	High	High	High	High		High		1
HLSDLQLR	9	1	1	LOC_Os01g09280.1	myb-related transcription activator, putative, expressed			S3(Phospho)	0	0	1.08502e+07	1061.52	0	0	2.35621e+07	3.38526e+07	0	0	1.18167e+07	11064074	9.66979e+06	1	S(3): 100.0	0	0.008503	183.361			17.11	24.71			28.25	35.02	19.68			High	High			High	High	High	0
EESDDDMGFSLFD	36	5	3	LOC_Os01g09510.1 ;LOC_Os05g37330.1 ;LOC_Os08g02340.1	60S acidic ribosomal protein, putative, expressed			S3(Phospho); M7(Oxidation)	3.74296e+07	1.23172e+08	6.78884e+07	1602.52	5.17862e+07	0	6.05027e+07	1.24317e+08	1.11384e+08	1.33814e+08	6.09248e+07	9.0824e+07	5.19164e+07	1	S(3): 100.0; S(10): 0.0	0	0.007991	217.062	8.64		10.55	9.58	10.86	5.95	12.48	9.64	11.15	High		High	High	High	High	High	High	High	0
VEEKEESDDDMGFSLFD	283	4	2	LOC_Os01g09510.1 ;LOC_Os05g37330.1	60S acidic ribosomal protein, putative, expressed			S7(Phospho)	4.82736e+08	6.19702e+08	1.94533e+08	2071.78	355843297	3.77609e+08	7.14756e+08	7.95097e+08	5.81696e+08	482315094	2.08924e+08	9.45465e+07	2.80128e+08	1	S(7): 100.0; S(14): 0.0	0	1.669e-05	526.117	73.19	72.52	77.16	73.93	81.83	72.21	75.19	76.62	82.65	High	High	High	High	High	High	High	High	High	1
HDDDEHHLHNTQLLEGESSPVK	13	1	1	LOC_Os01g09570.1	6-phosphofructokinase, putative, expressed	kinase	#N/A	S18(Phospho)	7.43943e+07	48930413	0	2617.14	1.081e+08	5.64066e+07	5.86767e+07	8.54726e+07	2.89689e+07	3.23497e+07	0	0	0	0.0120168	T(11): 0.0; S(18): 1.2; S(19): 98.8	0	7.266e-11	406.944	39.32	40.18	38.43	31.79	31.99	18.31				High	High	High	High	High	High				0
ISSPTHGNR	15	2	1	LOC_Os01g10150.2	CK1_CaseinKinase_1a.1 - CK1 includes the casein kinase 1 kinases, expressed	kinase		S3(Phospho)	1.06873e+07	2.81922e+07	1.24601e+07	1048.46	4.95607e+06	12156716	1.4949e+07	2.04981e+07	30932636	3.31459e+07	9.60056e+06	1.13095e+07	1.64702e+07	1	S(2): 0.0; S(3): 100.0; T(5): 0.0	0	0.008895	250.039	30.86	28.19	21.99	29.68	40.16	29.69	26.35	29.36	29.99	High	High	High	High	High	High	High	High	High	0
EGSPVDGVVQPQQQPSPTTASGQQSQQQK	5	1	1	LOC_Os01g10350.1	MPPN domain containing protein, expressed			S16(Phospho)	4.46187e+07	0	0	3101.44	0	7.34969e+07	6.03592e+07	0	2.65466e+07	0	0	0	0	0.999577	S(3): 0.0; S(16): 100.0; T(18): 0.0; T(19): 0.0; S(21): 0.0; S(25): 0.0	0	1.683e-07	357.65	38.5	41.96	36.41		14.64					High	High	High		High					0
GASGAIASPTK	22	1	1	LOC_Os01g10350.1	MPPN domain containing protein, expressed			S8(Phospho)	1.18132e+08	1.04932e+08	0	1039.48	114556049	1.20164e+08	119675669	1.06303e+08	1.0394e+08	1.04552e+08	0	0	3.12099e+07	0.989186	S(3): 0.0; S(8): 98.9; T(10): 1.1	0	0.0004303	230.758	22.74	22.15	20.4	20.77	15.36	18.64			15.01	High	High	High	High	High	High			High	0
GQQQGLPGSSSPK	8	1	1	LOC_Os01g10690.1	POLD3 - Putative DNA polymerase delta complex subunit, expressed			S9(Phospho)	0	7.90478e+07	0	1350.61	0	1.42132e+08	0	1.1926e+08	1.17884e+08	0	0	0	0	0.983158	S(9): 98.3; S(10): 1.7; S(11): 0.0	0	0.01494	203.635		21.67		11.49	9.52						High		High	High					0
ALTAVQLTSR	11	1	1	LOC_Os01g11040.1	SCAR-like protein 2, putative, expressed			T3(Phospho)	3.48333e+07	0	1.03657e+07	1139.58	36666880	3.70665e+07	3.07666e+07	1.36658e+07	0	0	9.32638e+06	1.09401e+07	1.08306e+07	1	T(3): 100.0; T(8): 0.0; S(9): 0.0	0	6.485e-05	319.937	45.39	53.3	48.99	35.6			36.09	43.2	31.92	High	High	High	High			High	High	High	0
YVGSSSPVHLEDQK	7	2	1	LOC_Os01g11580.1	bromodomain containing protein, expressed			S6(Phospho)	0	0	7.0433e+06	1625.72	0	0	0	36963069	0	0	1.28726e+07	8.25736e+06	0	0.9999	Y(1): 0.0; S(4): 0.0; S(5): 0.0; S(6): 100.0	0	1.481e-05	386.17				20.6			37.69	43.77					High			High	High		0
SDSTVHAAGMEATPK	5	1	1	LOC_Os01g11580.1	bromodomain containing protein, expressed			S1(Phospho); M10(Oxidation)	1.60609e+07	0	0	1597.66	1.58678e+07	32314891	0	0	0	0	0	0	0	0.0150045	S(1): 1.5; S(3): 97.0; T(4): 1.5; T(13): 0.0	0	0.008725	193.19	15.75	22.01								High	High								0
SDSTVHAAGMEATPK	40	1	1	LOC_Os01g11580.1	bromodomain containing protein, expressed			S3(Phospho)	204638484	8.04103e+07	3.28215e+07	1581.66	210004508	205150220	198760724	123453322	0	1.17778e+08	2.94842e+07	33221049	35759204	0.990093	S(1): 1.0; S(3): 99.0; T(4): 0.0; T(13): 0.0	0	0.0001961	370.438	49.15	45.74	40.63	45.96		34.88	36.19	33.01	31.89	High	High	High	High		High	High	High	High	0
SHSGEIPLPSDGPPR	7	1	1	LOC_Os01g11920.1	retrotransposon protein, putative, unclassified, expressed			S3(Phospho)	1.64392e+07	0	2.7885e+07	1625.72	1.35838e+07	2.1223e+07	1.45107e+07	10096428	0	0	2.7979e+06	8.0857e+07	0	0.999999	S(1): 0.0; S(3): 100.0; S(10): 0.0	0	0.008904	337.473	26.72	15.99	18.71	22.73			14.67	5.83	15.66	High	High	High	High			High	High	High	0
AANKEPISPGSPSLASGAGK	14	1	1	LOC_Os01g12270.1	hypothetical protein			S11(Phospho)	5.08651e+07	2.33283e+07	0	1918.94	6.91438e+07	4.64576e+07	3.69938e+07	3.3082e+07	2.16269e+07	1.5276e+07	0	0	0	0.999996	S(8): 0.0; S(11): 100.0; S(13): 0.0; S(16): 0.0	0	7.21e-07	309.045	45.58	41.84	45.09	12.25	32.15	22.3				High	High	High	High	High	High				1
LHIGGDGSSSDSDADER	10	1	1	LOC_Os01g12650.1	reticulon domain containing protein, putative, expressed			S10(Phospho)	3.02604e+07	0	0	1797.7	2.72319e+07	2.9642e+07	3.39075e+07	0	0	0	0	0	0	0.499886	S(8): 0.0; S(9): 50.0; S(10): 50.0; S(12): 0.0	0	1.413e-05	333.779	10.57	37.83	32.25							High	High	High							0
SFSFFEEDWK	3	1	1	LOC_Os01g13140.1	WD domain, G-beta repeat domain containing protein			S1(Phospho)	5.62987e+06	0	0	1401.56	6.41685e+06	4.82987e+06	5.64288e+06	0	0	0	0	0	0	0.999922	S(1): 100.0; S(3): 0.0	0	0.0004541	246.303	40.77	37.79	41.09							High	High	High							0
RSLTTEMDK	11	1	1	LOC_Os01g13160.1	expressed protein			S2(Phospho)	110506488	0	2.02823e+07	1160.5	1.14618e+08	115021935	1.01879e+08	9.14609e+07	0	0	3.05614e+07	0	3.02856e+07	0.990299	S(2): 99.0; T(4): 1.0; T(5): 0.0	0.001	0.01628	177.685	34.09	23.39	38.62	39.23			35.02		38.27	High	High	High	High			High		High	1
SLTTEMDK	20	1	1	LOC_Os01g13160.1	expressed protein			T3(Phospho)	4.07565e+08	2.97573e+08	7.04912e+07	1004.41	4.20004e+08	4.26077e+08	3.76616e+08	312776803	2.72403e+08	3.0754e+08	1.10374e+08	0	1.01099e+08	0.999949	S(1): 0.0; T(3): 100.0; T(4): 0.0	0	0.01084	241.474	47.74	52.49	41.1	50.17	52.18	51.54	38.95		25.98	High	High	High	High	High	High	High		High	0
VLTGLNK	2	1	1	LOC_Os01g13210.1	salt stress root protein RS1, putative, expressed			T3(Phospho)	1.68876e+07	0	0	824.43	0	2.84306e+07	2.22322e+07	0	0	0	0	0	0	1	T(3): 100.0	0.004	0.08478	151.09		20.11	16.51								High	High							0
EEPKPEPEAEAAAETTSR	165	1	1	LOC_Os01g13210.1	salt stress root protein RS1, putative, expressed			T15(Phospho)	4.00592e+09	3.34684e+09	1161361127	2021.88	4.02247e+09	4312665883	3682627030	3.7337e+09	2.56841e+09	3.73842e+09	1.09425e+09	1284551562	1.10528e+09	0.999926	T(15): 100.0; T(16): 0.0; S(17): 0.0	0	2.065e-06	512.574	34.32	33.08	37.08	35.62	35.3	27.97	33.41	32.72	30.15	High	High	High	High	High	High	High	High	High	0
DTNSEPEAQLELEK	12	1	1	LOC_Os01g13470.1	KH domain containing protein, putative, expressed			S4(Phospho)	6.10784e+06	0	0	1682.72	0	6.94399e+06	11379525	1.00173e+07	0	0	0	3.75685e+06	0	1	T(2): 0.0; S(4): 100.0	0	0.0001536	256.626		13.44	29.86	17.98	14.89			5.92			High	High	High	High			High		0
SQSISTPVGR	3	1	1	LOC_Os01g13530.1	ABIL2, putative, expressed			S3(Phospho)	34042243	0	0	1111.52	51446494	0	50680235	0	0	0	0	0	0	1	S(1): 0.0; S(3): 100.0; S(5): 0.0; T(6): 0.0	0.001	0.03414	164.126	26.09		19.97							High		High							0
MLIEDSGSSK	6	1	1	LOC_Os01g13540.1	NIN, putative, expressed		#N/A	S9(Phospho)	2.21186e+07	0	0	1146.48	2.16098e+07	23100244	2.16459e+07	0	0	8.34735e+06	0	0	0	0.497444	S(6): 0.5; S(8): 49.7; S(9): 49.7	0	0.005919	219.286	23.48	27.17	19.95			17.25				High	High	High			High				0
FGGEGSTSMHQPSHQLAKPPPIENR	25	1	1	LOC_Os01g13760.1	dnaJ domain containing protein, expressed			S8(Phospho)	6.81954e+07	5.29146e+07	0	2782.29	7.54191e+07	8.46142e+07	44552924	5.12626e+07	6.81749e+07	3.93063e+07	0	0	0	0.333331	S(6): 33.3; T(7): 33.3; S(8): 33.3; S(13): 0.0	0	0.0003184	228.614	18.54	11.63	15.19	5.84	13.15	9.48				High	High	High	High	High	High				0
WSLTSFHK	7	1	1	LOC_Os01g13800.1	receptor-like protein kinase 5 precursor, putative, expressed	kinase		S5(Phospho)	1.91056e+07	0	0	1085.49	0	2.96072e+07	2.77097e+07	0	1.2685e+07	0	0	3.48405e+06	0	0.988784	S(2): 0.0; T(4): 1.1; S(5): 98.9	0.001	0.03078	169.285		20.5	16.5		16.54			13.96			High	High		High			High		0
TPSLPSPR	10	1	1	LOC_Os01g13930.1	expressed protein			S3(Phospho)	2.23585e+06	3.49788e+06	0	934.442	4.68646e+06	0	2.02108e+06	6.61833e+06	3.87531e+06	0	0	0	0	0.999762	T(1): 0.0; S(3): 100.0; S(6): 0.0	0	4.607e-05	132.329	12.93		6.63	21.57	7.43					High		High	High	High					0
HAHSTLER	6	1	1	LOC_Os01g13930.1	expressed protein			S4(Phospho)	4.96677e+06	0	0	1030.45	0	5.71154e+06	9.18877e+06	0	0	1.40532e+07	0	0	0	0.5	S(4): 50.0; T(5): 50.0	0.001	0.03501	271.882		17.58	17.81			28.34					High	High			High				0
SPSTVSGGGGRPGK	10	1	1	LOC_Os01g13930.1	expressed protein			S3(Phospho)	4.08296e+07	2.59171e+07	0	1323.61	4.18484e+07	40258407	4.0382e+07	3.73644e+07	0	4.03868e+07	3.36533e+06	0	0	0.99984	S(1): 0.0; S(3): 100.0; T(4): 0.0; S(6): 0.0	0	0.0004373	267.839	25.08	36.13	26.62	21.37		25.29	11.2			High	High	High	High		High	High			0
SFSANQQPLVR	27	1	1	LOC_Os01g13930.1	expressed protein			S3(Phospho)	7.19537e+07	4.0122e+07	1.90005e+07	1326.62	7.02581e+07	7.28764e+07	7.27265e+07	0	5.62147e+07	6.41512e+07	2.03398e+07	1.69619e+07	1.96998e+07	0.999999	S(1): 0.0; S(3): 100.0	0	0.0002023	301.341	42.73	45.26	40.6	38.93	35.92	31.21	40.8	41.36	36.22	High	High	High	High	High	High	High	High	High	0
GSFHDIDPGIPTTPGPQSATELDPK	8	2	1	LOC_Os01g14050.2	C2 domain containing protein, putative, expressed			S2(Phospho)	20638987	4.99754e+07	0	2657.22	11574206	2.67296e+07	2.36131e+07	5.68631e+07	4.9793e+07	4.32702e+07	0	0	0	1	S(2): 100.0; T(12): 0.0; T(13): 0.0; S(18): 0.0; T(20): 0.0	0	1.318e-06	296.064	2.28	8.45	9.21	26.79	34.41	32.57				High	High	High	High	High	High				0
SSGQGGFFGSFFR	15	2	1	LOC_Os01g14050.2	C2 domain containing protein, putative, expressed			S10(Phospho)	4.0769e+07	2.68409e+07	1.70029e+07	1460.6	3.79094e+07	4.12549e+07	4.31427e+07	2.59229e+07	2.75415e+07	2.70583e+07	1.41651e+07	1.67374e+07	2.01062e+07	1	S(1): 0.0; S(2): 0.0; S(10): 100.0	0	1.436e-05	321.014	31.35	54.14	38.54	56.41	45.33	53.98	58.81	57.76	60.32	High	High	High	High	High	High	High	High	High	0
KGSFHDIDPGIPTTPGPQSATELDPK	13	2	1	LOC_Os01g14050.2	C2 domain containing protein, putative, expressed			S3(Phospho); T14(Phospho)	7.13865e+07	0	1.12144e+07	2865.28	6.05991e+07	6.68022e+07	8.67582e+07	0	0	0	0	1.8795e+07	1.48483e+07	0.999247	S(3): 100.0; T(13): 0.1; T(14): 99.9; S(19): 0.0; T(21): 0.0	0	5.751e-06	291.282	26.87	28.81	26.26					2.29	11.4	High	High	High					High	High	1
SLTSILSR	8	2	1	LOC_Os01g14050.2	C2 domain containing protein, putative, expressed			S7(Phospho)	3.05875e+08	0	0	956.484	3.25682e+08	278961176	3.12982e+08	0	0	0	0	0	0	1	S(1): 0.0; T(3): 0.0; S(4): 0.0; S(7): 100.0	0.002	0.03324	152.85	38.88	39.43	39.27							High	High	High							0
KGSFHDIDPGIPTTPGPQSATELDPK	20	2	1	LOC_Os01g14050.2	C2 domain containing protein, putative, expressed			S3(Phospho)	3.77109e+08	2.57273e+08	8.09659e+07	2785.3	4.19035e+08	3.68639e+08	3.43652e+08	2.91468e+08	2.28517e+08	251832405	7.61397e+07	9.06648e+07	76093082	1	S(3): 100.0; T(13): 0.0; T(14): 0.0; S(19): 0.0; T(21): 0.0	0	5.338e-08	442.671	33.19	40.21	28.96	23.29	27.77	25.58	14.19	18.96	20.97	High	High	High	High	High	High	High	High	High	1
EKSDEEDGPPDPNAVPTDFTSR	24	1	1	LOC_Os01g14920.1	zinc knuckle family protein, putative, expressed			S3(Phospho)	3.09052e+08	1.98625e+08	1.0222e+08	2483.02	3.30288e+08	2.59398e+08	3.3747e+08	220379476	191441241	184055275	1.00771e+08	1.02716e+08	1.03172e+08	1	S(3): 100.0; T(17): 0.0; T(20): 0.0; S(21): 0.0	0	1.499e-07	385.397	53.23	58.34	57.67	34.46	38.39	22.12	15.17	20.9	9.79	High	High	High	High	High	High	High	High	High	1
RPTITDYQSAESEQLMK	2	1	1	LOC_Os01g15020.1	lissencephaly type-1-like homology motif, putative, expressed			S12(Phospho)	1.29816e+07	0	0	2076.94	0	1.7119e+07	2.18257e+07	0	0	0	0	0	0	1	T(3): 0.0; T(5): 0.0; Y(7): 0.0; S(9): 0.0; S(12): 100.0	0	0.002036	233.707		23.58	27.76								High	High							0
TSTSSATSNPAADQIQR	12	2	1	LOC_Os01g15020.1	lissencephaly type-1-like homology motif, putative, expressed			T1(Phospho); S8(Phospho)	5.71308e+07	3.90985e+07	1.91779e+07	1894.76	57393745	60668952	53329795	4.53621e+07	3.22729e+07	3.96606e+07	2.09446e+07	18773469	1.78158e+07	0.480557	T(1): 49.3; S(2): 49.3; T(3): 1.3; S(4): 0.0; S(5): 0.0; T(7): 2.6; S(8): 97.4	0	0.0001681	190.475	32.25	28.54	18.62	24.68	26.51	26.54	27.19	17.19	11.78	High	High	High	High	High	High	High	High	High	0
TSTSSATSNPAADQIQR	65	2	1	LOC_Os01g15020.1	lissencephaly type-1-like homology motif, putative, expressed			S8(Phospho)	6.51394e+07	3.5333e+07	1.43512e+07	1814.79	93772046	52809170	4.88369e+07	3.88374e+07	3.65829e+07	3.05788e+07	13478934	1.38163e+07	1.57583e+07	0.988367	T(1): 0.0; S(2): 0.0; T(3): 0.0; S(4): 0.0; S(5): 0.0; T(7): 1.2; S(8): 98.8	0	4.361e-09	356.289	81.1	62.82	95.52	78.63	75.73	81.42	64	69.43	69.18	High	High	High	High	High	High	High	High	High	0
SIDIKPR	20	2	1	LOC_Os01g15020.1	lissencephaly type-1-like homology motif, putative, expressed			S1(Phospho)	3.85754e+08	1.47159e+08	5.19249e+07	908.463	3.80236e+08	415281173	361744014	234612415	0	2.06866e+08	7.18919e+07	0	8.38829e+07	1	S(1): 100.0	0	0.024	185.711	36.13	27.43	25.55	39.41		21.03	29.67		24.63	High	High	High	High		High	High		High	0
ASPVSVPLAAVPK	25	2	1	LOC_Os01g15020.1	lissencephaly type-1-like homology motif, putative, expressed			S2(Phospho)	5.73275e+08	4.27601e+08	1.03101e+08	1315.71	6.04282e+08	5.81895e+08	5.33646e+08	4.47808e+08	407928970	4.27064e+08	95268232	1.12867e+08	1.01166e+08	1	S(2): 100.0; S(5): 0.0	0	0.002724	333.399	43.88	44.04	43.94	50.73	40.91	49.38	39.04	42.01	37.67	High	High	High	High	High	High	High	High	High	0
ISEERPDK	27	2	1	LOC_Os01g15020.1	lissencephaly type-1-like homology motif, putative, expressed			S2(Phospho)	3.99953e+09	2.49828e+09	1.11031e+09	1053.46	4.27956e+09	3838961676	3.88006e+09	2.49705e+08	3.55432e+09	3.69083e+09	8.8611e+08	1.14113e+09	1.3037e+09	1	S(2): 100.0	0	0.002839	182.361	21.88	28.11	32.39	6.79	16.27	21.15	25.35	23.33	22.96	High	High	High	High	High	High	High	High	High	0
SFQDLEAGNAR	5	1	1	LOC_Os01g15110.1	syntaxin, putative, expressed			N-Term(Acetyl); S1(Phospho)	9.86216e+06	0	0	1329.55	9.85321e+06	8.76622e+06	1.09671e+07	0	0	0	0	0	0	1	S(1): 100.0	0	0.000564	204.906	42.47	30.85	30.74							High	High	High							0
KPAAAGSPPPGAAAAAGHK	101	1	1	LOC_Os01g15260.1	dynein light chain type 1 domain containing protein, expressed		#N/A	S7(Phospho)	2.7998e+09	1.35568e+09	1.40975e+08	1706.84	2424305296	3163030632	2812072204	1.34602e+09	1306112496	1414921946	1.43588e+08	1.4718e+08	1.32156e+08	1	S(7): 100.0	0	7.323e-10	633.315	92.49	83.67	82.86	75.42	58.52	80.19	37.67	40.71	37.33	High	High	High	High	High	High	High	High	High	0
AQTNTTSGGSSSPGGGR	16	2	1	LOC_Os01g15460.3	zinc finger C-x8-C-x5-C-x3-H type family protein, expressed			S12(Phospho)	2.47828e+07	2.21391e+07	4.31749e+06	1601.66	2.31326e+07	2.55831e+07	2.56326e+07	1.89298e+07	2.1581e+07	25906470	0	5.64854e+06	7.30392e+06	0.983996	T(3): 0.0; T(5): 0.0; T(6): 0.0; S(7): 0.8; S(10): 0.8; S(11): 0.0; S(12): 98.4	0	5.544e-12	470.904	88.95	94.54	79.74	83.37	95.41	80.02		10.51	70.6	High	High	High	High	High	High		High	High	0
DQSVNQVTSPVAASEPVGSILPK	32	2	1	LOC_Os01g15460.3	zinc finger C-x8-C-x5-C-x3-H type family protein, expressed			S9(Phospho)	1.72214e+08	9.39755e+07	9.58928e+06	2403.18	1.21157e+08	162333776	2.33152e+08	1.36289e+08	5.93537e+07	8.62843e+07	1.51365e+07	1.00044e+07	3.62691e+06	0.999995	S(3): 0.0; T(8): 0.0; S(9): 100.0; S(14): 0.0; S(19): 0.0	0	3.154e-10	340.06	67.79	55.56	59.28	55.34	63.17	61.86	24.27	63.57	47.88	High	High	High	High	High	High	High	High	High	0
DAYSEDEKKPHPR	8	2	1	LOC_Os01g16110.2	la domain containing protein, putative, expressed			S4(Phospho)	6.85852e+06	1.61899e+07	0	1651.71	8.52046e+06	6.67162e+06	5.38347e+06	0	4.18699e+07	6.69983e+06	0	0	0	0.999999	Y(3): 0.0; S(4): 100.0	0	0.003282	279.268	13.53	31.01	17.88		7.9	11.45				High	High	High		High	High				1
LSSSPHGIPTGSSPVGSVPK	59	2	1	LOC_Os01g16110.2	la domain containing protein, putative, expressed			S4(Phospho)	4.41236e+07	3.67822e+07	1.10639e+07	1970.96	3.09638e+07	4.17945e+07	59612417	44299558	2.57751e+07	4.02721e+07	1.05274e+07	6.23363e+06	1.64307e+07	0.989288	S(2): 0.0; S(3): 1.1; S(4): 98.9; T(10): 0.0; S(12): 0.0; S(13): 0.0; S(17): 0.0	0	2.738e-06	381.865	18.69	21.6	33.99	40.68	24.12	24.63	27.28	28.45	23.02	High	High	High	High	High	High	High	High	High	0
KTTPPPVAGEAVVMGAK	23	2	1	LOC_Os01g16110.2	la domain containing protein, putative, expressed			T3(Phospho)	6.45149e+07	0	2.86841e+07	1732.87	6.58092e+07	6.70265e+07	6.07091e+07	0	0	28346978	3.07554e+07	21158076	3.41387e+07	0.999907	T(2): 0.0; T(3): 100.0	0	0.0003226	480.085	32.86	63.94	45.61			41.78	17.5	47.72	39.39	High	High	High			High	High	High	High	1
LSSSPHGIPTGSSPVGSVPK	39	2	1	LOC_Os01g16110.2	la domain containing protein, putative, expressed			S4(Phospho); T10(Phospho)	6.92356e+07	4.90711e+07	4.99522e+06	2050.92	7.18495e+07	6.61573e+07	6.96999e+07	5.65217e+07	4.20972e+07	48594546	0	8.08189e+06	6.90377e+06	0.470632	S(2): 2.4; S(3): 2.4; S(4): 95.3; T(10): 49.4; S(12): 49.4; S(13): 1.2; S(17): 0.0	0	0.005615	241.417	19.38	13.83	17.93	18.57	25.43	20.86		9.82	8.72	High	High	High	High	High	High		High	High	0
SESVLEGYR	11	1	1	LOC_Os01g16670.1	BSD domain-containing protein, putative, expressed			S3(Phospho)	3.48005e+07	2.78345e+07	8.79664e+06	1119.47	3.40553e+07	3.68783e+07	3.34678e+07	2.88806e+07	2.71534e+07	2.74696e+07	8.38356e+06	9.41568e+06	8.59069e+06	1	S(1): 0.0; S(3): 100.0; Y(8): 0.0	0	0.004057	188.283	22.24	27.6	20.55	21.36	22.97	27.16	18.21	17.69	17.88	High	High	High	High	High	High	High	High	High	0
FDEMSETSSSHGGHTSAGSAPVPELPR	57	1	1	LOC_Os01g16870.1	argonaute, putative, expressed			S5(Phospho); T7(Phospho)	1.43287e+07	3.14275e+07	7.40194e+06	2930.17	7.11963e+06	32698421	3.16805e+06	3.20417e+07	29705686	3.25351e+07	0	3.95585e+06	1.825e+07	0.0290394	S(5): 96.9; T(7): 6.0; S(8): 91.1; S(9): 3.0; S(10): 3.0; T(15): 0.0; S(16): 0.0; S(19): 0.0	0	7.22e-05	234.741	31.43	5.97	16.04	12.32	22.12	18.43	8.94	7.95	13.38	High	High	High	High	High	High	High	High	High	0
ALSLVSPK	23	2	1	LOC_Os01g19500.1	hypothetical protein		#N/A	S6(Phospho)	1.06086e+08	4.84348e+07	0	894.473	8.39985e+07	1.6891e+08	6.53501e+07	5.73643e+07	2.72683e+07	6.06718e+07	0	0	0	1	S(3): 0.0; S(6): 100.0	0	0.003984	239.945	31.35	31.87	28.58	31.84	18.7	17.12				High	High	High	High	High	High				0
GSSDSVSPLSR	4	1	1	LOC_Os01g20940.1	PHS1, putative, expressed			S7(Phospho)	4.69326e+07	0	0	1171.5	5.07293e+07	45400612	4.46678e+07	0	0	0	0	0	0	0.985399	S(2): 0.0; S(3): 0.0; S(5): 0.0; S(7): 98.5; S(10): 1.5	0	6.188e-05	198.346	44.97	12.58	15.08	33.58						High	High	High	High						0
RGDESHSGSFR	14	1	1	LOC_Os01g21960.1	serine/threonine-protein kinase, putative, expressed	kinase		S9(Phospho)	0	7.48847e+06	0	1314.52	0	0	0	9.0238e+06	0	1.34416e+07	0	3.06253e+06	0	0.98087	S(5): 1.0; S(7): 1.0; S(9): 98.1	0	0.008966	208.637				21.17		22.71		15.08					High		High		High		1
DNNSDTDKSDNPDSKPSR	6	1	1	LOC_Os01g21960.1	serine/threonine-protein kinase, putative, expressed	kinase		S4(Phospho)	7.06672e+06	4.19908e+06	0	2071.82	1.07357e+07	0	1.04645e+07	5.19137e+06	0	7.40586e+06	0	0	0	0.964524	S(4): 96.5; T(6): 1.8; S(9): 1.8; S(14): 0.0; S(17): 0.0	0	5.358e-05	263.284	20.5		3.13	3.14		9.99				High		High	High		High				1
GGSTEMDSQR	15	1	1	LOC_Os01g21960.1	serine/threonine-protein kinase, putative, expressed	kinase		S3(Phospho)	9.86728e+06	4.45373e+06	0	1147.41	1.11997e+07	9.06451e+06	9.3376e+06	3.55342e+06	4799524	5.00824e+06	0	1.83222e+06	0	0.999873	S(3): 100.0; T(4): 0.0; S(8): 0.0	0	0.004248	202.693	34.36	28.1	36.3	29.66	26.07	34.64		9.94		High	High	High	High	High	High		High		0
SLPGVTIDEK	8	3	1	LOC_Os01g22520.2	dihydrolipoyl dehydrogenase 1, mitochondrial precursor, putative, expressed		#N/A	S1(Phospho)	6.73146e+06	4.76651e+06	0	1138.54	6.51961e+06	6.08938e+06	7585374	7.03506e+06	7264486	0	0	0	0	1	S(1): 100.0; T(6): 0.0	0	0.006854	179.137	18.52	16.18	9.81	12.68	16.69					High	High	High	High	High					0
LVQHQPTQHPTSEELSIGK	8	1	1	LOC_Os01g23620.1	miro, putative, expressed		#N/A	S16(Phospho)	0	0	1.54129e+07	2209.07	0	0	0	0	0	0	1.49446e+07	1.43544e+07	1.69397e+07	0.985913	T(7): 0.0; T(11): 0.0; S(12): 1.4; S(16): 98.6	0	0.001105	298.718							14.42	11.62	10.28							High	High	High	0
QPSPPPVLAELER	58	2	1	LOC_Os01g23640.2	mov34/MPN/PAD-1 family protein, expressed			S3(Phospho)	8.57026e+06	2.15105e+07	1.79043e+07	1512.76	13733848	7578129	4.3988e+06	1.62695e+07	2.0376e+07	2.7886e+07	16596635	1.92645e+07	1.78518e+07	1	S(3): 100.0	0	0.0003822	256.977	34.72	46.26	36.15	54.84	49.65	43.1	50.1	50.05	50.38	High	High	High	High	High	High	High	High	High	0
SNPSCFTPSPSSPQHPR	12	3	1	LOC_Os01g25370.3	SUMO protease, putative, expressed			C5(Carbamidomethyl); S11(Phospho)	0	0	9.91108e+06	1962.82	0	0	0	0	0	0	1.13031e+07	1.22156e+07	6.21453e+06	0.496716	S(1): 0.0; S(4): 0.0; T(7): 0.0; S(9): 49.7; S(11): 49.7; S(12): 0.7	0	0.004263	304.297			10.42				7.27	0.48	5.31			High				High	High	High	0
SVQFGQK	9	3	1	LOC_Os01g25610.1	40S ribosomal protein S4, putative, expressed		#N/A	S1(Phospho)	2.63456e+07	1.77459e+07	0	873.392	2.6216e+07	2.70625e+07	2.57582e+07	1.99346e+07	1.61701e+07	1.7133e+07	0	0	0	1	S(1): 100.0	0.001	0.0253	127.346	37.01	31.61	37.37	32.42	20.85	37.74				High	High	High	High	High	High				0
KAPSPQAQQSAKR	2	2	1	LOC_Os01g25820.2	respiratory burst oxidase, putative, expressed			S10(Phospho)	9.58039e+06	0	0	1476.73	1.39745e+07	1.47666e+07	0	0	0	0	0	0	0	1	S(4): 0.0; S(10): 100.0	0	0.000138	442.168	55.56	44.11								High	High								2
KAPSPQAQQSAK	18	2	1	LOC_Os01g25820.2	respiratory burst oxidase, putative, expressed			S4(Phospho)	4.85923e+07	3.32769e+07	1.0032e+07	1320.63	5.01157e+07	4.78403e+07	4.7821e+07	2.51273e+07	3.79399e+07	3.67635e+07	7.76596e+06	9.90395e+06	1.24262e+07	2.63705e-09	S(4): 0.0; S(10): 100.0	0	0.0006516	382.302	41.93	52.18	54.88	32.67	49.91	50.55	45.86	36.58	47.96	High	High	High	High	High	High	High	High	High	1
TVFSEACRPPTEGESGLLR	23	2	1	LOC_Os01g25820.2	respiratory burst oxidase, putative, expressed			C7(Carbamidomethyl); S15(Phospho)	1.50357e+08	4.15443e+07	3.95374e+07	2185.99	1.81237e+08	1.41929e+08	1.27905e+08	4.23057e+07	4.507e+07	3.72573e+07	3.486e+07	3.98243e+07	4.39278e+07	0.999903	T(1): 0.0; S(4): 0.0; T(11): 0.0; S(15): 100.0	0	2.674e-06	408.584	30.5	24.93	32.36	35.01	29.48	33.53	27.08	24.71	18.3	High	High	High	High	High	High	High	High	High	0
GVDEGGSGHGTGFDGLPLVSPSSK	19	2	1	LOC_Os01g25820.2	respiratory burst oxidase, putative, expressed			T11(Phospho)	2.16563e+08	0	0	2337.05	2.97707e+08	2.87495e+08	6.44886e+07	0	0	0	0	0	8.51202e+07	0.5	S(7): 50.0; T(11): 50.0; S(20): 0.0; S(22): 0.0; S(23): 0.0	0	1.049e-05	278.277	12.4	13.11	17.44						13.83	High	High	High						High	0
TKSSAAVALK	22	2	1	LOC_Os01g25820.2	respiratory burst oxidase, putative, expressed			S3(Phospho)	8.02436e+08	4.70541e+08	1.97987e+08	1055.55	7.80003e+08	771680443	8.55623e+08	502992675	4.25161e+08	4.83468e+08	1.96049e+08	1.96744e+08	2.01169e+08	0.999949	T(1): 0.0; S(3): 100.0; S(4): 0.0	0	0.003772	321.616	43.64	36.63	49.43	34.11	38.88	49.64	54.78	54.74	53.81	High	High	High	High	High	High	High	High	High	1
LEKGTPSPDR	5	2	1	LOC_Os01g26940.1	transposon protein, putative, CACTA, En/Spm sub-class, expressed			T5(Phospho); S7(Phospho)	0	0	1.90779e+07	1259.51	0	0	0	0	0	0	0	3.49983e+07	2.22355e+07	1	T(5): 100.0; S(7): 100.0	0.004	0.0686	368.948								22.12	15.75								High	High	1
SASTSPASPLK	15	2	1	LOC_Os01g26940.1	transposon protein, putative, CACTA, En/Spm sub-class, expressed			S8(Phospho)	5.29745e+07	4.019e+07	1.32347e+07	1125.52	5.49731e+07	5.05704e+07	5.33799e+07	4.39072e+07	3.68354e+07	3.98275e+07	1.28146e+07	1.25555e+07	1.4334e+07	1	S(1): 0.0; S(3): 0.0; T(4): 0.0; S(5): 0.0; S(8): 100.0	0	0.005958	242.641	10.67	31.46	21.77	9.15	26	9.75	25.43	15.83	30.42	High	High	High	High	High	High	High	High	High	0
RPWSPPANR	12	1	1	LOC_Os01g26940.1	transposon protein, putative, CACTA, En/Spm sub-class, expressed			S4(Phospho)	5.99343e+07	0	5.45449e+06	1160.54	7.11512e+07	65820256	4.28314e+07	0	0	0	9.57825e+06	0	6.78522e+06	1	S(4): 100.0	0	0.003071	238.39	20.5	25.62	22.77				30.59		31.98	High	High	High				High		High	0
MDYISPDR	26	2	1	LOC_Os01g26940.1	transposon protein, putative, CACTA, En/Spm sub-class, expressed			N-Term(Acetyl); S5(Phospho)	1.00008e+08	5.91014e+07	3.06903e+07	1118.42	1.12808e+08	9.1913e+07	9.53035e+07	7.07499e+07	3.14983e+07	7.5056e+07	3.12841e+07	28448665	3.2338e+07	1	Y(3): 0.0; S(5): 100.0	0	0.0007605	314.408	26.62	27.06	27.09	26.31	36.66	37.51	36.97	36.37	36.76	High	High	High	High	High	High	High	High	High	0
ELDSPRPENEVGK	21	1	1	LOC_Os01g26940.1	transposon protein, putative, CACTA, En/Spm sub-class, expressed			S4(Phospho)	1.22795e+08	6.65178e+07	2.8084e+07	1549.69	1.24592e+08	1.18832e+08	1.24961e+08	7.12761e+07	6.13577e+07	66919421	2.53519e+07	2.80434e+07	3.08568e+07	1	S(4): 100.0	0	0.001703	393	22.31	24.58	26.12	15.69	19.83	24.04	24.07	21.89	16.85	High	High	High	High	High	High	High	High	High	0
GSSQTWSGPLVDPAALGQSR	4	4	1	LOC_Os01g27020.2	transposon protein, putative, unclassified, expressed			S3(Phospho)	8.82238e+06	0	0	2093.97	1.68889e+07	9.57827e+06	0	0	0	0	0	0	0	0.485089	S(2): 48.5; S(3): 48.5; T(5): 1.5; S(7): 1.5; S(19): 0.0	0	0.0105	126.941	7.73	7.21								High	High								0
ALSAAGSFGKK	3	2	1	LOC_Os01g27990.2	NPL4, putative, expressed		#N/A	S7(Phospho)	1.50077e+07	0	0	1116.55	22564169	0	2.24589e+07	2.00199e+07	0	0	0	0	0	1	S(3): 0.0; S(7): 100.0	0.001	0.03892	196.263	20.18		16.61	19.16						High		High	High						1
ALSAAGSFGK	57	2	1	LOC_Os01g27990.2	NPL4, putative, expressed		#N/A	S7(Phospho)	1.04698e+09	8.39554e+08	2.58967e+08	988.453	1.08648e+09	1.07662e+09	9.77844e+08	9.50223e+08	7.25457e+08	8.42982e+08	2.72056e+08	2.50343e+08	2.54501e+08	1	S(3): 0.0; S(7): 100.0	0	0.01174	235.119	44.32	48.75	49.12	44.15	51.91	44.08	44.91	49.84	56.02	High	High	High	High	High	High	High	High	High	0
SSSTPNIPMPDPK	17	1	1	LOC_Os01g31580.1	BZIP protein, putative, expressed			S2(Phospho)	2.54816e+07	0	0	1450.64	4.1565e+07	1.44612e+07	2.04187e+07	0	0	0	0	0	0	0.0114248	S(1): 0.0; S(2): 1.1; S(3): 98.8; T(4): 0.0	0	0.003167	237.606	32.83	23.86	42.35							High	High	High							0
YQHASSMGAVETR	14	1	1	LOC_Os01g31580.1	BZIP protein, putative, expressed			S6(Phospho)	8.01024e+07	0	1.38895e+07	1516.63	8.27627e+07	7.72954e+07	8.02492e+07	0	0	0	1.31485e+07	1.36805e+07	14839493	0.999897	Y(1): 0.0; S(5): 0.0; S(6): 100.0; T(12): 0.0	0	3.59e-06	312.394	27.93	29.71	35.38				20.16	24.35	26.91	High	High	High				High	High	High	0
SPDEITGPYK	17	1	1	LOC_Os01g32080.1	thiamine pyrophosphate enzyme, C-terminal TPP binding domain containing protein, expressed			S1(Phospho)	9.84255e+07	9.24253e+07	3.2842e+07	1186.5	96842932	1.07141e+08	9.12922e+07	9.67232e+07	8.92425e+07	9.13103e+07	2.72148e+07	3.39688e+07	3.73425e+07	1	S(1): 100.0; T(6): 0.0; Y(9): 0.0	0	0.0006366	245.364	46.89	58.72	62.67	37.31	35.59	45.55	57.24	36.72	35.67	High	High	High	High	High	High	High	High	High	0
ASPSAPGPK	35	1	1	LOC_Os01g32780.1	universal stress protein domain containing protein, putative, expressed			N-Term(Acetyl); S2(Phospho)	4.08257e+08	435434648	1.26912e+08	933.411	394571024	4.26744e+08	403456635	4.48024e+08	4.08775e+08	449504165	1.24713e+08	1.24565e+08	1.31458e+08	1	S(2): 100.0; S(4): 0.0	0	0.0007118	252.545	37.68	38.99	50.75	43.4	38.46	36.17	33.1	31.15	46.28	High	High	High	High	High	High	High	High	High	0
WFNLNLNRSDK	11	1	1	LOC_Os01g32870.2	heat shock protein DnaJ, putative, expressed			S9(Phospho)	3.29509e+07	1.76431e+07	5.50283e+06	1486.69	3.46546e+07	2.90826e+07	3.51154e+07	2.66659e+07	2.62633e+07	0	6.74631e+06	0	9.76217e+06	1	S(9): 100.0	0	0.005652	357.96	39.03	39.1	39.03	35.04	32.34		19.23		26.12	High	High	High	High	High		High		High	1
SSESEAAPGTGK	7	3	1	LOC_Os01g34480.3	NAD dependent epimerase/dehydratase family protein, putative, expressed		#N/A	N-Term(Acetyl); S1(Phospho)	2.97229e+07	0	0	1242.49	3.13941e+07	3.07821e+07	2.69925e+07	0	1.39686e+07	0	0	0	0	0.986821	S(1): 98.7; S(2): 1.3; S(4): 0.0; T(10): 0.0	0	0.0006206	178.057	30.41	29.91	29.88		22.83					High	High	High		High					0
HHHDTADDVSSERDEK	9	1	1	LOC_Os01g34780.1	protein binding protein, putative, expressed		#N/A	S11(Phospho)	1.69736e+07	0	0	1957.77	2.58903e+07	2.50306e+07	0	1.14167e+07	0	0	0	0	0	0.977694	T(5): 0.0; S(10): 2.2; S(11): 97.8	0	0.008449	209.826	16.67	15.51		10.58						High	High		High						1
GDEDDEKFSISDEPEAEQVLVATK	5	2	1	LOC_Os01g35050.1	early-responsive to dehydration protein-related, putative, expressed			S9(Phospho)	2.32548e+07	0	0	2731.2	3.49305e+07	34833964	0	0	0	2.16865e+07	0	0	8.60838e+06	0.999611	S(9): 100.0; S(11): 0.0; T(23): 0.0	0	6.818e-07	298.858	48.27	44.35				31.13			15.27	High	High				High			High	1
ESPSHGGAFVR	55	1	1	LOC_Os01g35050.1	early-responsive to dehydration protein-related, putative, expressed			S2(Phospho)	7.61944e+08	2.74445e+08	1.14808e+08	1223.52	747472000	7.77549e+08	7.60811e+08	1.53329e+07	3.92783e+08	4.15219e+08	1.73986e+08	1.64497e+08	5.94211e+06	0.999997	S(2): 100.0; S(4): 0.0	0	0.0001272	204.067	51.56	51.48	46.18	45.11	33.97	34.26	38.92	23.06	21.21	High	High	High	High	High	High	High	High	High	0
TTCGTPNYVAPEVLSHK	72	1	1	LOC_Os01g35184.2	CAMK_KIN1/SNF1/Nim1_like.10 - CAMK includes calcium/calmodulin depedent protein kinases, expressed	kinase		T2(Phospho); C3(Carbamidomethyl)	7.28107e+07	3.5962e+07	2.35699e+07	1953.89	7.29345e+07	6.89511e+07	7.65466e+07	3.9692e+07	3.14479e+07	3.67462e+07	2.26808e+07	2.40404e+07	23988367	0.5	T(1): 50.0; T(2): 50.0; T(5): 0.0; Y(8): 0.0; S(15): 0.0	0	0.0002474	375.322	47.55	38.16	44.17	25.2	37.49	28.31	29.32	43.75	26.72	High	High	High	High	High	High	High	High	High	0
SAGTAPAAPR	6	1	1	LOC_Os01g36860.1	DEAD-box ATP-dependent RNA helicase 40, putative, expressed			N-Term(Acetyl); S1(Phospho)	0	0	8.18865e+06	1020.45	0	0	0	0	0	0	1.12813e+07	1.32847e+07	0	1	S(1): 100.0; T(4): 0.0	0	0.01204	176.888							28.36	26.02								High	High		0
SVSPGNQVEGNNK	2	3	1	LOC_Os01g36860.1	DEAD-box ATP-dependent RNA helicase 40, putative, expressed			S3(Phospho)	0	0	1.00793e+07	1409.61	0	0	0	0	0	0	1.47195e+07	1.55185e+07	0	0.999854	S(1): 0.0; S(3): 100.0	0	0.0008842	242.698							12.82	38.28								High	High		0
SVSPGNQVEGNNK	6	3	1	LOC_Os01g36860.1	DEAD-box ATP-dependent RNA helicase 40, putative, expressed			S1(Phospho); S3(Phospho)	19331651	0	0	1489.57	1.75276e+07	4.04674e+07	0	0	0	0	0	0	0	1	S(1): 100.0; S(3): 100.0	0	1.252e-05	286.972	35.58	30.97								High	High								0
KRTPEADPSR	13	3	1	LOC_Os01g36860.1	DEAD-box ATP-dependent RNA helicase 40, putative, expressed			T3(Phospho)	4.42386e+07	2.74618e+07	0	1236.57	39999995	44885032	4.78307e+07	0	4.06332e+07	41752044	0	1.60645e+07	0	1	T(3): 100.0; S(9): 0.0	0	0.0001071	278.733	39.44	36.37	38.74		53.5	39.89		36.43		High	High	High		High	High		High		2
VDLDRSPTPQDK	18	3	1	LOC_Os01g36860.1	DEAD-box ATP-dependent RNA helicase 40, putative, expressed			S6(Phospho); T8(Phospho)	2.3362e+08	0	4.85531e+07	1530.63	2.43783e+08	2.31576e+08	2.255e+08	0	0	0	4.82157e+07	4.74507e+07	4.99929e+07	1	S(6): 100.0; T(8): 100.0	0.002	0.03753	389.126	9.7	11.68	15.5				16.41	17.83	20.73	High	High	High				High	High	High	1
NPDPSSPPHHGK	60	3	1	LOC_Os01g36860.1	DEAD-box ATP-dependent RNA helicase 40, putative, expressed			S6(Phospho)	3.04186e+08	1.50715e+08	3.96629e+07	1349.57	2.97295e+08	320888673	2.94375e+08	1.61221e+08	1.36639e+08	1.54287e+08	4.61654e+07	3.52711e+07	3.75521e+07	0.999999	S(5): 0.0; S(6): 100.0	0	0.002957	316.238	20.77	33.55	29.41	35.07	16.48	26.14	36.22	25.75	29.54	High	High	High	High	High	High	High	High	High	0
SGLEPSSPHVVKPIK	9	1	1	LOC_Os01g37790.1	expressed protein			S7(Phospho)	7.07465e+06	9.13193e+06	0	1654.86	0	1.15863e+07	9.63767e+06	9.30942e+06	7.54429e+06	1.05421e+07	0	0	0	0.999844	S(1): 0.0; S(6): 0.0; S(7): 100.0	0	0.004938	269.422		22.72	29.61	9.31	8.96	18.62					High	High	High	High	High				0
LSSFASSR	16	1	1	LOC_Os01g37790.1	expressed protein			S3(Phospho)	2.70612e+07	2.95841e+07	8.59256e+06	934.406	2.74165e+07	27502995	2.62641e+07	3.14998e+07	2.80814e+07	2.91713e+07	8.63885e+06	8.40738e+06	8731462	1	S(2): 0.0; S(3): 100.0; S(6): 0.0; S(7): 0.0	0	0.006255	246.313	41.26	43.61	40.68	46.58	45.05	47.39	26.42	27.35	29.77	High	High	High	High	High	High	High	High	High	0
DEIVEYASR	7	2	1	LOC_Os01g38229.2	peptidyl-prolyl isomerase, putative, expressed		#N/A	S8(Phospho)	3.30282e+07	4.21467e+07	0	1161.49	0	5.63004e+07	4.27841e+07	4.3192e+07	3.92689e+07	4.39793e+07	0	0	0	0.990479	Y(6): 1.0; S(8): 99.0	0	0.005773	178.063		39.44	25.57	26.7	35.45	32.99					High	High	High	High	High				0
GFEQFPPEYESELQLNATFTPAAFSPR	41	1	1	LOC_Os01g38229.2	peptidyl-prolyl isomerase, putative, expressed		#N/A	S25(Phospho)	53576079	3.91399e+07	0	3153.44	5.00271e+07	2.54794e+07	8.52217e+07	2.83954e+07	7.66799e+07	1.23444e+07	7.95031e+06	0	0	1	Y(9): 0.0; S(11): 0.0; T(18): 0.0; T(20): 0.0; S(25): 100.0	0	3.745e-07	381.014	39.36	38.45	40.68	46.86	55.05	40.37	33.62	32.95		High	High	High	High	High	High	High	High		0
SYSYSGGGGGGR	23	1	1	LOC_Os01g38660.1	expressed protein		#N/A	S3(Phospho)	7.23124e+07	6.24213e+07	1.10226e+07	1184.44	7.67121e+07	71133810	69091356	5.60466e+07	5.99054e+07	7.13118e+07	0	16410090	1.66576e+07	0.999992	S(1): 0.0; Y(2): 0.0; S(3): 100.0; Y(4): 0.0; S(5): 0.0	0	0.00343	209.216	26.76	26.15	33.83	35.93	36.1	48		27.72	25.41	High	High	High	High	High	High		High	High	0
QKSPVRPDMSTSK	9	1	1	LOC_Os01g38950.1	CK1_CaseinKinase_1.2 - CK1 includes the casein kinase 1 kinases, expressed	kinase		S3(Phospho)	2.87109e+07	1.60767e+07	0	1540.72	2.95426e+07	3.23235e+07	2.42665e+07	1.80611e+07	14831881	15337257	0	0	0	1	S(3): 100.0; S(10): 0.0; T(11): 0.0; S(12): 0.0	0	0.01037	255.258	13.34	24.84	26.62	20.46	18.12	20.26				High	High	High	High	High	High				1
SRTPDASPGTFQR	5	1	1	LOC_Os01g38950.1	CK1_CaseinKinase_1.2 - CK1 includes the casein kinase 1 kinases, expressed	kinase		S1(Phospho)	4.13893e+07	0	0	1499.67	3.94651e+07	5.04609e+07	3.42418e+07	0	0	0	0	0	0	0.5	S(1): 50.0; T(3): 50.0; S(7): 0.0; T(10): 0.0	0	0.00811	161.306	7.72	21.26	8.51							High	High	High							1
VAPIMASRPSFK	10	2	1	LOC_Os01g38980.2	calmodulin-binding protein, putative, expressed		#N/A	S10(Phospho)	0	3.16797e+07	0	1383.69	0	2.9881e+07	0	3.34514e+07	3.1557e+07	3.00305e+07	0	0	0	1.06862e-09	S(7): 100.0; S(10): 0.0	0	0.001947	390.069		28.23		36.47	34.02	41.08					High		High	High	High				0
SFLLSSPKPHSPR	3	2	1	LOC_Os01g38980.2	calmodulin-binding protein, putative, expressed		#N/A	S11(Phospho)	1.74067e+07	0	0	1532.77	1.62695e+07	2.02924e+07	1.56582e+07	0	0	0	0	0	0	1	S(1): 0.0; S(5): 0.0; S(6): 0.0; S(11): 100.0	0	0.006606	318.124	21.16	18.03	15.4							High	High	High							0
GQQPPSYGMASPR	9	3	1	LOC_Os01g39380.3	SCD1, putative, expressed			M9(Oxidation); S11(Phospho)	4.01702e+07	0	0	1471.6	5.62652e+07	4.32602e+07	20985256	0	0	0	0	0	0	0.999899	S(6): 0.0; Y(7): 0.0; S(11): 100.0	0	0.006317	284.423	16.21	19.49	10.98							High	High	High							0
QVPNSPSIPTIGGGPK	53	3	1	LOC_Os01g39380.3	SCD1, putative, expressed			S5(Phospho)	9.14036e+07	3.73687e+07	9.82997e+06	1628.81	5.97106e+07	1.05119e+08	1.09381e+08	4.77916e+07	37385170	2.69292e+07	5.75455e+06	1.05056e+07	1.32298e+07	0.983304	S(5): 98.3; S(7): 1.7; T(10): 0.0	0	0.0001907	281.073	47.39	41.67	40.11	42.64	43.58	52.46	14.3	22.5	12.81	High	High	High	High	High	High	High	High	High	0
GQQPPSYGMASPR	51	3	1	LOC_Os01g39380.3	SCD1, putative, expressed			S11(Phospho)	2.91246e+08	1.5084e+08	2.7398e+07	1455.61	3.96916e+08	2.54839e+08	2.21982e+08	164806542	1.12945e+08	1.74767e+08	2.89235e+07	3.16914e+07	2.15791e+07	1	S(6): 0.0; Y(7): 0.0; S(11): 100.0	0	0.005837	434.073	37.44	31.93	43.38	35.8	37.66	36.92	35.24	31.52	25.23	High	High	High	High	High	High	High	High	High	0
VESLSPR	18	3	1	LOC_Os01g39380.3	SCD1, putative, expressed			S5(Phospho)	5.85075e+08	4.93546e+08	8.74575e+07	867.399	5.73139e+08	5.76067e+08	6.06021e+08	5.0073e+08	4.89779e+08	490127550	0	1.2867e+08	1.33702e+08	1	S(3): 0.0; S(5): 100.0	0	0.01556	196.37	48.52	48.53	48.59	38.09	48.65	41.29		42.62	42.46	High	High	High	High	High	High		High	High	0
SDDDNDDDNEDHQLTK	8	1	1	LOC_Os01g40050.2	peptidyl-prolyl cis-trans isomerase, putative, expressed		#N/A	S1(Phospho)	9.14246e+06	0	0	1955.68	1.3597e+07	13830345	0	0	0	0	0	1.95553e+06	0	1	S(1): 100.0; T(15): 0.0	0	3.816e-16	403.933	56.28	54.34						22.98		High	High						High		0
GRDSDDDDFRDR	53	5	1	LOC_Os01g40340.3	SIT4 phosphatase-associated protein domain containing protein, expressed	phosphatase		S4(Phospho)	1.92575e+09	1.62606e+09	6.92907e+08	1548.57	1905440250	1.71044e+09	2161370187	1787668627	1300464763	1.79005e+09	7.24245e+08	6.46095e+08	7.08381e+08	1	S(4): 100.0	0	0.005143	314.494	35.95	32.16	28.94	31.05	33.34	32.16	35.5	34.55	33.82	High	High	High	High	High	High	High	High	High	2
GRDSDDDDFR	45	5	1	LOC_Os01g40340.3	SIT4 phosphatase-associated protein domain containing protein, expressed	phosphatase		S4(Phospho)	2.96381e+09	2.70015e+09	9.74465e+08	1277.45	3.05066e+09	2.93727e+09	2.90351e+09	2.30296e+09	2.73894e+09	3058553497	8.35214e+08	1105689537	9.8249e+08	1	S(4): 100.0	0	0.009411	370.248	40.8	42.62	39.98	40.93	41.41	42.82	39.78	41.3	43.64	High	High	High	High	High	High	High	High	High	1
LTAADIMSHIQHELDYGGNDPHVSPR	4	2	1	LOC_Os01g40690.2	holocarboxylase synthetase, putative, expressed		#N/A	S24(Phospho)	1.67908e+07	0	0	2953.37	0	2.20851e+07	2.82874e+07	0	0	0	0	0	0	1	T(2): 0.0; S(8): 0.0; Y(16): 0.0; S(24): 100.0	0	0.0001014	268.477		26.35	28.02								High	High							0
SLSTLTR	13	1	1	LOC_Os01g41630.1	serine/threonine protein phosphatase 2A 55 kDa regulatory subunit B, putative, expressed	phosphatase		S3(Phospho)	4.52497e+08	2.91363e+08	0	857.414	4.55148e+08	4.93476e+08	4.08868e+08	3.13117e+08	2.85309e+08	2.75662e+08	0	1.23852e+08	0	0.991527	S(1): 0.0; S(3): 99.2; T(4): 0.8; T(6): 0.0	0.004	0.06866	181.756	29.13	30.88	30.47	39.09	27.28	14.36		17.49		High	High	High	High	High	High		High		0
SAAKPKPAASGSPWYGADR	5	1	1	LOC_Os01g41710.1	chlorophyll A-B binding protein, putative, expressed			S1(Phospho)	0	16085078	0	1996.94	0	0	0	0	2.26103e+07	2.56449e+07	0	0	0	1	S(1): 100.0; S(10): 0.0; S(12): 0.0; Y(15): 0.0	0	0.0001232	230.596					5.85	24.42								High	High				0
HKEGESNEEEEKEPEDK	17	1	1	LOC_Os01g41880.1	hyaluronan/mRNA binding family domain containing protein, expressed			S6(Phospho)	5.24388e+07	3.41568e+07	9.35158e+06	2122.85	5.95305e+07	5.08011e+07	4.6985e+07	3.26056e+07	3.43158e+07	3.55489e+07	0	1.26431e+07	1.54116e+07	1	S(6): 100.0	0	0.0001525	344.91	25.15	18.04	16.39	11.5	15.97	17.98		22.1	17.14	High	High	High	High	High	High		High	High	2
KAAAAAASPKPAAQAK	8	1	1	LOC_Os01g41880.1	hyaluronan/mRNA binding family domain containing protein, expressed			S8(Phospho)	6.42417e+07	1.464e+07	0	1531.8	6.5127e+07	6.46954e+07	6.29028e+07	0	2.02572e+07	23662913	0	0	0	1	S(8): 100.0	0	2.668e-06	444.968	42.67	47.56	45.62		24.59	19.58				High	High	High		High	High				1
AAAAAASPKPAAQAK	50	1	1	LOC_Os01g41880.1	hyaluronan/mRNA binding family domain containing protein, expressed			S7(Phospho)	6.38227e+08	3.22562e+08	4.11474e+07	1403.71	6.89879e+08	6.25309e+08	5.99493e+08	3.00507e+08	3.55144e+08	3.12036e+08	3.46565e+07	4.46683e+07	4.41175e+07	1	S(7): 100.0	0	1.084e-07	679.505	69.13	70.26	77.65	73.52	76.15	80.7	44.12	54.78	42.68	High	High	High	High	High	High	High	High	High	0
GDGEGSTGGGGGGGDPQR	6	1	1	LOC_Os01g42010.1	expressed protein			S6(Phospho)	2.49159e+06	0	0	1597.59	3.84462e+06	3.63016e+06	0	0	0	0	0	0	0	0.984997	S(6): 98.5; T(7): 1.5	0	5.959e-06	318.084	69.42	56.04								High	High								0
SRGTPPAAPTP	30	1	1	LOC_Os01g42294.1	inactive receptor kinase At2g26730 precursor, putative, expressed	kinase		S1(Phospho); T10(Phospho)	1.19428e+08	7.87983e+07	0	1211.49	1.37284e+08	1.6052e+08	6.0481e+07	9.80828e+07	7.74761e+07	60836016	3.75141e+07	0	0	0.999873	S(1): 100.0; T(4): 0.0; T(10): 100.0	0.001	0.0197	319.133	24.14	23.96	20.48	24.93	33.02	35.1	26.14			High	High	High	High	High	High	High			1
GQEGGMSPGPGGR	53	1	1	LOC_Os01g42820.2	RNA recognition motif containing protein, putative, expressed			M6(Oxidation); S7(Phospho)	1.21848e+08	1.47112e+08	4.94311e+07	1282.49	1.29558e+08	1.22365e+08	1.1362e+08	1.1974e+08	149925560	1.71671e+08	4.36411e+07	5.84011e+07	4.62511e+07	1	S(7): 100.0	0	1.065e-05	403.644	64.44	74.82	66.97	73.75	80.94	77.19	73.58	63.32	62.43	High	High	High	High	High	High	High	High	High	0
GQEGGMSPGPGGR	52	1	1	LOC_Os01g42820.2	RNA recognition motif containing protein, putative, expressed			S7(Phospho)	5.09353e+09	3.91069e+09	1.00977e+09	1266.5	5085244765	5106883940	5.08846e+09	4156705579	3.57718e+09	3.99817e+09	9.84365e+08	9.86e+08	1.05894e+09	1	S(7): 100.0	0	2.676e-07	427.122	79.06	79.01	79.05	78.91	79.02	78.66	78.87	78.82	76.93	High	High	High	High	High	High	High	High	High	0
SSSVDYSLK	11	1	1	LOC_Os01g42830.1	adaptin ear-binding coat-associated protein 2, putative, expressed			S3(Phospho)	5.34803e+07	5.05677e+07	1.3716e+07	1065.46	5.32014e+07	5.97172e+07	4.75221e+07	5.19019e+07	4.73403e+07	52460943	1.4686e+07	1.3424e+07	1.30379e+07	0.999923	S(1): 0.0; S(2): 0.0; S(3): 100.0; Y(6): 0.0; S(7): 0.0	0	0.007661	200.839	41.53	39.21	49.47	39.79	14.33	35.93	12.44	21.79	18.35	High	High	High	High	High	High	High	High	High	0
SAFFEQGLNKLSFNEK	16	1	1	LOC_Os01g42830.1	adaptin ear-binding coat-associated protein 2, putative, expressed			S12(Phospho)	6.4338e+07	1.13797e+07	1.90041e+07	1938.9	6.89537e+07	58341442	6.57188e+07	24594309	9.5449e+06	0	2.18738e+07	2.45633e+07	1.05753e+07	1	S(1): 0.0; S(12): 100.0	0	5.132e-06	393.13	51.46	43.8	49.82	24.96	34.42		45.98	45.11	22.62	High	High	High	High	High		High	High	High	1
LPPPPPSPVSPTDSGIAASPFK	67	1	1	LOC_Os01g42830.1	adaptin ear-binding coat-associated protein 2, putative, expressed			S7(Phospho); S10(Phospho)	1.32528e+08	8.42801e+07	4.07457e+06	2319.07	56674490	168187997	1.7272e+08	9.25077e+07	9.95432e+07	6.07893e+07	4357997	0	7.86572e+06	1	S(7): 100.0; S(10): 100.0; T(12): 0.0; S(14): 0.0; S(19): 0.0	0	1.913e-07	408.652	77.85	72.17	76.47	70.74	72.1	48.25	22.32	50.27	34.03	High	High	High	High	High	High	High	High	High	0
LPPPPPSPVSPTDSGIAASPFK	99	1	1	LOC_Os01g42830.1	adaptin ear-binding coat-associated protein 2, putative, expressed			S10(Phospho)	5.37291e+08	4.1777e+08	1.22412e+08	2239.11	555087344	4.10918e+08	645867680	5.49162e+08	405070942	2.99078e+08	8.71795e+07	1.43958e+08	1.36097e+08	0.999938	S(7): 0.0; S(10): 100.0; T(12): 0.0; S(14): 0.0; S(19): 0.0	0	1.852e-08	665.12	84.84	90.11	97.52	76.92	90.66	97.31	86.87	77.37	71.54	High	High	High	High	High	High	High	High	High	0
DAIPNPPKPPLGPPPSFTAFNFEK	18	1	1	LOC_Os01g42880.1	transferase family protein, putative, expressed			T18(Phospho)	8.64107e+07	3.90005e+07	1.68468e+07	2658.31	8.525e+07	6.45411e+07	1.09441e+08	49571673	6.26334e+07	4796360	2.58099e+07	1.61062e+07	8.62429e+06	0.5	S(16): 50.0; T(18): 50.0	0	0.004671	368.947	6.12	8.46	12.83	14.05	8.62	21.3	13.07	8.88	10.09	High	High	High	High	High	High	High	High	High	0
MQTPVAAAQEFNSK	5	2	1	LOC_Os01g42970.2	zinc finger C-x8-C-x5-C-x3-H type family protein, expressed			T3(Phospho)	9.89477e+06	6.58922e+06	0	1601.7	1.38765e+07	0	1.58079e+07	0	11160969	8.6067e+06	3.69213e+06	0	0	1	T(3): 100.0; S(13): 0.0	0	4.059e-06	286.563	33.13		43.69		45.1	10.1	18.56			High		High		High	High	High			0
YSSAAPLSPDAR	2	2	1	LOC_Os01g43070.2	psbP-related thylakoid lumenal protein 4, chloroplast precursor, putative, expressed		#N/A	S8(Phospho)	1.12827e+07	0	0	1314.58	1.65983e+07	17249961	0	0	0	0	0	0	0	1	Y(1): 0.0; S(2): 0.0; S(3): 0.0; S(8): 100.0	0.001	0.02714	178.057	24.26	15.81								High	High								0
TDGLLLSPSR	5	1	1	LOC_Os01g43330.1	extra-large G-protein-related, putative, expressed			S9(Phospho)	8.83921e+06	0	0	1138.55	8.94967e+06	1.10273e+07	6.54065e+06	0	942099	0	0	0	0	0.989414	T(1): 0.0; S(7): 1.1; S(9): 98.9	0	0.007521	230.955	33.44	38.68	29.56		21.72					High	High	High		High					0
VVAENLSDEEITGLK	7	1	1	LOC_Os01g43410.1	CAMK_CAMK_like.9 - CAMK includes calcium/calmodulin depedent protein kinases, expressed	kinase		S7(Phospho)	0	0	5.74068e+06	1696.81	0	0	1.18856e+07	0	0	0	7.2314e+06	9990627	0	0.990517	S(7): 99.1; T(12): 0.9	0	1.644e-05	331.51		40.57	19.13				29.57	63.21			High	High				High	High		0
HLSSFSSFDNPR	5	1	1	LOC_Os01g43420.1	expressed protein			S4(Phospho); S7(Phospho)	1.87356e+07	0	0	1553.58	0	2.88715e+07	2.73354e+07	0	0	0	0	0	0	0.982425	S(3): 0.0; S(4): 99.9; S(6): 1.7; S(7): 98.3	0.001	0.01333	217.303		20.88	15.36								High	High							0
HLSSFSSFDNPR	33	1	1	LOC_Os01g43420.1	expressed protein			S4(Phospho)	1.02468e+08	6.8967e+07	1.41565e+07	1473.62	1.11444e+08	1.01139e+08	9.48207e+07	7.10451e+07	6.90855e+07	6.67705e+07	13427542	1.04912e+07	1.85508e+07	0.999999	S(3): 0.0; S(4): 100.0; S(6): 0.0; S(7): 0.0	0	2.021e-05	314.259	56.41	33.34	39.13	40.89	54.92	46.58	42.54	28.96	39.17	High	High	High	High	High	High	High	High	High	0
GGEAAAAAAGESPGQR	5	1	1	LOC_Os01g43580.1	kinesin motor domain containing protein, putative, expressed			S12(Phospho)	5.14427e+07	1.17848e+07	0	1479.63	6.04187e+07	5.68441e+07	3.70652e+07	18769198	0	16585110	0	0	0	1	S(12): 100.0	0	1.641e-06	390.795	43.96	49.14	40.63	38.22		37.39				High	High	High	High		High				0
KVQTEHASLPFDDQCAILEK	5	3	1	LOC_Os01g45274.4	carbonic anhydrase, chloroplast precursor, putative, expressed			T4(Phospho); C15(Carbamidomethyl)	0	0	9.07224e+06	2409.12	0	0	0	0	0	1.96463e+07	0	1.35215e+07	1.36952e+07	1	T(4): 100.0; S(8): 0.0	0	2.661e-10	454.559						28.73		21.26	26.81						High		High	High	1
DGAPDSFHFVEDWVR	18	3	1	LOC_Os01g45274.4	carbonic anhydrase, chloroplast precursor, putative, expressed			S6(Phospho)	8.69367e+06	1.61387e+07	6.78811e+06	1856.79	0	1.21164e+07	1.39646e+07	1.73714e+07	1.48244e+07	16220413	6030798	7.31812e+06	7.01541e+06	1	S(6): 100.0	0	6.27e-05	351.872		23.55	36.15	44.12	28.4	55.43	22.17	36.82	15.52		High	High	High	High	High	High	High	High	0
FNSEPMMK	7	1	1	LOC_Os01g45990.1	potassium channel AKT1, putative, expressed			S3(Phospho)	1.64779e+07	0	0	1063.4	0	2.47697e+07	2.46639e+07	0	0	1.17088e+07	0	6.81366e+06	0	1	S(3): 100.0	0	0.01079	252.012		20.98	25.8			21		21.32			High	High			High		High		0
EDSPAVPSSPEVQEIVSGMHAGIEK	13	1	1	LOC_Os01g46710.1	transposon protein, putative, CACTA, En/Spm sub-class, expressed			S9(Phospho)	0	0	8.90915e+06	2673.22	0	0	3.42029e+07	0	0	0	6.53665e+06	1.23556e+07	7.83519e+06	0.978939	S(3): 0.0; S(8): 2.1; S(9): 97.9; S(17): 0.0	0	7.824e-06	311.653			22.59				14.02	17.54	21.95			High				High	High	High	0
IVEPDQGMEEVASPTIK	3	1	1	LOC_Os01g46710.1	transposon protein, putative, CACTA, En/Spm sub-class, expressed			S13(Phospho)	0	0	1.30474e+07	1922.89	0	0	0	0	0	0	0	1.75265e+07	2.16157e+07	0.99991	S(13): 100.0; T(15): 0.0	0	3.397e-06	453.5								43.87	55.29								High	High	0
IVEPDQGMEEVASPTIKEPDEDIEVMPLGTAEPGK	7	1	1	LOC_Os01g46710.1	transposon protein, putative, CACTA, En/Spm sub-class, expressed			S13(Phospho)	0	2.16773e+07	0	3830.77	0	0	0	36649797	2.83822e+07	0	0	0	1.40883e+07	0.999477	S(13): 99.9; T(15): 0.1; T(30): 0.0	0	5.023e-08	368.825				44.48	49.4				36.23				High	High				High	1
HPENVDSSPNKVHPR	22	1	1	LOC_Os01g46710.1	transposon protein, putative, CACTA, En/Spm sub-class, expressed			S8(Phospho)	0	4.38325e+07	0	1792.82	4.53986e+07	0	0	4.18348e+07	42815169	46847435	0	1.35063e+07	0	0.5	S(7): 50.0; S(8): 50.0	0	0.0001698	187.028	14.87			11.82	1.27	11.56		6.02		High			High	High	High		High		1
IVSPTHSILETDR	10	1	1	LOC_Os01g46710.1	transposon protein, putative, CACTA, En/Spm sub-class, expressed			S3(Phospho)	2.02751e+07	1.41028e+07	0	1547.75	21095994	1.8012e+07	2.17173e+07	1.50253e+07	1.20782e+07	15204836	0	0	0	1	S(3): 100.0; T(5): 0.0; S(7): 0.0; T(11): 0.0	0	0.0005498	264.587	41.67	34.76	36.68	24.25	34.93	32.05				High	High	High	High	High	High				0
HLSERSPTEQR	15	1	1	LOC_Os01g46710.1	transposon protein, putative, CACTA, En/Spm sub-class, expressed			S6(Phospho)	7.12375e+07	6.24932e+07	0	1419.64	66049795	7.71536e+07	7.05092e+07	7.90615e+07	7.64414e+07	3.19767e+07	0	2.18425e+07	0	0.5	S(3): 50.0; S(6): 50.0; T(8): 0.0	0	0.006714	179.99	15.56	17.92	19.89	17.74	18.11	11.8		12.65		High	High	High	High	High	High		High		1
IPNSPESTH	40	1	1	LOC_Os01g46710.1	transposon protein, putative, CACTA, En/Spm sub-class, expressed			S4(Phospho)	3.59296e+08	2.69112e+08	8.15445e+07	1061.43	3.86901e+08	344406154	346579726	272712328	2.37213e+08	2.97411e+08	9.9988e+07	9.28579e+07	5.17876e+07	1	S(4): 100.0; S(7): 0.0; T(8): 0.0	0	0.002351	292.85	38.41	39.1	38.02	32.86	35.12	39.33	27.58	35.69	34.51	High	High	High	High	High	High	High	High	High	0
AEVHHPEILVDHDVYLPPSPSSHDSHER	43	1	1	LOC_Os01g46980.1	vacuolar ATP synthase subunit E, putative, expressed		#N/A	S19(Phospho)	1.34988e+08	8.54742e+07	2.88988e+07	3279.49	125512466	1.22771e+08	1.56679e+08	1.15875e+08	32493747	1.08054e+08	1.86077e+07	4.17391e+07	2.63497e+07	1	Y(15): 0.0; S(19): 100.0; S(21): 0.0; S(22): 0.0; S(25): 0.0	0	2.635e-10	454.64	35.73	29.45	34.84	29.99	36.17	30.99	27.53	23.53	31.42	High	High	High	High	High	High	High	High	High	0
AAPAATTTTAAVASVGGGGGGGGGGVGSKR	2	1	1	LOC_Os01g47200.1	retrotransposon protein, putative, unclassified, expressed			S28(Phospho)	1.44069e+07	0	0	2480.2	0	22345695	2.08751e+07	0	0	0	0	0	0	1	T(6): 0.0; T(7): 0.0; T(8): 0.0; T(9): 0.0; S(14): 0.0; S(28): 100.0	0	5.955e-08	442.572		19.39	15.14								High	High							1
AAEAAESPTGSPQK	14	1	1	LOC_Os01g47200.1	retrotransposon protein, putative, unclassified, expressed			S7(Phospho); S11(Phospho)	43922700	2.80781e+07	6.34299e+06	1503.58	50590795	40982822	40194483	2.64866e+07	26603294	31144342	0	8.65979e+06	1.03692e+07	0.999998	S(7): 100.0; T(9): 0.0; S(11): 100.0	0	0.0003916	459.57	26.71	22.13	18.33	15.44	20.59	16.76		18.07	18.51	High	High	High	High	High	High		High	High	0
EAPKPSLGKPSSANTSSDSPVR	2	1	1	LOC_Os01g48180.1	DDT domain containing protein, putative, expressed			S19(Phospho)	1.85102e+07	0	0	2292.09	0	2.62333e+07	2.92972e+07	0	0	0	0	0	0	0.999716	S(6): 0.0; S(11): 0.0; S(12): 0.0; T(15): 0.0; S(16): 0.0; S(17): 0.0; S(19): 100.0	0	3.89e-05	289.648		14.45	15.07								High	High							0
SILGGEQHSFQEYAESGVTSR	7	1	1	LOC_Os01g48330.1	protein kinase domain containing protein, expressed	kinase		S1(Phospho)	0	3.17071e+07	0	2362.04	3.22302e+07	0	0	3.29865e+07	3.15077e+07	3.06271e+07	0	0	0	1	S(1): 100.0; S(9): 0.0; Y(13): 0.0; S(16): 0.0; T(19): 0.0; S(20): 0.0	0	3.299e-09	400.504	61.93			56.26	65.71	53.78				High			High	High	High				0
GASSSPEHPLMK	5	1	1	LOC_Os01g48330.1	protein kinase domain containing protein, expressed	kinase		S5(Phospho); M11(Oxidation)	0	3.67899e+07	0	1336.56	0	0	4.03787e+07	3.89162e+07	3.18537e+07	3.95999e+07	0	0	0	0.999606	S(3): 0.0; S(4): 0.0; S(5): 100.0	0	0.02064	148.813			4.59	7.25	5.85	4.71						High	High	High	High				0
AMSLPSSPHEYR	9	1	1	LOC_Os01g48330.1	protein kinase domain containing protein, expressed	kinase		S3(Phospho)	2.3001e+07	1.54382e+07	0	1454.62	2.45144e+07	3.48404e+07	9.64821e+06	3.05096e+07	1.58049e+07	0	0	0	0	1	S(3): 100.0; S(6): 0.0; S(7): 0.0; Y(11): 0.0	0	0.002189	231.317	15.62	5.27	13.19	7.42	9.78					High	High	High	High	High					0
GASSSPEHPLMK	14	1	1	LOC_Os01g48330.1	protein kinase domain containing protein, expressed	kinase		S3(Phospho); S5(Phospho)	5.44775e+07	3.40966e+07	0	1400.53	5.64553e+07	5.60561e+07	5.09211e+07	39052343	2.46439e+07	3.85934e+07	0	0	0	0.999809	S(3): 100.0; S(4): 0.0; S(5): 100.0	0	0.002882	315.163	10.97	13.63	12.45	20.73	13.17	20.48				High	High	High	High	High	High				0
GASSSPEHPLMK	22	1	1	LOC_Os01g48330.1	protein kinase domain containing protein, expressed	kinase		S5(Phospho)	1.83825e+08	1.79573e+08	5.26524e+07	1320.56	2.06994e+08	2.1424e+08	1.30243e+08	1.78045e+08	1.71153e+08	1.89521e+08	5.02551e+07	5.08714e+07	5.68308e+07	0.999857	S(3): 0.0; S(4): 0.0; S(5): 100.0	0	1.788e-08	310.251	27.51	35.67	25.52	18.76	22.81	24.72	21.95	26.61	18.03	High	High	High	High	High	High	High	High	High	0
FSEIPYIMEDASNANDSPR	19	1	1	LOC_Os01g48720.1	RNA polymerase III subunit RPC82 family protein, putative, expressed		#N/A	S17(Phospho)	5.82941e+07	4.62292e+07	2.23117e+07	2235.93	62698492	4.80188e+07	6.4165e+07	57693966	4.1834e+07	3.91595e+07	2.01382e+07	2.08824e+07	2.59145e+07	1	S(2): 0.0; Y(6): 0.0; S(12): 0.0; S(17): 100.0	0	9.814e-08	537.275	43	48.09	39.58	44.7	46.92	42.03	42.96	40.41	39.11	High	High	High	High	High	High	High	High	High	0
SEYGSTLDDDQR	4	1	1	LOC_Os01g49250.1	methyltransferase, putative, expressed			S1(Phospho)	2.86183e+07	0	0	1465.55	40961831	4.48931e+07	0	0	0	2.21448e+07	0	0	0	1	S(1): 100.0; Y(3): 0.0; S(5): 0.0; T(6): 0.0	0	7.558e-05	336.871	45.82	52.79	51.06			48.41				High	High	High			High				0
YQAAPQSPSSPAGSAVMHAATK	34	1	1	LOC_Os01g49350.1	DUF292 domain containing protein, expressed			S7(Phospho); S10(Phospho)	1.8778e+08	71838595	5.76787e+06	2316.98	218303502	1.714e+08	173635183	8.71881e+07	3.9626e+07	88701684	3.94859e+06	1.2084e+07	1.27098e+06	0.975388	Y(1): 0.0; S(7): 99.9; S(9): 2.5; S(10): 97.6; S(14): 0.0; T(21): 0.0	0	2.462e-09	332.546	60.5	51.39	45.35	42.2	35.17	49.5	16.22	19.52	17.11	High	High	High	High	High	High	High	High	High	0
YQAAPQSPSSPAGSAVMHAATK	23	1	1	LOC_Os01g49350.1	DUF292 domain containing protein, expressed			S9(Phospho)	3.69172e+08	2.34936e+08	4.80196e+07	2237.01	195076444	4.77219e+08	435220628	291777635	1.47367e+08	2.65665e+08	5.78547e+07	5.50914e+07	31112724	0.0118712	Y(1): 0.0; S(7): 0.0; S(9): 1.2; S(10): 98.8; S(14): 0.0; T(21): 0.0	0	1.451e-11	476.464	63.72	73.13	72.45	44.23	38.17	36.58	34.32	39.75	29.03	High	High	High	High	High	High	High	High	High	0
GPDPPLSPDTVHAQWDSR	8	3	1	LOC_Os01g49529.2	OsWAK10d - OsWAK receptor-like cytoplasmic kinase OsWAK-RLCK, expressed	kinase		S7(Phospho)	1.6425e+07	0	0	2054.9	3.69863e+07	0	12288648	0	1.02294e+07	0	0	0	0	0.986182	S(7): 98.6; T(10): 1.4; S(17): 0.0	0	0.0001572	246.064	16.26		11.92		8.78					High		High		High					0
SMGGDMESGSVK	22	2	1	LOC_Os01g49529.2	OsWAK10d - OsWAK receptor-like cytoplasmic kinase OsWAK-RLCK, expressed	kinase		S1(Phospho)	5.5069e+07	3.36078e+07	2.18809e+07	1264.46	8.04918e+07	4.04633e+07	4.42518e+07	33041908	3.41364e+07	3.36451e+07	2.1468e+07	2.20144e+07	22160233	1	S(1): 100.0; S(8): 0.0; S(10): 0.0	0	4.008e-06	235.167	44.39	23.67	44.25	32.84	52.05	35.34	14.08	12.3	10.53	High	High	High	High	High	High	High	High	High	0
KGPDPPLSPDTVHAQWDSR	33	3	1	LOC_Os01g49529.2	OsWAK10d - OsWAK receptor-like cytoplasmic kinase OsWAK-RLCK, expressed	kinase		S8(Phospho)	1.27225e+08	6.06898e+07	1.20472e+07	2183	2.02458e+08	80227950	9.89901e+07	6.4218e+07	5.31842e+07	6.46673e+07	2.5246e+07	7.30276e+06	3.59301e+06	1	S(8): 100.0; T(11): 0.0; S(18): 0.0	0	3.061e-08	472.574	30.71	47.96	38.23	31.87	34.88	35.35	30.54	32.38	27.32	High	High	High	High	High	High	High	High	High	1
AAASEADEEERK	16	1	1	LOC_Os01g50450.1	expressed protein			S4(Phospho)	0	1.0642e+08	0	1385.56	0	0	0	8.55816e+07	1.03339e+08	130339740	0	32218769	0	1	S(4): 100.0	0	0.0004908	346.902				47.18	41.32	45.15		38.09					High	High	High		High		1
AAASEADEEER	19	1	1	LOC_Os01g50450.1	expressed protein			S4(Phospho)	0	1.60639e+08	5.95074e+07	1257.47	0	0	0	1.37553e+08	1.64815e+08	1.79549e+08	4.58397e+07	6.18605e+07	7.08219e+07	1	S(4): 100.0	0	0.0002323	371.086				53.27	58.77	35.15	43.91	54.17	54.38				High	High	High	High	High	High	0
SLGAADTTEVAR	8	1	1	LOC_Os01g50450.1	expressed protein			S1(Phospho)	1.72434e+07	0	0	1270.57	2.77842e+07	2.39461e+07	0	0	0	0	0	0	0	1	S(1): 100.0; T(7): 0.0; T(8): 0.0	0	3.816e-16	300.79	61.74	48.74								High	High								0
GSDAPMSPR	11	2	1	LOC_Os01g51010.2	DUF292 domain containing protein, expressed			S7(Phospho)	0	7.52151e+07	1.54477e+07	997.382	0	0	9.47342e+07	77495714	7.04009e+07	7.77486e+07	0	2.24483e+07	2.38949e+07	1	S(2): 0.0; S(7): 100.0	0	0.006938	194.972			17	18.67	15.14	18.18		28.31	19.79			High	High	High	High		High	High	0
EENTESPAETPK	11	2	1	LOC_Os01g51010.2	DUF292 domain containing protein, expressed			S6(Phospho)	2.97379e+07	4.49315e+07	0	1411.57	0	4.70046e+07	4.2209e+07	43367426	4.53579e+07	46069342	0	0	0	0.999998	T(4): 0.0; S(6): 100.0; T(10): 0.0	0	8.479e-06	287.465		41.8	44.95	29.51	36.78	36.63					High	High	High	High	High				0
VAEASPSADPEK	14	3	1	LOC_Os01g51154.3	single myb histone, putative, expressed			S5(Phospho)	3.11138e+07	1.82357e+07	7.73335e+06	1280.54	3.28436e+07	32440823	28057041	2.86836e+07	0	2.60236e+07	7.10893e+06	7.64227e+06	8.44885e+06	0.988747	S(5): 98.9; S(7): 1.1	0	0.005721	270.906	28.26	32.77	22.86	22.84	22.55	18.34	14.14	18.47	10.3	High	High	High	High	High	High	High	High	High	0
TSGWSSMDR	3	1	1	LOC_Os01g51200.1	CK1_CaseinKinase_1.3 - CK1 includes the casein kinase 1 kinases, expressed	kinase	#N/A	S6(Phospho)	0	7.95327e+06	0	1106.4	0	1.48386e+07	0	1.20482e+07	1.18117e+07	0	0	0	0	0.986712	T(1): 0.0; S(2): 0.0; S(5): 1.3; S(6): 98.7	0	0.01176	162.153		19.31		16.62	17.23						High		High	High					0
AVGHGAGPSGLAPPALQNDRQSGVDEGR	3	1	1	LOC_Os01g51200.1	CK1_CaseinKinase_1.3 - CK1 includes the casein kinase 1 kinases, expressed	kinase	#N/A	S22(Phospho)	2.40376e+07	0	0	2793.32	3.02561e+07	32502982	9.35361e+06	0	0	0	0	0	0	1	S(9): 0.0; S(22): 100.0	0	0.0002414	287.972	7.4	6.06	8.83							High	High	High							1
VAAAEHISQFNEEARSPFVK	30	2	1	LOC_Os01g51300.2	WD domain, G-beta repeat domain containing protein, expressed			S16(Phospho)	2.02596e+08	1.44424e+08	5.46275e+07	2310.1	2.20914e+08	1.87516e+08	1.99358e+08	1.54198e+08	1.44436e+08	1.34638e+08	5.32575e+07	5.33788e+07	5.72462e+07	1	S(8): 0.0; S(16): 100.0	0	1.714e-07	403.559	17.4	23.85	17.88	17.08	19.91	24.17	16.66	19.12	7.2	High	High	High	High	High	High	High	High	High	1
ALSLDHSASSR	4	1	1	LOC_Os01g51640.1	expressed protein			S3(Phospho); S9(Phospho)	4.01166e+07	0	0	1303.51	0	61413292	58936386	0	0	42682984	0	0	0	0.984505	S(3): 100.0; S(7): 1.5; S(9): 98.5; S(10): 0.0	0.001	0.01633	235.65		14.75	26.01			20.38					High	High			High				0
QVSVQTPTPVPAR	17	1	1	LOC_Os01g51640.1	expressed protein			S3(Phospho)	5.56359e+07	2.88788e+07	1.25248e+07	1459.73	5.75467e+07	6.13722e+07	4.79889e+07	25817888	3.26817e+07	2.81369e+07	1.16473e+07	8.61003e+06	17317118	1	S(3): 100.0; T(6): 0.0; T(8): 0.0	0	0.0001438	254.192	46.76	58.57	57.63	53.1	58.4	52.67	57.14	61.97	62.03	High	High	High	High	High	High	High	High	High	0
KEEVPTVESEENESPQSK	22	1	1	LOC_Os01g51640.1	expressed protein			S14(Phospho)	6.18023e+07	3.6152e+07	6.90177e+06	2125.93	70600903	65083680	4.97222e+07	3.19288e+07	37503594	3.90236e+07	1.69955e+07	3.70984e+06	0	0.999875	T(6): 0.0; S(9): 0.0; S(14): 100.0; S(17): 0.0	0	6.85e-06	421.008	37.59	41.64	27.68	29.08	33.63	18.32	18.66	12.78		High	High	High	High	High	High	High	High		1
ALSLDHSASSR	17	1	1	LOC_Os01g51640.1	expressed protein			S3(Phospho)	6.78105e+07	8.15158e+07	1.43191e+07	1223.55	1.03199e+08	0	1.00232e+08	84344960	7.87203e+07	8.14821e+07	2.00941e+07	2.28632e+07	0	1	S(3): 100.0; S(7): 0.0; S(9): 0.0; S(10): 0.0	0	0.004334	244.222	9.7		9.95	23.44	4.05	10.81	6	8.03		High		High	High	High	High	High	High		0
KFSSSAADSVPDSQLSELEK	11	2	1	LOC_Os01g51840.3	IQ calmodulin-binding motif family protein, putative, expressed			S3(Phospho)	2.25026e+07	8.80361e+06	0	2205.01	3.11865e+07	3.63213e+07	0	7.47332e+06	13539016	5.39848e+06	0	0	0	0.495635	S(3): 49.6; S(4): 49.6; S(5): 0.9; S(9): 0.0; S(13): 0.0; S(16): 0.0	0	0.002533	292.932	31.84	26.52	11.91	15.59	16.92	8.22				High	High	High	High	High	High				1
RQSLPSSTNNR	19	2	1	LOC_Os01g51840.3	IQ calmodulin-binding motif family protein, putative, expressed			S3(Phospho)	5.79695e+08	2.05216e+08	5.86775e+07	1339.62	5.90793e+08	6.0884e+08	5.39454e+08	2.21273e+08	171058739	2.23315e+08	5.74972e+07	5.8314e+07	6.02214e+07	1	S(3): 100.0; S(6): 0.0; S(7): 0.0; T(8): 0.0	0	0.0008313	264.394	34.58	31.54	49.27	34.41	31.61	24.26	20.45	19.96	19.99	High	High	High	High	High	High	High	High	High	1
DSGSGAELGEEQPNEAGAGK	14	1	1	LOC_Os01g52090.2	transcription factor like protein, putative, expressed			S4(Phospho)	1.21166e+07	1.6251e+07	0	1982.8	0	1.67679e+07	1.95818e+07	1.35679e+07	1.66426e+07	1.85426e+07	0	4.24355e+06	0	0.5	S(2): 50.0; S(4): 50.0	0	7.425e-07	359.186		55.53	45.79	48.28	55.03	52.07		57.91	50.25		High	High	High	High	High		High	High	0
TMTTPGTLAELDEER	7	2	1	LOC_Os01g53000.2	trehalose synthase, putative, expressed			T3(Phospho)	0	0	3.63419e+07	1743.75	0	0	0	0	0	8.32539e+07	3.48194e+07	37617482	3.65889e+07	0.999999	T(1): 0.0; T(3): 100.0; T(4): 0.0; T(7): 0.0	0	2.297e-06	313.171						69.98	68.84	75.92	67.52						High	High	High	High	0
RDHTAVGTTEESSPK	33	1	1	LOC_Os01g53560.1	phosphoesterase, putative, expressed			S12(Phospho)	3.83664e+07	2.3177e+07	4.34931e+06	1694.74	3.22264e+07	4.34894e+07	3.93835e+07	3.47293e+07	20100320	14701509	7.68515e+06	0	5.36277e+06	0.49713	T(4): 0.0; T(8): 0.0; T(9): 0.6; S(12): 49.7; S(13): 49.7	0	4.093e-07	301.806	25.32	28.32	18.7	26.37	36.97	20.11	21.09		7.26	High	High	High	High	High	High	High		High	1
DHTAVGTTEESSPKK	51	1	1	LOC_Os01g53560.1	phosphoesterase, putative, expressed			S11(Phospho)	5.07584e+07	3.96247e+07	1.41051e+06	1666.73	4.21699e+07	57717079	5.23881e+07	4.68248e+07	4.31728e+07	2.88765e+07	1.88256e+06	2.34896e+06	0	0.5	T(3): 0.0; T(7): 0.0; T(8): 0.0; S(11): 50.0; S(12): 50.0	0	6.683e-05	337.596	26.68	32.15	27.78	14.94	26.8	20.96	3.81	11.81		High	High	High	High	High	High	High	High		1
DHTAVGTTEESSPK	40	1	1	LOC_Os01g53560.1	phosphoesterase, putative, expressed			S12(Phospho)	1.70053e+08	1.36204e+08	0	1538.64	1.73127e+08	1.71305e+08	1.65726e+08	1.36679e+08	1.35037e+08	1.36897e+08	0	0	0	0.499999	T(3): 0.0; T(7): 0.0; T(8): 0.0; S(11): 50.0; S(12): 50.0	0	0.000109	305.744	17.77	25.97	22.6	17.75	16.08	25.76				High	High	High	High	High	High				0
NASAMSLPDDDAAYAK	14	1	1	LOC_Os01g53680.1	6-phosphofructokinase, putative, expressed	kinase		S3(Phospho); S6(Phospho)	18649498	2.77563e+07	0	1799.66	4.98623e+06	2.43495e+07	2.66127e+07	3.4211e+07	1.8231e+07	3.08268e+07	0	0	1.68314e+07	1	S(3): 100.0; S(6): 100.0; Y(14): 0.0	0	6.041e-08	457.935	69.75	70.92	65.25	70.45	67.6	70.34			39.42	High	High	High	High	High	High			High	0
NASAMSLPDDDAAYAK	43	1	1	LOC_Os01g53680.1	6-phosphofructokinase, putative, expressed	kinase		S6(Phospho)	9.02278e+07	1.05443e+08	4.19503e+07	1719.7	9.89033e+07	9.77009e+07	7.40793e+07	1.17175e+08	1.03501e+08	9.56535e+07	40831670	4.10677e+07	4.39516e+07	1	S(3): 0.0; S(6): 100.0; Y(14): 0.0	0	4.606e-09	380.481	91.22	99.37	84.53	109.24	85.4	74.52	80.28	103.42	81.08	High	High	High	High	High	High	High	High	High	0
KMEGPDSGAR	6	1	1	LOC_Os01g54100.1	CK1_CaseinKinase_1a.2 - CK1 includes the casein kinase 1 kinases, expressed	kinase		S7(Phospho)	3.99301e+07	0	0	1127.46	2.27724e+07	97017822	0	0	261511022	0	0	0	0	1	S(7): 100.0	0.001	0.0301	294.323	30.44	26.75			30.52					High	High			High					1
RKPSSPPAPSR	5	1	1	LOC_Os01g54350.1	protein kinase domain containing protein, expressed	kinase		S4(Phospho)	7.40766e+06	0	0	1259.63	6.49218e+06	8171026	7.55977e+06	0	0	0	0	0	0	0.5	S(4): 50.0; S(5): 50.0; S(10): 0.0	0.001	0.02749	139.066	26.39	25.58	22.71							High	High	High							1
MIAPLAMGALPSPTGR	8	1	1	LOC_Os01g54400.1	VQ domain containing protein, putative, expressed			T14(Phospho)	4.35937e+07	0	0	1662.82	5.0577e+07	3.5263e+07	4.49411e+07	0	1.48878e+07	0	0	0	0	0.999925	S(12): 0.0; T(14): 100.0	0	1.701e-06	463.481	48.06	38.88	38.67		9.52					High	High	High		High					0
GFFLHPSPR	19	2	2	LOC_Os01g54400.1 ;LOC_Os05g44270.1	VQ domain containing protein, putative, expressed			S7(Phospho)	1.83129e+08	8.48159e+07	0	1137.53	1.85766e+08	1.79129e+08	1.84491e+08	9.5791e+07	7.64561e+07	8.22007e+07	0	0	0	1	S(7): 100.0	0	0.0003094	389.383	38.92	38.33	44.93	33.65	33.95	33.67	23.65	23.05		High	High	High	High	High	High	High	High		0
LLPLFPVTSPR	29	2	2	LOC_Os01g54400.1 ;LOC_Os05g44270.1	VQ domain containing protein, putative, expressed			T8(Phospho)	2.03097e+08	6.98324e+07	3.23111e+07	1319.72	1.72181e+08	2.20402e+08	216709302	5.22967e+07	7.10803e+07	8.612e+07	0	36113360	6.08199e+07	0.5	T(8): 50.0; S(9): 50.0	0	0.001018	378.124	36.84	39.74	24.99	20.22	22.77	34.9	30.87	29.62	40.09	High	High	High	High	High	High	High	High	High	0
AVTSPGNACR	18	2	1	LOC_Os01g54480.2	serine/threonine protein kinase, putative, expressed	kinase		S4(Phospho); C9(Carbamidomethyl)	2.05643e+08	195887436	8.29093e+07	1112.46	210605920	204011776	202309964	192818760	190745540	204098008	72674780	85082196	9.09708e+07	1	T(3): 0.0; S(4): 100.0	0	0.005769	254.988	13.13	6.07	8.71	31.89	7.74	3.11	12.33	11.85	33.08	High	High	High	High	High	High	High	High	High	0
SPSPVAVETPK	3	1	1	LOC_Os01g55280.1	expressed protein			S1(Phospho)	5.84011e+06	0	0	1191.57	7.6543e+06	9.86605e+06	0	0	0	0	0	0	0	0.999996	S(1): 100.0; S(3): 0.0; T(9): 0.0	0	0.005137	212.789	4.67	12.42		18.2						High	High		High						0
HSPRSPLHEK	19	1	1	LOC_Os01g55280.1	expressed protein			S5(Phospho)	4.21846e+07	2.35997e+07	4.99417e+06	1267.6	4.02229e+07	4.55659e+07	40765069	2.50922e+07	1.99825e+07	2.57245e+07	6.97828e+06	0	8.00423e+06	1	S(2): 0.0; S(5): 100.0	0	0.00439	242.944	11.74	19.7	15.01	7.3	20.28	4.58	13.64		13.7	High	High	High	High	High	High	High		High	1
GSPASAAAASPR	11	1	1	LOC_Os01g55280.1	expressed protein			S10(Phospho)	1.2514e+08	3.0109e+07	0	1122.5	1.26444e+08	1.31382e+08	1.17596e+08	0	4.56846e+07	4.46425e+07	0	0	0	1	S(2): 0.0; S(5): 0.0; S(10): 100.0	0	0.0003217	400.305	47.48	49.44	41.75	37.24	41.42	20.21				High	High	High	High	High	High				0
IRDPGFHVSPR	15	1	1	LOC_Os01g55350.1	phosphoenolpyruvate carboxylase, putative, expressed			S9(Phospho)	3.67503e+07	2.05363e+07	8.31319e+06	1360.65	37804857	3.67892e+07	3.56568e+07	2.41016e+07	1.92741e+07	1.82333e+07	7.18738e+06	8.81682e+06	8.93536e+06	1	S(9): 100.0	0	0.01149	259.637	32.57	30.12	34.41	18.75	17.71	36.02	17.58	19.95	21.64	High	High	High	High	High	High	High	High	High	1
STHDSAGGAATLTSPGQNFGK	8	1	1	LOC_Os01g56000.1	RNA recognition motif containing protein, expressed			S14(Phospho)	0	0	9.88285e+06	2083.91	0	0	4.439e+07	0	3.69316e+07	0	12967618	0	1.66809e+07	0.972097	S(1): 0.0; T(2): 0.0; S(5): 0.0; T(11): 0.0; T(13): 2.8; S(14): 97.2	0	0.0001069	205.926			3.28		5.27		5.73	1.61	9.86			High		High		High	High	High	0
ISGDELR	10	1	1	LOC_Os01g56030.1	EF hand family protein, putative, expressed			S2(Phospho)	1.77465e+07	1.2671e+07	0	869.379	1.85897e+07	1.78224e+07	1.68275e+07	1.2053e+07	1.24899e+07	13470228	3.98101e+06	0	0	1	S(2): 100.0	0.001	0.02801	151.013	25.38	30.29	23.9	28.95	32.07	38.57	15.61			High	High	High	High	High	High	High			0
ATAVSPPESPTGVGAR	4	1	1	LOC_Os01g56030.1	EF hand family protein, putative, expressed			S5(Phospho); S9(Phospho)	2.4998e+07	0	0	1656.7	2.74571e+07	2.21077e+07	2.54293e+07	0	0	0	0	0	0	0.985861	T(2): 0.0; S(5): 100.0; S(9): 98.6; T(11): 1.4	0	0.0004226	339.34	31.02	34.94	34.55							High	High	High							0
EVLLQSSPTK	28	1	1	LOC_Os01g56100.1	BSD domain containing protein, expressed			S7(Phospho)	1.05851e+08	7.07763e+07	2.57309e+07	1181.58	1.13486e+08	1.11521e+08	9.25467e+07	8.04946e+07	5.99124e+07	71921689	3.54361e+07	2.08905e+07	2.0866e+07	0.989474	S(6): 0.0; S(7): 98.9; T(9): 1.0	0	0.006374	246.072	29.74	32.93	28.34	32.93	27.69	27.71	26.34	40.62	26.86	High	High	High	High	High	High	High	High	High	0
ANLHITSDDDDKEVEDWLK	21	1	1	LOC_Os01g56100.1	BSD domain containing protein, expressed			S7(Phospho)	1.11899e+08	6.55707e+07	3.1179e+07	2323.02	9.93967e+07	1.1367e+08	1.22628e+08	7.22229e+07	61723302	6.27659e+07	2.98956e+07	3.22816e+07	3.13599e+07	0.987201	T(6): 1.3; S(7): 98.7	0	8.412e-06	361.725	30.41	32.76	21.52	30.33	32.99	34.5	31.46	21.67	20.25	High	High	High	High	High	High	High	High	High	1
SSEGDLVSLVEK	22	1	1	LOC_Os01g56130.1	CSLC1 - cellulose synthase-like family C, expressed			S2(Phospho)	8.60299e+06	0	3.94095e+06	1342.62	1.33061e+07	1.25029e+07	0	0	0	9.4087e+06	5.41696e+06	6.40588e+06	0	0.5	S(1): 50.0; S(2): 50.0; S(8): 0.0	0	4.221e-05	254.953	38.51	36.48				36.7	45.55	63.7		High	High				High	High	High		0
KLDLSPVSTPISWVR	2	1	1	LOC_Os01g56140.1	expressed protein			S5(Phospho)	4.73813e+06	0	0	1777.95	0	5.75062e+06	8.46377e+06	0	0	0	0	0	0	0.999775	S(5): 100.0; S(8): 0.0; T(9): 0.0; S(12): 0.0	0	0.006015	203.177		18.35	11.58								High	High							1
RLNHLVSCDQTEVLEPK	14	1	1	LOC_Os01g56140.1	expressed protein			S7(Phospho); C8(Carbamidomethyl)	1.74165e+07	0	7.78125e+06	2118.02	0	2.07276e+07	3.15217e+07	0	0	1.39681e+07	7.99095e+06	0	1.53528e+07	1	S(7): 100.0; T(11): 0.0	0	3.816e-16	403.17		38.44	44.26			18.32	35.65	47.31	52.57		High	High			High	High	High	High	1
LNHLVSCDQTEVLEPK	37	1	1	LOC_Os01g56140.1	expressed protein			S6(Phospho); C7(Carbamidomethyl)	7.16951e+07	5.00581e+07	1.48374e+07	1961.91	6.75405e+07	8.09355e+07	6.66093e+07	6.28263e+07	2.99013e+07	5.74467e+07	2.34646e+07	8.02741e+06	1.30203e+07	1	S(6): 100.0; T(10): 0.0	0	2.999e-07	528.342	47.71	49.82	40.41	31.31	34.42	43.15	42.74	28.54	42.47	High	High	High	High	High	High	High	High	High	0
SPYTAQGLTR	4	1	1	LOC_Os01g56300.1	expressed protein			S1(Phospho)	7.84501e+06	0	0	1173.54	0	1.20779e+07	11457129	0	0	0	0	0	0	0.988202	S(1): 98.8; Y(3): 1.2; T(4): 0.0; T(9): 0.0	0	0.01161	140.035		24.68	20.62								High	High							0
SLGQQGDAKPLSR	15	1	1	LOC_Os01g56300.1	expressed protein			S12(Phospho)	3.33783e+07	1.76167e+07	1.10362e+07	1436.69	3.20737e+07	3.4683e+07	3.33781e+07	19716558	1.48333e+07	1.83002e+07	1.09254e+07	1.07402e+07	1.14429e+07	1	S(1): 0.0; S(12): 100.0	0	8.483e-10	308.881	21.17	35.53	25.29	10.14	35.43	31.46	28.72	30.4	39.99	High	High	High	High	High	High	High	High	High	0
GAAAATPPEPVSPSAR	11	2	1	LOC_Os01g56360.1	wax synthase, putative, expressed			T6(Phospho); S12(Phospho)	8.1615e+06	0	0	1638.7	0	1.74155e+07	7068984	0	6.55358e+06	0	0	5.70415e+06	0	0.999901	T(6): 100.0; S(12): 100.0; S(14): 0.0	0	0.002374	452.881		16.26	16.33		13.81			7.91			High	High		High			High		0
SIVLSPGSK	8	1	1	LOC_Os01g56590.1	guanine nucleotide exchange family protein, putative, expressed			S5(Phospho)	4.86126e+07	2.10064e+07	0	967.491	4.75108e+07	5.04017e+07	4.79252e+07	0	3.04857e+07	3.25336e+07	0	0	0	0.988894	S(1): 0.0; S(5): 98.9; S(8): 1.1	0	0.00921	156.412	19.76	9.95	33.84		21.12	21.4				High	High	High		High	High				0
DSSSSVNEELR	12	1	1	LOC_Os01g56790.1	expressed protein			S4(Phospho)	2.2813e+07	0	8.38827e+06	1302.52	2.24388e+07	2.06863e+07	2.53138e+07	0	0	0	8.29541e+06	8.18329e+06	8.68611e+06	0.988518	S(2): 0.0; S(3): 0.0; S(4): 98.9; S(5): 1.1	0	0.005555	199.579	39.1	55	45.41				48.21	46.74	41.83	High	High	High				High	High	High	0
LLLSQLSASR	8	1	1	LOC_Os01g56790.1	expressed protein			S7(Phospho)	5.63119e+07	0	0	1167.61	5.958e+07	5.08474e+07	5.85083e+07	9.99081e+06	0	0	0	0	0	0.99185	S(4): 0.0; S(7): 99.2; S(9): 0.8	0	0.007748	232.74	30.79	22.76	33.46	32.48						High	High	High	High						0
AALEPLPCQPVSPK	13	4	2	LOC_Os01g56800.3 ;LOC_Os05g43280.1	MATH domain containing protein, expressed			C8(Carbamidomethyl); S12(Phospho)	6.52529e+07	5.62505e+07	7.8197e+06	1586.77	63248129	53526778	78983747	73064801	57237779	3.84488e+07	0	1.31434e+07	1.03157e+07	1	S(12): 100.0	0	0.004991	281.281	8.97	6.43	8.15	11.27	10.21	9.43		8.55	13.73	High	High	High	High	High	High		High	High	0
THDSSPSAIAK	5	1	1	LOC_Os01g56910.1	expressed protein			S4(Phospho)	3.15349e+07	0	0	1193.53	3.47287e+07	2.62884e+07	3.35874e+07	0	0	0	0	0	0	0.333333	T(1): 0.0; S(4): 33.3; S(5): 33.3; S(7): 33.3	0.001	0.02405	196.087	16.9	8.22	15.75							High	High	High							0
RKQSQLQADSATIEPINK	12	1	1	LOC_Os01g56910.1	expressed protein			S4(Phospho)	5.74502e+07	2.42775e+07	1.87486e+07	2107.06	5.88638e+07	5.67463e+07	5.67407e+07	2.61127e+07	2.32784e+07	2.34413e+07	16845113	1.85354e+07	2.08651e+07	1	S(4): 100.0; S(10): 0.0; T(12): 0.0	0	3.992e-07	326.656	81.59	58.6	48.39	64.03	62.89	66.98	44.97	51.25	50.11	High	High	High	High	High	High	High	High	High	2
KQSQLQADSATIEPINK	22	1	1	LOC_Os01g56910.1	expressed protein			S3(Phospho)	1.02673e+08	5.16247e+07	2.4456e+07	1950.96	9.27944e+07	1.03567e+08	111656552	5.54907e+07	5.96841e+07	3.96993e+07	2.56837e+07	2.64096e+07	2.12748e+07	1	S(3): 100.0; S(9): 0.0; T(11): 0.0	0	3.816e-16	505.335	51.72	80.13	70.33	68.9	64.99	62.77	74.58	40.87	47.56	High	High	High	High	High	High	High	High	High	1
ASFDTAMPFTPR	13	1	1	LOC_Os01g56910.1	expressed protein			T10(Phospho)	1.05963e+08	4.44103e+07	2.10269e+07	1420.6	1.1512e+08	1.0065e+08	1.0212e+08	5.10646e+07	4.18825e+07	4.02839e+07	20298092	2.08259e+07	2.19567e+07	1	S(2): 0.0; T(5): 0.0; T(10): 100.0	0	0.0004023	315.621	39.35	43.05	39.66	39.8	40.14	39.62	42.81	43.15	28.86	High	High	High	High	High	High	High	High	High	0
LSSPSPR	29	1	1	LOC_Os01g56910.1	expressed protein			S5(Phospho)	1.14915e+08	9.44932e+07	2.89468e+07	823.372	108774950	1.21661e+08	1.14309e+08	100185056	8.81875e+07	9.5107e+07	2.77064e+07	3.16396e+07	2.74945e+07	1	S(2): 0.0; S(3): 0.0; S(5): 100.0	0	0.001984	185.711	35.19	31.47	28.91	30.68	31.42	45.07	36.78	29.52	30.42	High	High	High	High	High	High	High	High	High	0
GRASPDPPAKR	2	1	1	LOC_Os01g56969.1	homeobox-leucine zipper protein ATHB-54, putative, expressed		#N/A	S4(Phospho)	3.14797e+07	0	0	1231.6	0	50722569	4.37165e+07	0	0	0	0	0	0	1	S(4): 100.0	0.004	0.07394	196.329		18.54	36.27								High	High							2
GRASPDPPAK	4	1	1	LOC_Os01g56969.1	homeobox-leucine zipper protein ATHB-54, putative, expressed		#N/A	S4(Phospho)	8.49238e+07	0	0	1075.5	2.35052e+08	0	1.97197e+07	149546504	0	0	0	0	0	1	S(4): 100.0	0.002	0.03702	161.697	5.08		1.79	15.31						High		High	High						1
YFFSSLAGTNASPHR	2	1	1	LOC_Os01g57450.1	universal stress protein domain containing protein, putative, expressed			S12(Phospho)	8.1145e+06	0	0	1734.77	1.70941e+07	0	7.24941e+06	0	0	0	0	0	0	0.999901	Y(1): 0.0; S(4): 0.0; S(5): 0.0; T(9): 0.0; S(12): 100.0	0	1.654e-07	359.731	38.26		91.53							High		High							0
AANPSSPSAGGGGDVSASSPTLPPVR	21	1	1	LOC_Os01g57450.1	universal stress protein domain containing protein, putative, expressed			N-Term(Acetyl); S6(Phospho)	9.15514e+06	6.61319e+06	0	2458.14	1.19215e+07	5.75924e+06	9.78468e+06	9.22265e+06	8.35251e+06	2.26441e+06	1.96458e+06	0	0	0.949963	S(5): 2.4; S(6): 95.0; S(8): 0.1; S(16): 2.4; S(18): 0.1; S(19): 0.0; T(21): 0.0	0	1.853e-05	215.793	28.12	17.53	30.16	33.2	31.93	27.13	28.48			High	High	High	High	High	High	High			0
LAAAQAASAAAIHPTSPR	69	1	1	LOC_Os01g57450.1	universal stress protein domain containing protein, putative, expressed			S16(Phospho)	3.79695e+09	9.18846e+08	0	1783.89	3830529529	3.72296e+09	3837353943	1020168787	9.3572e+08	8.00648e+08	0	0	0	0.99226	S(8): 0.0; T(15): 0.8; S(16): 99.2	0	5.054e-11	566.345	65.87	64.93	61.58	60.91	63.58	61.16				High	High	High	High	High	High				0
NKEESISEEEEEPENA	14	1	1	LOC_Os01g57630.1	pentatricopeptide containing protein, putative, expressed			S7(Phospho)	7.57238e+07	5.33371e+07	1.37038e+07	1942.75	8.33851e+07	83287693	6.04987e+07	5.49181e+07	5.3944e+07	5.11491e+07	2.06554e+07	2.04559e+07	0	0.990486	S(5): 1.0; S(7): 99.0	0	0.0004126	332.207	32.06	34.23	58.47	50.56	28.04	40.2	31.47	22.86		High	High	High	High	High	High	High	High		1
NADPSKYSPR	16	2	1	LOC_Os01g59410.1	VQ motif family protein, expressed			S8(Phospho)	2.95854e+08	1.04778e+08	3.69162e+07	1214.52	2.92849e+08	315684820	2.79029e+08	1.54718e+08	1.59617e+08	0	5.35571e+07	5.71916e+07	0	0.994227	S(5): 0.0; Y(7): 0.6; S(8): 99.4	0	0.003899	319.559	37.27	33.49	34.51	38.82	36.02		20.06	9.94		High	High	High	High	High		High	High		1
SVDDIYAALK	7	1	1	LOC_Os01g59670.1	expressed protein			S1(Phospho)	0	0	5.64401e+06	1174.54	0	0	0	0	1.28539e+07	0	6.04755e+06	5.75472e+06	5.12977e+06	1	S(1): 100.0; Y(6): 0.0	0	0.0001252	218.235					52.52		62.64	44	55.75					High		High	High	High	0
RHDSFNIGR	14	1	1	LOC_Os01g59670.1	expressed protein			S4(Phospho)	3.75482e+07	1.45068e+07	0	1181.52	3.74105e+07	4.4114e+07	3.11202e+07	1.86685e+07	11750156	13101670	0	0	4.29407e+06	1	S(4): 100.0	0	0.002245	269.289	23.07	25.98	36.62	31.87	19.52	28.09			14.57	High	High	High	High	High	High			High	1
DNTVEDGKEPEPIGTTSSMDTIEVK	19	1	1	LOC_Os01g59670.1	expressed protein			S18(Phospho)	9.43003e+07	2.41538e+07	1.80108e+07	2772.22	103202242	9.39028e+07	8.57958e+07	0	4.65129e+07	2.59485e+07	2.41847e+07	2.98476e+07	0	0.4949	T(3): 0.0; T(15): 0.0; T(16): 1.0; S(17): 49.5; S(18): 49.5; T(21): 0.0	0	3.31e-07	304.439	31.85	23.54	33.62		30.23	33.58	27.49	37.83		High	High	High		High	High	High	High		1
MPVVGVSGILR	15	3	1	LOC_Os01g59800.3	EAP30/Vps36 family domain containing protein, expressed		#N/A	S7(Phospho)	2.53371e+07	2.43211e+07	7.25469e+06	1207.63	2.70684e+07	2.50461e+07	2.38968e+07	2.54946e+07	2.30725e+07	2.43963e+07	6.70253e+06	6.82287e+06	8.23865e+06	1	S(7): 100.0	0	5.233e-08	397.094	40.59	44.79	48.82	45.87	45.53	53.81	48.86	52.68	48.96	High	High	High	High	High	High	High	High	High	0
NDVLSPSSQDTGYSSPSIHHSR	22	1	1	LOC_Os01g59850.1	GTPase-activating protein, putative, expressed			S14(Phospho)	6.34953e+07	2.45203e+07	0	2451.06	65346912	63139407	6.19996e+07	39251540	3.43095e+07	0	0	0	0	0.489371	S(5): 0.0; S(7): 0.0; S(8): 0.0; T(11): 0.0; Y(13): 1.1; S(14): 48.9; S(15): 48.9; S(17): 1.1; S(21): 0.0	0	0.002997	285.999	22.31	8.51	17.34	11.13	5.95					High	High	High	High	High					0
LGSFLYSPGR	30	1	1	LOC_Os01g59850.1	GTPase-activating protein, putative, expressed			S7(Phospho)	1.06048e+08	7.36484e+07	2.35828e+07	1176.55	1.13593e+08	1.05559e+08	98992217	86268417	57406992	77269706	2.18251e+07	2.63003e+07	2.26229e+07	0.999968	S(3): 0.0; Y(6): 0.0; S(7): 100.0	0	2.334e-13	324.746	53.23	48.47	41.41	48.88	42.74	53.14	54.74	54.19	43.08	High	High	High	High	High	High	High	High	High	0
NKSGQPLLDK	3	1	1	LOC_Os01g60190.1	2,3-bisphosphoglycerate-independent phosphoglycerate mutase, putative, expressed			S3(Phospho)	2.64687e+07	0	0	1179.57	3.47146e+07	0	4.46916e+07	0	0	0	0	1.04257e+07	0	1	S(3): 100.0	0.004	0.0666	179.949	21.76		15.75					27.01		High		High					High		1
AHGTAVGLPSEDDMGNSEVGHNALGAGR	56	1	1	LOC_Os01g60190.1	2,3-bisphosphoglycerate-independent phosphoglycerate mutase, putative, expressed			S17(Phospho)	1.46366e+09	1.28896e+09	6.38644e+08	2799.22	1606299159	1.31068e+09	1473993174	1.42977e+09	1.21777e+09	1.21935e+09	6.53466e+08	6.05159e+08	6.57306e+08	1	T(4): 0.0; S(10): 0.0; S(17): 100.0	0	1.947e-11	587.973	58.28	67.13	61.83	71.45	68.65	67.46	65.29	64.92	63.44	High	High	High	High	High	High	High	High	High	0
LAPVPDVDGTMPAHISTVVK	7	1	1	LOC_Os01g60280.1	ATP binding protein, putative, expressed		#N/A	S16(Phospho)	6.01768e+06	0	0	2127.07	1.26984e+07	0	5.35467e+06	9.14451e+06	0	0	0	0	0	0.986221	T(10): 0.0; S(16): 98.6; T(17): 1.4	0	3.816e-16	406.885	15.81		12.62	16.68						High		High	High						0
RPIDAPPIFTPPATHTSQSYGSPR	27	1	1	LOC_Os01g61030.1	VHS and GAT domain containing protein, expressed			S22(Phospho)	1.70955e+08	9.88471e+06	0	2673.29	2.17717e+08	2.19046e+08	7.61029e+07	2.92736e+06	0	2.67268e+07	0	0	0	0.984459	T(10): 0.0; T(14): 0.0; T(16): 0.0; S(17): 0.0; S(19): 0.8; Y(20): 0.8; S(22): 98.4	0	1.305e-10	590.685	47.34	50.66	46.48	27.5	27.94	38.74				High	High	High	High	High	High				0
TDTMTEDILK	2	1	1	LOC_Os01g61180.1	exo70 exocyst complex subunit domain containing protein, expressed			T3(Phospho)	6.44391e+06	0	0	1246.53	0	1.03958e+07	8.93595e+06	0	0	0	0	0	0	0.999999	T(1): 0.0; T(3): 100.0; T(5): 0.0	0	0.004137	222.831		22.61	27.32								High	High							0
GGGPGGDPIFGDMDSFTHK	5	3	1	LOC_Os01g61710.6	coatomer subunit delta, putative, expressed			S15(Phospho)	0	0	1.47112e+07	1971.8	0	0	0	0	0	1.67291e+07	1.50134e+07	1.37897e+07	1.53304e+07	0.982265	S(15): 98.2; T(17): 1.8	0	7.686e-05	314.348						13.01	21.28	9.13	21.15						High	High	High	High	0
TPNSFSDMGIR	25	3	1	LOC_Os01g61710.6	coatomer subunit delta, putative, expressed			S4(Phospho)	1.00659e+08	9.37757e+07	2.66507e+07	1304.54	1.03349e+08	9.9691e+07	9.89363e+07	1.05417e+08	7.44769e+07	1.01433e+08	3.06864e+07	2.87008e+07	2.0565e+07	1	T(1): 0.0; S(4): 100.0; S(6): 0.0	0	8.933e-05	338.971	40.21	38.19	37.4	48.06	55.51	40.58	30.09	34.6	40.57	High	High	High	High	High	High	High	High	High	0
AISIQRPATPNK	16	2	1	LOC_Os01g61720.6	IQ calmodulin-binding motif domain containing protein, expressed			S3(Phospho); T9(Phospho)	0	8.02785e+07	5.43038e+07	1455.68	0	2.10215e+08	0	1.13026e+08	0	1.2781e+08	5.71915e+07	5.03604e+07	5.53593e+07	1	S(3): 100.0; T(9): 100.0	0	0.007987	200.339		11.7		10.4		14.72	12.58	11.25	16.98		High		High		High	High	High	High	0
VPLVHSSIK	10	2	1	LOC_Os01g61720.6	IQ calmodulin-binding motif domain containing protein, expressed			S7(Phospho)	2.1041e+07	0	9.88379e+06	1059.56	0	3.29239e+07	30199171	0	0	0	9.75053e+06	9.7619e+06	1.01389e+07	0.993306	S(6): 0.7; S(7): 99.3	0	0.003045	305.451		15.34	20.15				34.41	23.44	35		High	High				High	High	High	0
ALAYAFSHQWK	13	3	2	LOC_Os01g61720.6 ;LOC_Os05g03190.1	IQ calmodulin-binding motif domain containing protein, expressed			S7(Phospho)	5.75267e+07	2.66444e+07	0	1401.64	6.13688e+07	5.87956e+07	52415556	20463603	3.05355e+07	2.89342e+07	0	5.08249e+06	0	1	Y(4): 0.0; S(7): 100.0	0	5.507e-06	432.422	48.79	40.82	40.85	36.37	29.8	36.49		34.94		High	High	High	High	High	High		High		0
SESLEGGGGGGGK	2	2	1	LOC_Os01g61760.3	myosin heavy chain-related, putative, expressed		#N/A	S3(Phospho)	8.81499e+06	0	0	1171.46	1.48036e+07	1.16413e+07	0	0	0	0	0	0	0	1	S(1): 0.0; S(3): 100.0	0	0.0004316	228.442	14.4	16.22								High	High								0
DASPGQVNQDSSQEFQPR	11	2	1	LOC_Os01g61860.2	TBC domain containing protein, expressed			S3(Phospho)	2.94212e+07	1.75333e+07	0	2069.87	3.13046e+07	3.66073e+07	2.03516e+07	1.42411e+07	1.19505e+07	2.64082e+07	0	0	0	1	S(3): 100.0; S(11): 0.0; S(12): 0.0	0	1.129e-08	315.699	43.52	66.12	56.48	41.12	64.18	44.38				High	High	High	High	High	High				0
AQLPSPSPSPR	4	2	1	LOC_Os01g61860.2	TBC domain containing protein, expressed			S5(Phospho); S9(Phospho)	177428268	0	3.37398e+07	1296.54	263361176	268923628	0	0	0	0	0	63680153	3.75392e+07	0.999791	S(5): 100.0; S(7): 0.0; S(9): 100.0	0.001	0.02022	327.74	17.73	22.05						20.76	21.13	High	High						High	High	0
AQLPSPSPSPR	28	2	1	LOC_Os01g61860.2	TBC domain containing protein, expressed			S5(Phospho)	2.53135e+08	1.54403e+08	4.24424e+07	1216.57	2.94316e+08	2.68015e+08	1.97074e+08	150684317	1.49784e+08	1.62741e+08	5.9101e+07	6.82261e+07	0	1	S(5): 100.0; S(7): 0.0; S(9): 0.0	0	0.008177	336.565	36.53	34.99	30.58	30.45	26.24	34.67	24.5	18.75		High	High	High	High	High	High	High	High		0
GSDSPTMEGKPK	25	2	1	LOC_Os01g61860.2	TBC domain containing protein, expressed			S4(Phospho)	4.00172e+08	2.93071e+08	6.84804e+07	1313.55	395122866	4.279e+08	3.77494e+08	288475592	2.8991e+08	3.00829e+08	4.71887e+07	7.97638e+07	7.84886e+07	1	S(2): 0.0; S(4): 100.0; T(6): 0.0	0	9.536e-05	343.56	43.14	57.96	41.25	40.23	45.48	42.07	37.53	46.35	39.34	High	High	High	High	High	High	High	High	High	0
MQSSAQVGLR	15	1	1	LOC_Os01g61880.1	respiratory burst oxidase, putative, expressed			S3(Phospho)	7.43012e+07	2.63963e+07	9.57608e+06	1156.52	7.57683e+07	7.36827e+07	7.34526e+07	4.04603e+07	3.87285e+07	0	1.41774e+07	1.45509e+07	0	0.999898	S(3): 100.0; S(4): 0.0	0	0.0003025	223.331	52.6	51.5	61.35	32.77	31.21		26.92	50.29		High	High	High	High	High		High	High		0
NLSPPWRPDDK	35	1	1	LOC_Os01g62080.2	serine/threonine-protein kinase AFC1, putative, expressed	kinase		S3(Phospho)	0	0	2.59685e+06	1404.63	0	0	0	7.22628e+06	0	0	3.4178e+06	2.71249e+06	1.66026e+06	1	S(3): 100.0	0	0.001823	331.242	19.21	25.04	20.59	22.97	20.53	17.14	28.44	25.31	18.98	High	High	High	High	High	High	High	High	High	0
VPSPGLPPVGVR	137	2	1	LOC_Os01g62650.2	pumilio-family RNA binding protein, putative, expressed			S3(Phospho)	0	1.4578e+07	5.37498e+06	1254.66	0	0	0	2.38892e+06	0	4.13449e+07	0	1.57232e+06	1.45526e+07	1	S(3): 100.0	0	0.005276	382.976	31.22	41.79	29.06	35.92	39.49	36.34	39.58	35.42	30.67	High	High	High	High	High	High	High	High	High	0
NATPDSHYVPR	3	2	1	LOC_Os01g62650.2	pumilio-family RNA binding protein, putative, expressed			T3(Phospho)	13751838	0	0	1336.57	0	23748362	17507152	12755363	0	0	0	0	0	1	T(3): 100.0; S(6): 0.0; Y(8): 0.0	0	0.001449	280.919		19.51	20.24	19.05							High	High	High						0
KLNCSSSFNTASSK	15	2	1	LOC_Os01g62650.2	pumilio-family RNA binding protein, putative, expressed			C4(Carbamidomethyl); S7(Phospho)	6.18867e+07	3.75717e+07	2.26606e+07	1610.69	62970338	58146688	6.4543e+07	37990416	3.34205e+07	4.13042e+07	20803233	2.25582e+07	2.46204e+07	0.499978	S(5): 0.0; S(6): 50.0; S(7): 50.0; T(10): 0.0; S(12): 0.0; S(13): 0.0	0	6.528e-06	305.528	53.2	36.14	35.01	30.44	44.43	31.16	17.98	4.06	20.75	High	High	High	High	High	High	High	High	High	1
LNCSSSFNTASSK	17	2	1	LOC_Os01g62650.2	pumilio-family RNA binding protein, putative, expressed			C3(Carbamidomethyl); S6(Phospho)	7.84233e+07	5.63283e+07	2.31886e+07	1482.6	8.06851e+07	7.79291e+07	7.66557e+07	6.26513e+07	5.42943e+07	5.20393e+07	2.28728e+07	2.25564e+07	2.41367e+07	0.999752	S(4): 0.0; S(5): 0.0; S(6): 100.0; T(9): 0.0; S(11): 0.0; S(12): 0.0	0	3.816e-16	290.628	50.01	46.01	42.28	43.29	40.8	58.57	63.26	43.51	41.02	High	High	High	High	High	High	High	High	High	0
ASSGPITR	12	1	1	LOC_Os01g62670.1	avr9/Cf-9 rapidly elicited protein, putative, expressed		#N/A	S3(Phospho)	0	1.70573e+07	5.97577e+06	868.393	0	0	0	1.28865e+07	1.89678e+07	1.93176e+07	6.79794e+06	0	1.11294e+07	1	S(2): 0.0; S(3): 100.0; T(7): 0.0	0	0.009384	226.375				38.42	31.45	35.4	34.7	30.69	31.65				High	High	High	High	High	High	0
QSAIAADQVSPR	22	1	1	LOC_Os01g62810.2	regulator of chromosome condensation, putative, expressed			S10(Phospho)	1.15432e+08	8.45417e+07	2.37651e+07	1322.62	1.1613e+08	1.16507e+08	113659914	9.07605e+07	8.43576e+07	78507032	2.26391e+07	2.3186e+07	2.547e+07	1	S(2): 0.0; S(10): 100.0	0	2.498e-06	382.977	59.36	55	54.74	64.98	64.1	64.71	60.54	62.19	40.17	High	High	High	High	High	High	High	High	High	0
LSPVSPVRPEDK	7	1	1	LOC_Os01g63690.1	hs1, putative, expressed		#N/A	S5(Phospho)	0	1.57836e+07	9.26797e+06	1403.7	0	0	0	0	2.47608e+07	2.25901e+07	8062464	1.00969e+07	9.64451e+06	1	S(2): 0.0; S(5): 100.0	0	0.008445	304.926					31.66	32.24	24.62	21.79	20.86					High	High	High	High	High	0
NQTPKPPATGSP	66	1	1	LOC_Os01g63940.1	Transcription initiation factor TFIID subunit A containing protein, expressed			S11(Phospho)	2.73774e+08	1.97043e+08	6.99744e+07	1274.58	342405775	2.02045e+08	276870970	235926625	1.16195e+08	2.39009e+08	8.87764e+07	4.74845e+07	7.36622e+07	1	T(3): 0.0; T(9): 0.0; S(11): 100.0	0	3.774e-07	408.123	54.77	54.6	53.89	50.33	56.93	53.41	55.65	53.03	53.96	High	High	High	High	High	High	High	High	High	0
LYEHLLVKSP	9	1	1	LOC_Os01g64250.1	hemerythrin family protein, expressed			S9(Phospho)	0	0	1.19018e+07	1278.66	4.82772e+07	0	0	0	0	0	1.97779e+07	6.04384e+06	9.88376e+06	1	Y(2): 0.0; S(9): 100.0	0	0.01942	243.912	12.92						8.32	15.05	7.05	High						High	High	High	1
SPSVSAAEADGDDGVVR	37	1	1	LOC_Os01g64250.1	hemerythrin family protein, expressed			S3(Phospho)	8.56446e+07	4.22346e+07	1.89846e+07	1711.73	9.94229e+07	73787911	83722973	5.71545e+07	2.63793e+07	4.31699e+07	4.89312e+07	0	8.02253e+06	1	S(1): 0.0; S(3): 100.0; S(5): 0.0	0	6.36e-09	365.331	62.26	86.68	86.87	69.57	69.86	62.99	57.14	74.4	62.16	High	High	High	High	High	High	High	High	High	0
GRPTSPSGSPPLDR	25	1	1	LOC_Os01g64250.1	hemerythrin family protein, expressed			S5(Phospho); S9(Phospho)	1.17825e+08	0	0	1583.67	178579108	0	174896368	0	0	0	0	1.32346e+07	0	0.971707	T(4): 1.4; S(5): 98.6; S(7): 1.4; S(9): 98.6	0.001	0.02301	243.977	10.58		10.95	7.54	11.15	12.36	10.66	20.19		High		High	High	High	High	High	High		0
DSPMTTFSVLEGAGR	15	1	1	LOC_Os01g64300.1	DUF584 domain containing protein, putative, expressed			S8(Phospho)	3.04724e+07	19309945	8.45365e+06	1647.71	3.18795e+07	2.90442e+07	3.04935e+07	1.95629e+07	1.93611e+07	1.90058e+07	8.08131e+06	7.316e+06	9.96365e+06	1	S(2): 0.0; T(5): 0.0; T(6): 0.0; S(8): 100.0	0	7.059e-06	358.52	53.59	44.33	55.92	52.79	40.18	46.23	42.7	60.9	71.78	High	High	High	High	High	High	High	High	High	0
ARDSPMTTFSVLEGAGR	27	1	1	LOC_Os01g64300.1	DUF584 domain containing protein, putative, expressed			S4(Phospho); S10(Phospho)	42764012	2.92571e+07	1.7562e+07	1954.82	43972634	42804804	41514598	2.10816e+07	32895633	3.3794e+07	1.6175e+07	1.61648e+07	2.03461e+07	0.333333	S(4): 100.0; T(7): 33.3; T(8): 33.3; S(10): 33.3	0	3.703e-06	363.888	31.05	34.28	25.46	28.71	34.05	32.27	32.93	44.3	33.84	High	High	High	High	High	High	High	High	High	1
TSSPHLNPPIEDVIHVIR	24	1	1	LOC_Os01g64490.1	protein kinase domain containing protein, expressed	kinase	#N/A	S3(Phospho)	2.39693e+07	0	3.50086e+06	2104.08	24246816	2.71237e+07	20537317	0	1.20898e+07	0	5.42654e+06	5.07606e+06	0	0.987468	T(1): 0.0; S(2): 1.2; S(3): 98.7	0	3.95e-08	377.895	31.06	34.62	23.97		6.65		27.82	23.72		High	High	High		High		High	High		0
SHNHGDTIPLHPSSAQSDMDEIESLIYAAPSATVLPARPPSPPR	14	1	1	LOC_Os01g64760.1	Yip1 domain containing protein, expressed			N-Term(Acetyl); S41(Phospho)	1.03435e+08	2.60172e+07	0	4781.31	5.15432e+07	1.2888e+08	1.2988e+08	16325436	1.87951e+07	4.2931e+07	0	0	0	1	S(1): 0.0; T(7): 0.0; S(13): 0.0; S(14): 0.0; S(17): 0.0; S(24): 0.0; Y(27): 0.0; S(31): 0.0; T(33): 0.0; S(41): 100.0	0	1.09e-09	473.495	38.67	26.99	23.02	15.23	22.98	22.31				High	High	High	High	High	High				0
FIPGISKSQEFETK	3	1	1	LOC_Os01g65330.1	expressed protein			S8(Phospho)	0	0	4.08383e+06	1690.81	0	0	0	0	0	0	3.78274e+06	2.88308e+06	5.58568e+06	0.999998	S(6): 0.0; S(8): 100.0; T(13): 0.0	0	0.008877	289.211							16.13	11.65	13.62							High	High	High	1
GHTITLSPNK	26	1	1	LOC_Os01g65330.1	expressed protein			S7(Phospho)	1.50736e+08	1.06338e+08	4.76364e+07	1147.55	155402559	1.55018e+08	1.41788e+08	1.11788e+08	1.01335e+08	1.0589e+08	4.70479e+07	4.60519e+07	4.98096e+07	0.999884	T(3): 0.0; T(5): 0.0; S(7): 100.0	0	0.007264	219.286	38.26	35.79	19.01	30.72	24.05	29.73	26.63	28.48	19.08	High	High	High	High	High	High	High	High	High	0
KDEAAAAAAAGGDEAGAIEGTGSFK	17	1	1	LOC_Os01g65380.1	patellin protein, putative, expressed			S23(Phospho)	2.27566e+06	4.27091e+06	0	2345.03	2.43752e+06	1.09635e+06	3.29312e+06	0	6.03098e+06	6.78175e+06	0	0	9.88877e+06	0.999996	T(21): 0.0; S(23): 100.0	0	3.771e-09	455.512	70.94	58.94	41.72		67.12	48.7	23.48		30.38	High	High	High		High	High	High		High	1
AEASSEEAKTEEPK	15	1	1	LOC_Os01g65380.1	patellin protein, putative, expressed			S4(Phospho); S5(Phospho)	2.77282e+07	3.6698e+07	8.97011e+06	1665.63	3.43806e+07	2.82403e+07	2.05636e+07	37995834	36843195	3.5255e+07	0	1.40781e+07	1.28323e+07	1	S(4): 100.0; S(5): 100.0; T(10): 0.0	0	4.526e-05	408.899	44.63	23.2	19.23	50.98	43.11	34.15		30.21	24.58	High	High	High	High	High	High		High	High	1
AEASSEEAKTEEPK	31	1	1	LOC_Os01g65380.1	patellin protein, putative, expressed			S4(Phospho)	2.12174e+08	1.74203e+08	3.47235e+07	1585.66	1.99794e+08	225293410	2.11433e+08	1.77166e+08	1.63195e+08	182249318	1.01261e+07	4.2217e+07	5.18274e+07	0.5	S(4): 50.0; S(5): 50.0; T(10): 0.0	0	5.235e-08	344.574	33.3	34.25	38.51	29.45	25.54	37.66	53.76	37.54	29	High	High	High	High	High	High	High	High	High	1
VVADDADADADGKSADDK	17	2	1	LOC_Os01g65880.3	nodulin MtN3 family protein, putative, expressed			S14(Phospho)	6.72297e+07	3.70159e+07	1.30063e+07	1857.74	6.67674e+07	6.68054e+07	68116408	3.76224e+07	3.6104e+07	37321264	1.18113e+07	1.23574e+07	1.48504e+07	1	S(14): 100.0	0	1.219e-09	780.302	62.71	74.94	78.25	82.43	84.29	57.87	49.41	42.51	72.08	High	High	High	High	High	High	High	High	High	1
YASDTQLFR	19	1	1	LOC_Os01g65900.1	chitin-inducible gibberellin-responsive protein, putative, expressed			S3(Phospho)	5.52581e+07	4.52695e+07	2.05914e+07	1180.51	5.57429e+07	5.54246e+07	54606859	5.11191e+07	4.95788e+07	3.51106e+07	1.94843e+07	1.9981e+07	2.23089e+07	0.999948	Y(1): 0.0; S(3): 100.0; T(5): 0.0	0	0.0004485	242.541	38.66	41.84	43.41	52.92	47.04	34.68	60.73	49.51	53.71	High	High	High	High	High	High	High	High	High	0
NVILPNSPK	28	1	1	LOC_Os01g65900.1	chitin-inducible gibberellin-responsive protein, putative, expressed			S7(Phospho)	6.79239e+08	5.70028e+08	2.41184e+08	1061.54	6.95618e+08	687644703	6.54455e+08	6.55488e+08	4.88268e+08	566327354	2.49685e+08	1.99142e+08	2.74724e+08	1	S(7): 100.0	0	0.005258	210.206	44.96	37.62	22.75	38.18	39.05	35.75	30.71	33.24	37.55	High	High	High	High	High	High	High	High	High	0
SGSPEHCQLVAALHPK	23	1	1	LOC_Os01g66130.1	armadillo/beta-catenin repeat family protein, putative, expressed			S3(Phospho); C7(Carbamidomethyl)	0	2.7652e+07	1.69693e+07	1810.83	0	3.67839e+07	0	4.28496e+07	13805094	2.63013e+07	1.51344e+07	2.03636e+07	1.54097e+07	0.989689	S(1): 1.0; S(3): 99.0	0	3.816e-16	324.886		17.7	9.67	14.91	9.62	16.96	17.7	29.44	20.87		High	High	High	High	High	High	High	High	0
IDHGSISFGR	18	1	1	LOC_Os01g66200.1	expressed protein			S7(Phospho)	6.30601e+07	6.27181e+07	2.05686e+07	1168.52	6.24061e+07	6.44177e+07	6.23566e+07	7.14508e+07	5.57726e+07	6.09308e+07	1.99515e+07	2.04874e+07	2.12669e+07	0.987207	S(5): 1.3; S(7): 98.7	0	0.01396	191.948	22.86	22.21	21.71	22.53	26.16	9.94	15.87	18.89	14	High	High	High	High	High	High	High	High	High	0
IEHGSPLR	11	1	1	LOC_Os01g66300.1	KH domain containing protein, putative, expressed			S5(Phospho)	2.51501e+08	3.45153e+08	0	988.463	363900153	3.90602e+08	0	349134788	327754741	3.58568e+08	0	1.17629e+08	0	1	S(5): 100.0	0	0.02115	259.869	31.52	34.75		20.25	20.26	37.89		32.95		High	High		High	High	High		High		0
DVDDDKPAIVLPLPPPSPPPLIR	6	1	1	LOC_Os01g67090.1	IQ calmodulin-binding motif domain containing protein, expressed		#N/A	S17(Phospho)	1.43268e+07	0	0	2541.34	1.43658e+07	2.39194e+07	4.69538e+06	0	0	0	0	0	0	1	S(17): 100.0	0	7.954e-14	284.453	11.34	9.18	10.19							High	High	High							0
QVNNVEGVTEQLTDNEK	14	2	1	LOC_Os01g67250.2	Rad21 / Rec8 like protein, putative, expressed			T13(Phospho)	0	1.05409e+07	1.25431e+07	1996.89	23588467	0	0	0	2.26763e+07	8.94645e+06	1.537e+07	1.54001e+07	6.85929e+06	1	T(9): 0.0; T(13): 100.0	0	1.494e-07	407.976	25.54	27.87			39.27	17.43	37.32	31.19	44.04	High	High			High	High	High	High	High	0
VHESPVLSPQRK	16	2	1	LOC_Os01g67250.2	Rad21 / Rec8 like protein, putative, expressed			S4(Phospho); S8(Phospho)	5.98635e+07	4.04851e+07	1.1284e+07	1536.7	5.90764e+07	6.68731e+07	5.36409e+07	16433884	5.4601e+07	5.04205e+07	0	1.44523e+07	1.93998e+07	1	S(4): 100.0; S(8): 100.0	0	0.01043	238.94	16.55	15.11	17.92	18.35	5.94	18.2		18.71	19.64	High	High	High	High	High	High		High	High	1
DSGNHQDHVVLPDGAESDAMHPEATDAADTR	11	2	1	LOC_Os01g67250.2	Rad21 / Rec8 like protein, putative, expressed			S17(Phospho)	9.83395e+07	0	2.61578e+07	3338.36	0	1.45657e+08	1.49362e+08	1.05813e+08	0	0	0	3.64473e+07	4.20261e+07	0.999982	S(2): 0.0; S(17): 100.0; T(25): 0.0; T(30): 0.0	0	8.094e-06	261.549	16.8	7.93	12.81	15.74				11.69	12.35	High	High	High	High				High	High	0
VHESPVLSPQR	35	2	1	LOC_Os01g67250.2	Rad21 / Rec8 like protein, putative, expressed			S8(Phospho)	8.70349e+08	8.11009e+08	2.77503e+08	1328.64	866702766	8.66939e+08	8.77404e+08	8.47962e+08	752688624	8.32378e+08	2.66993e+08	2.76735e+08	2.88781e+08	1	S(4): 0.0; S(8): 100.0	0	0.0212	314.754	31.54	27.1	24.37	26.02	33.19	29.51	25.48	32.8	25.82	High	High	High	High	High	High	High	High	High	0
VHESPVLSPQR	75	2	1	LOC_Os01g67250.2	Rad21 / Rec8 like protein, putative, expressed			S4(Phospho); S8(Phospho)	1.91011e+09	1.43054e+09	5.36718e+08	1408.61	1929779335	1.9104e+09	1.89016e+09	1522080440	1.3101e+09	1.45942e+09	5.10412e+08	5.32022e+08	5.67719e+08	1	S(4): 100.0; S(8): 100.0	0	0.000455	434.066	37.03	37.83	42.13	32.76	34.32	35.71	35.64	33.2	29.37	High	High	High	High	High	High	High	High	High	0
LSSQWSFSR	35	1	1	LOC_Os01g67480.1	helix-loop-helix DNA-binding domain containing protein, expressed			S6(Phospho)	1.51839e+08	1.16392e+08	1.47492e+07	1177.51	1.51208e+08	1.44779e+08	1.5953e+08	1.23444e+08	1.02422e+08	1.23309e+08	1.16569e+07	1.62212e+07	1.63696e+07	0.999963	S(2): 0.0; S(3): 0.0; S(6): 100.0; S(8): 0.0	0	0.002283	284.843	44.14	53.57	51.82	49.85	39.08	29.56	20.46	26.34	21.63	High	High	High	High	High	High	High	High	High	0
HSSSPAGLLSR	27	1	1	LOC_Os01g67480.1	helix-loop-helix DNA-binding domain containing protein, expressed			S3(Phospho)	7.72283e+08	4.04549e+08	6.79422e+07	1191.56	7.66545e+08	7.80562e+08	7.69741e+08	5.23923e+08	2.07292e+08	4.82432e+08	6.68435e+07	7.08414e+07	6.61416e+07	0.99989	S(2): 0.0; S(3): 100.0; S(4): 0.0; S(10): 0.0	0	0.0008767	250.941	43.01	46.04	42.81	29.6	54.44	37.59	13.15	21.74	15.61	High	High	High	High	High	High	High	High	High	0
GYLPHAVSSPR	15	1	1	LOC_Os01g67600.1	CXE carboxylesterase, putative, expressed			S8(Phospho)	4.29261e+07	1.87908e+07	5.20308e+06	1263.59	4.28653e+07	3.54642e+07	5.04489e+07	1.70516e+07	1.9361e+07	19959963	3.99848e+06	1.16108e+07	0	0.5	Y(2): 0.0; S(8): 50.0; S(9): 50.0	0	0.006129	251.83	25.13	21.2	21.54	21.08	23.17	21.95	13.19	14.96		High	High	High	High	High	High	High	High		0
FASINVENVEENR	5	2	2	LOC_Os01g67860.1 ;LOC_Os05g33380.1	fructose-bisphospate aldolase isozyme, putative, expressed			S3(Phospho)	0	0	4.89958e+06	1600.71	0	0	0	0	0	0	0	7076960	7.62179e+06	1	S(3): 100.0	0	4.745e-05	335.51								41.23	24.51								High	High	0
GILAADESTGTIGKR	15	7	3	LOC_Os01g67860.1 ;LOC_Os05g33380.1 ;LOC_Os06g40640.3	fructose-bisphospate aldolase isozyme, putative, expressed			T11(Phospho)	0	5.68464e+07	2.66173e+07	1568.77	0	0	0	6.19478e+07	5.22682e+07	5.63232e+07	2.57562e+07	2.52707e+07	2.8825e+07	0.99996	S(8): 0.0; T(9): 0.0; T(11): 100.0	0	8.942e-08	516.56				58.46	68.16	56.47	64.48	67.25	67.71				High	High	High	High	High	High	1
GILAADESTGTIGK	34	7	3	LOC_Os01g67860.1 ;LOC_Os05g33380.1 ;LOC_Os06g40640.3	fructose-bisphospate aldolase isozyme, putative, expressed			S8(Phospho)	1.5389e+08	1.28858e+08	6.79982e+07	1412.67	158421882	1.41249e+08	1.61998e+08	1.4037e+08	1.22372e+08	1.23832e+08	62302667	69007843	72684229	0.499968	S(8): 50.0; T(9): 50.0; T(11): 0.0	0	1.387e-06	345.415	50.38	44.03	55.53	42.34	55.15	43.71	68.52	54.21	54.06	High	High	High	High	High	High	High	High	High	0
ESGNLSPGFVPNEEINEYHVGTTGAK	13	1	1	LOC_Os01g68120.1	DCL3, putative, expressed			S6(Phospho)	0	0	1.43282e+07	2826.26	0	0	0	0	0	2.30734e+07	1.30494e+07	14779579	1.51556e+07	0.5	S(2): 50.0; S(6): 50.0; Y(18): 0.0; T(22): 0.0; T(23): 0.0	0	4.747e-07	302.848						10.98	35.02	29.56	23.71						High	High	High	High	0
SASEEQILSRPEK	11	1	1	LOC_Os01g68810.1	expressed protein			S3(Phospho)	0	0	4.40519e+06	1553.72	0	0	19155034	0	0	8.62886e+06	0	5.25591e+06	7959643	0.999903	S(1): 0.0; S(3): 100.0; S(9): 0.0	0	0.001462	314.972			32.78			40.42		42.69	35.74			High			High		High	High	0
IVPGNQSADPLTAK	2	1	1	LOC_Os01g68810.1	expressed protein			S7(Phospho)	0	0	9.99907e+06	1490.73	0	0	0	0	0	0	0	1.49264e+07	15070802	0.5	S(7): 50.0; T(12): 50.0	0.001	0.03856	145.93								7.96	16.32								High	High	0
GQSLPPPPPLPASFVPQSVGNR	3	1	1	LOC_Os01g68810.1	expressed protein			S3(Phospho)	3.62726e+07	0	0	2322.19	3.39041e+07	3.7292e+07	3.76216e+07	0	0	0	0	0	0	1	S(3): 100.0; S(13): 0.0; S(18): 0.0	0	1.834e-08	509.458	48.08	49.99	47.15							High	High	High							0
SSPAGEDEK	3	1	1	LOC_Os01g68940.1	ubiquitin family domain containing protein, expressed			N-Term(Acetyl); S1(Phospho)	9.32718e+06	0	0	1041.38	1.63711e+07	0	1.16105e+07	0	0	0	0	0	0	0.984137	S(1): 98.4; S(2): 1.6	0.003	0.05508	88.3319	2.54		9.26							High		High							0
SSPAGEDEKKPAGGEGGGAHINLK	41	1	1	LOC_Os01g68940.1	ubiquitin family domain containing protein, expressed			N-Term(Acetyl); S2(Phospho)	8.30319e+08	7.40991e+08	2.88842e+08	2428.12	7.90377e+08	920316493	7.80264e+08	7.6316e+08	7.45726e+08	7.14087e+08	2.94643e+08	2.86796e+08	2.85087e+08	0.980178	S(1): 2.0; S(2): 98.0	0	3.816e-16	364.873	29.74	29.41	27.24	31.41	34.72	34.81	19.55	35.52	27.24	High	High	High	High	High	High	High	High	High	1
SAAGEEDKKPAGGEGGGAHINLK	19	1	1	LOC_Os01g68950.1	ubiquitin family domain containing protein, expressed			N-Term(Acetyl); S1(Phospho)	6.9366e+08	0	2.253e+08	2315.07	6.77002e+08	7.66939e+08	6.37038e+08	0	0	540010637	2.37414e+08	2.16571e+08	2.21915e+08	1	S(1): 100.0	0	2.309e-07	512.564	35.23	39.54	35.63		6.37	28.4	32.56	54.45	47.15	High	High	High		High	High	High	High	High	1
LSIDGER	4	2	1	LOC_Os01g69030.2	sucrose-phosphate synthase, putative, expressed			S2(Phospho)	0	0	8.17365e+07	869.378	0	0	0	2.46035e+08	0	0	86793053	8.00468e+07	7.83696e+07	1	S(2): 100.0	0.007	0.1325	176.411				29.84			30.21	32.37	27.13				High			High	High	High	0
SPAAGAASPR	10	1	1	LOC_Os01g69030.2	sucrose-phosphate synthase, putative, expressed			S1(Phospho); S8(Phospho)	0	1.42643e+07	0	1044.39	0	0	0	1.8953e+07	0	2.38398e+07	7.21591e+06	0	0	1	S(1): 100.0; S(8): 100.0	0	0.002525	232.363	20.34	20.22	18.39	13.79	18.53	15.64	10.03			High	High	High	High	High	High	High			0
GSSMNDAPSSDPQDSVQR	11	2	1	LOC_Os01g69030.2	sucrose-phosphate synthase, putative, expressed			S2(Phospho); M4(Oxidation)	1.05934e+07	0	0	1973.75	1.00036e+07	2.17767e+07	0	0	0	0	0	0	0	0.0131364	S(2): 1.3; S(3): 98.7; S(9): 0.0; S(10): 0.0; S(15): 0.0	0	2.499e-05	285.661	49.22	33.4								High	High								0
DFEIASPR	17	2	1	LOC_Os01g69030.2	sucrose-phosphate synthase, putative, expressed			S6(Phospho)	9.75789e+07	8.8912e+07	1.21461e+07	1014.43	97884286	9.97915e+07	9.50609e+07	9.98183e+07	7.75031e+07	8.94146e+07	0	3.01109e+07	6.32756e+06	1	S(6): 100.0	0	0.01025	197.739	31.3	33.88	31.18	32.62	41.67	28.21		30.95	31.48	High	High	High	High	High	High		High	High	0
SPAAGAASPR	29	1	1	LOC_Os01g69030.2	sucrose-phosphate synthase, putative, expressed			S8(Phospho)	1.50386e+08	2.17753e+08	7.42494e+07	964.426	130048012	169536204	151573537	175876265	228395074	248987552	5.9104e+07	74084544	8.95597e+07	1	S(1): 0.0; S(8): 100.0	0	0.0008558	328.495	37.52	35.06	31.18	48.64	48.71	39.79	35.21	37.43	50.79	High	High	High	High	High	High	High	High	High	0
MVVIPPGMDFSSVVVPEDTSDGDDGKDFEIASPR	43	2	1	LOC_Os01g69030.2	sucrose-phosphate synthase, putative, expressed			S32(Phospho)	1.77044e+08	1.18759e+08	3.24333e+07	3688.68	1.52149e+08	1.66618e+08	212363495	1.44577e+08	1.30248e+08	8.14535e+07	2.39165e+07	3.4906e+07	3.84774e+07	1	S(11): 0.0; S(12): 0.0; T(19): 0.0; S(20): 0.0; S(32): 100.0	0	2.912e-06	465.906	27.43	21.34	32.13	20.55	16.06	22.89	14.09	15.07	25.37	High	High	High	High	High	High	High	High	High	1
GSSMNDAPSSDPQDSVQR	66	2	1	LOC_Os01g69030.2	sucrose-phosphate synthase, putative, expressed			S3(Phospho)	3.77291e+08	1.62734e+08	7.14451e+07	1957.76	3.8297e+08	3.68776e+08	3.80127e+08	1.70383e+08	1.53987e+08	1.63833e+08	7.29727e+07	6.71983e+07	7.41644e+07	0.999839	S(2): 0.0; S(3): 100.0; S(9): 0.0; S(10): 0.0; S(15): 0.0	0	1.392e-09	325.302	86.54	81.77	86.12	65.5	58.24	54.01	63.31	72.51	66.48	High	High	High	High	High	High	High	High	High	0
NMEATSPTSASSSR	6	1	1	LOC_Os01g69090.1	CBS domain-containing protein, putative, expressed			M2(Oxidation); S6(Phospho)	0	1.01834e+07	0	1521.59	1.00177e+07	0	0	0	1.31995e+07	1.73507e+07	0	0	0	0.992144	T(5): 0.0; S(6): 99.2; T(8): 0.8; S(9): 0.0; S(11): 0.0; S(12): 0.0; S(13): 0.0	0	7.755e-06	318.002	38.97				52.55	49.99				High				High	High				0
NMEATSPTSASSSR	30	1	1	LOC_Os01g69090.1	CBS domain-containing protein, putative, expressed			S6(Phospho)	2.25741e+08	1.6402e+08	2.82401e+07	1505.6	2.26908e+08	229912972	2.20402e+08	1.67082e+08	1.62144e+08	162835541	2.57948e+07	2.92886e+07	2.96369e+07	0.999998	T(5): 0.0; S(6): 100.0; T(8): 0.0; S(9): 0.0; S(11): 0.0; S(12): 0.0; S(13): 0.0	0	3.49e-05	381.481	75.39	88.96	77.5	76.32	73.08	76.02	67.51	79.47	74.53	High	High	High	High	High	High	High	High	High	0
KLFLASSPTK	32	1	1	LOC_Os01g69100.1	expressed protein			S7(Phospho)	1.5808e+07	2.61271e+06	4.30325e+06	1171.62	1.72066e+07	1.42989e+07	1.59185e+07	5.42893e+06	2.40921e+06	0	4.56965e+06	3.64993e+06	4.69017e+06	0.992374	S(6): 0.8; S(7): 99.2; T(9): 0.0	0	0.00506	283.43	34.27	34.36	34.56	33.88	30.41		33.98	18.3	10.55	High	High	High	High	High		High	High	High	1
MWASINRPPTPNREEDPQK	11	2	1	LOC_Os01g69110.2	expressed protein			N-Term(Acetyl); T10(Phospho)	9.96075e+07	3.5548e+07	1.01557e+07	2388.08	1.16379e+08	76236374	1.06207e+08	6.62312e+07	4.04128e+07	0	0	2.30137e+07	7.45342e+06	1	S(4): 0.0; T(10): 100.0	0	0.001512	295.618	18.89	10.96	10.54	19.89	20.49			14.59	15.3	High	High	High	High	High			High	High	1
SYTASTSHLEHSLSTIQLR	17	1	1	LOC_Os01g69130.1	dynamin family protein, putative, expressed			S14(Phospho)	1.84631e+08	1.49846e+08	2.94289e+07	2211.05	1.93536e+08	1.61767e+08	1.98591e+08	1.67096e+08	1.54044e+08	1.28398e+08	2.73702e+07	3.08051e+07	3.01112e+07	0.98787	S(1): 0.0; Y(2): 0.0; T(3): 0.0; S(5): 0.0; T(6): 0.0; S(7): 0.0; S(12): 1.2; S(14): 98.8; T(15): 0.0	0	2.684e-06	382.587	45.11	34.89	47.05	41.04	41.23	15.64	31.98	37.94	41.48	High	High	High	High	High	High	High	High	High	0
SAGHSAAGAGTAAAGAALSR	6	1	1	LOC_Os01g69290.1	antifreeze glycoprotein, putative, expressed			S5(Phospho)	1.15299e+08	0	0	1734.8	117345733	113460973	1.1509e+08	0	0	0	0	0	0	0.5	S(1): 50.0; S(5): 50.0; T(11): 0.0; S(19): 0.0	0	3.8e-05	310.053	40.07	21.39	14.11							High	High	High							0
SGSLPGGAPLPNLDVVNSLAR	15	1	1	LOC_Os01g69990.1	GYF domain containing protein, putative, expressed			S1(Phospho)	0	0	3.85992e+06	2114.07	0	0	1.44928e+07	0	0	0	5832984	5.74676e+06	0	0.5	S(1): 50.0; S(3): 50.0; S(18): 0.0	0	5.702e-06	375.31			39.39				72.87	66.14				High				High	High		0
SSSGSMLDMQR	16	1	1	LOC_Os01g69990.1	GYF domain containing protein, putative, expressed			S3(Phospho); M9(Oxidation)	0	2.56533e+07	1.12944e+07	1294.48	0	2.61024e+07	0	2.57689e+07	1.9945e+07	3.12458e+07	8.08514e+06	1.31926e+07	1.26054e+07	0.499999	S(1): 0.0; S(2): 0.0; S(3): 50.0; S(5): 50.0	0	0.008925	186.35	14.75	9.64	18.89	26.2	18.65	21.32	33.18	27.75	17.94	High	High	High	High	High	High	High	High	High	0
KDPSSLFAQPAADNPLRSPADR	11	1	1	LOC_Os01g69990.1	GYF domain containing protein, putative, expressed			S18(Phospho)	1.13869e+08	6.34104e+07	0	2433.17	1.10854e+08	1.20042e+08	1.10713e+08	6.7516e+07	5.83455e+07	64369711	0	0	0	1	S(4): 0.0; S(5): 0.0; S(18): 100.0	0	9.38e-15	348.774	13.39	14.31	12.09	16.57	11.63	13.91				High	High	High	High	High	High				2
EAGSFISPSGTSVDGPSFR	19	1	1	LOC_Os01g69990.1	GYF domain containing protein, putative, expressed			T11(Phospho)	1.4818e+08	1.03981e+08	5.32061e+07	1977.87	140911320	1.62132e+08	1.41498e+08	1.27715e+08	1.21156e+08	63072010	5.74733e+07	4.34199e+07	5.8725e+07	0.984982	S(4): 0.0; S(7): 0.0; S(9): 0.0; T(11): 98.5; S(12): 1.5; S(17): 0.0	0	2.755e-05	320.346	57.47	57.95	59.81	61.12	58.2	51.62	24.96	50.35	51.14	High	High	High	High	High	High	High	High	High	0
RPPSQHGSATQALSTDISSTIR	24	1	1	LOC_Os01g69990.1	GYF domain containing protein, putative, expressed			S4(Phospho)	1.68625e+08	9.58016e+07	2.57643e+07	2390.15	1.64786e+08	1.47942e+08	1.93147e+08	1.004e+08	8.64077e+07	1.00598e+08	2.70679e+07	1.2403e+07	3.78219e+07	0.999824	S(4): 100.0; S(8): 0.0; T(10): 0.0; S(14): 0.0; T(15): 0.0; S(18): 0.0; S(19): 0.0; T(20): 0.0	0	2.1e-11	431.448	64.8	51	32.64	39.5	34.39	57.41	25.76	44.19	32.13	High	High	High	High	High	High	High	High	High	0
LQEQLSGNLAR	15	1	1	LOC_Os01g69990.1	GYF domain containing protein, putative, expressed			S6(Phospho)	2.13309e+08	9.48656e+07	1.05774e+08	1308.63	221040501	2.08142e+08	210745143	126366207	1.16682e+08	41548922	105203886	1.12872e+08	9.92455e+07	1	S(6): 100.0	0	2.611e-05	249.199	33.76	39.46	36.83	33.1	35.84	35.49	50.5	33.91	47.73	High	High	High	High	High	High	High	High	High	0
SSSGSMLDMQR	51	1	1	LOC_Os01g69990.1	GYF domain containing protein, putative, expressed			S5(Phospho)	2.31656e+08	1.58304e+08	7.34791e+07	1278.49	227199729	241215850	2.26551e+08	1.72664e+08	150986800	151260834	6.88064e+07	7.50378e+07	7.6593e+07	1	S(1): 0.0; S(2): 0.0; S(3): 0.0; S(5): 100.0	0	6.509e-06	364.008	94.35	80.18	80.12	94.45	79.52	93.11	82.75	79.96	86.8	High	High	High	High	High	High	High	High	High	0
SSSVEQHEHLER	43	1	1	LOC_Os01g69990.1	GYF domain containing protein, putative, expressed			S3(Phospho)	4.28729e+08	2.70624e+08	1.66142e+08	1517.64	4.07357e+08	4.09226e+08	4.69605e+08	2.86409e+08	2.307e+08	294761826	1.66283e+08	157797109	1.74347e+08	0.999999	S(1): 0.0; S(2): 0.0; S(3): 100.0	0	7.581e-05	283.184	34.37	40.26	34.6	46.69	29.74	46.36	33.55	42.54	44.89	High	High	High	High	High	High	High	High	High	0
SLSLHER	27	1	1	LOC_Os01g69990.1	GYF domain containing protein, putative, expressed			S3(Phospho)	2.08326e+09	1.56049e+09	5.68465e+08	921.42	2132824519	2135135064	1.98182e+09	1.66655e+09	1.4353e+09	1.57963e+09	5.70262e+08	5.3951e+08	5.95623e+08	1	S(1): 0.0; S(3): 100.0	0	0.01137	223.631	46.95	44.43	29.54	44.35	40.87	42.23	39.84	33.42	42.54	High	High	High	High	High	High	High	High	High	0
SPSPALGR	37	1	1	LOC_Os01g70320.1	expressed protein			S3(Phospho)	1.26427e+08	1.04052e+08	0	864.4	1.35879e+08	8.65669e+07	156834179	1.10514e+08	9.12913e+07	1.1035e+08	0	0	0	1	S(1): 0.0; S(3): 100.0	0.001	0.03395	173.389	43.67	37.51	35.4	39.31	34.49	32.53				High	High	High	High	High	High				0
FDTGHLNSR	23	1	1	LOC_Os01g70320.1	expressed protein			S8(Phospho)	1.45407e+08	9.89867e+07	3.40939e+07	1126.48	1.53795e+08	1.50004e+08	1.32421e+08	107831857	9.156e+07	9.75681e+07	3.36994e+07	3.27934e+07	3.57888e+07	1	T(3): 0.0; S(8): 100.0	0	0.009735	252.28	46.9	36.1	32.7	33.64	35.04	27.08	26.06	32.66	27.78	High	High	High	High	High	High	High	High	High	0
SGSSTGSSSPGGVSPSHHR	63	1	1	LOC_Os01g70320.1	expressed protein			S1(Phospho)	2.70775e+08	2.24129e+08	3.08932e+07	1847.77	2.40301e+08	3.04461e+08	2.67563e+08	2.41393e+08	2.39697e+08	1.91296e+08	3.47133e+07	4.39639e+07	1.40022e+07	0.990578	S(1): 99.1; S(3): 0.9; S(4): 0.0; T(5): 0.0; S(7): 0.0; S(8): 0.0; S(9): 0.0; S(14): 0.0; S(16): 0.0	0	2.181e-07	453.392	46.36	53.59	64.64	77.72	75.17	58.61	36.67	22.6	13.75	High	High	High	High	High	High	High	High	High	0
AVSFQDDNR	9	2	1	LOC_Os01g70330.2	prefoldin subunit family protein, expressed			S3(Phospho)	2.81434e+07	0	0	1131.45	0	42944406	4.14857e+07	0	0	0	0	7.99348e+06	0	1	S(3): 100.0	0	0.01119	257.299		24.97	29.82					1.16			High	High					High		0
EVHSPLEEDPVVIPAPPYPVK	6	1	1	LOC_Os01g71050.1	MSP domain containing protein, putative, expressed			S4(Phospho)	2.16562e+07	0	0	2392.2	3.22279e+07	0	3.27408e+07	2.46809e+07	0	0	0	0	0	1	S(4): 100.0; Y(18): 0.0	0	6.77e-05	249.272	7.82	7.71	13.05	3.01						High	High	High	High						0
EVPAPVSPVKETPILR	28	1	1	LOC_Os01g71050.1	MSP domain containing protein, putative, expressed			S7(Phospho)	9.33855e+07	6.06285e+07	2.18323e+07	1811.97	1.08379e+08	8.38247e+07	8.7953e+07	55917824	6.33576e+07	6.26102e+07	1.98718e+07	1.79874e+07	2.76376e+07	1	S(7): 100.0; T(12): 0.0	0	0.001296	456.673	23.18	36.43	24.17	36.71	25.78	20.77	28.92	35	18.56	High	High	High	High	High	High	High	High	High	1
EVPVHISPVR	41	1	1	LOC_Os01g71050.1	MSP domain containing protein, putative, expressed			S7(Phospho)	1.99967e+08	1.42038e+08	7.21279e+07	1212.62	1.93472e+08	200875634	205553869	1.49118e+08	1.29157e+08	1.47838e+08	7.29528e+07	7.12969e+07	7.21339e+07	1	S(7): 100.0	0	0.005602	413.316	34.01	38.51	38.67	40.46	30.91	39.58	35.92	28.78	30.02	High	High	High	High	High	High	High	High	High	0
EVPAPVSPVK	10	1	1	LOC_Os01g71050.1	MSP domain containing protein, putative, expressed			S7(Phospho)	2.02933e+08	1.30246e+08	0	1102.56	315933759	0	2.92866e+08	0	1.85811e+08	204926364	0	0	0	1	S(7): 100.0	0.001	0.01312	335.081	25.48		27.03		18.23	23.68				High		High		High	High				0
HTLPGASSPLQVK	2	1	1	LOC_Os01g71200.1	RNA recognition motif containing protein, putative, expressed		#N/A	S8(Phospho)	6.5995e+06	0	0	1414.71	9.65222e+06	0	1.01463e+07	0	0	0	0	0	0	0.5	T(2): 0.0; S(7): 50.0; S(8): 50.0	0	0.0002613	217.873	13.15		16.66							High		High							0
APDLSNVISK	8	2	1	LOC_Os01g71230.2	nascent polypeptide-associated complex subunit alpha-like protein 3, putative, expressed			S5(Phospho)	1.17973e+07	0	1.27289e+07	1123.54	0	1.24844e+07	2.29076e+07	0	0	2.24783e+06	1.2984e+07	1.10986e+07	1.41041e+07	1	S(5): 100.0; S(9): 0.0	0	0.009595	269.715		23.65	33.78			28.76	40.8	21	35.99		High	High			High	High	High	High	0
AAAAPSPPPVAALEQMSR	15	2	1	LOC_Os01g71300.3	S-formylglutathione hydrolase, putative, expressed			N-Term(Acetyl); S6(Phospho)	2.96075e+07	4.096e+07	7.04446e+06	1885.89	3.09303e+07	3.10612e+07	2.68309e+07	4.5634e+07	3.66483e+07	4.05977e+07	9.10451e+06	4.03854e+06	7.99033e+06	1	S(6): 100.0; S(17): 0.0	0	2.548e-06	370.891	71.17	53.13	53.15	40.5	66.47	41.12	35.86	40.04	28.89	High	High	High	High	High	High	High	High	High	0
GPSSLFSPHGFP	23	2	1	LOC_Os01g72020.2	BTBA3 - Bric-a-Brac,Tramtrack, Broad Complex BTB domain with Ankyrin repeat region, expressed			S7(Phospho)	1.22437e+07	6.82847e+06	0	1309.57	1.5568e+07	8.79673e+06	1.23665e+07	5.98886e+06	8.75425e+06	5.74229e+06	0	2.36374e+06	0	1	S(3): 0.0; S(4): 0.0; S(7): 100.0	0	4.424e-05	312.483	24.67	32.11	41.52	21.55	13.48	20.28	21.58	15.64	14.94	High	High	High	High	High	High	High	High	High	0
SPSGGASASSPR	25	2	1	LOC_Os01g72020.2	BTBA3 - Bric-a-Brac,Tramtrack, Broad Complex BTB domain with Ankyrin repeat region, expressed			S9(Phospho)	2.73903e+07	3.23218e+07	1.01366e+07	1140.47	2.74316e+07	3.04576e+07	2.42817e+07	2.77412e+07	3.22599e+07	3.69642e+07	7.42087e+06	1.0366e+07	1.2623e+07	0.992816	S(1): 0.0; S(3): 0.0; S(7): 0.7; S(9): 99.3; S(10): 0.0	0	0.004255	368.341	52.66	66.54	67.69	65.19	82.56	50.31	45.59	53.2	48.89	High	High	High	High	High	High	High	High	High	0
LSLPSPK	8	1	1	LOC_Os01g72080.1	calmodulin-like protein 1, putative, expressed			S2(Phospho)	0	7.43189e+06	0	821.418	0	0	7.44362e+06	7.90005e+06	6.34429e+06	8.05134e+06	0	0	0	1	S(2): 100.0; S(5): 0.0	0	0.003978	164.623	12.54		21.61	28.1	30.02	31.74				High		High	High	High	High				0
LSIQSFAR	15	1	1	LOC_Os01g72080.1	calmodulin-like protein 1, putative, expressed			S5(Phospho)	5.42523e+07	4.43927e+07	9.21852e+06	1001.48	5.6144e+07	4.93988e+07	5.72141e+07	4.4571e+07	4.5526e+07	4.30811e+07	7.65454e+06	9897038	1.0104e+07	1	S(2): 0.0; S(5): 100.0	0	0.001871	279.277	31.21	34.24	31.12	36.1	36.69	31.66	38.02	30.7	38.74	High	High	High	High	High	High	High	High	High	0
KLSLPSPK	27	1	1	LOC_Os01g72080.1	calmodulin-like protein 1, putative, expressed			S3(Phospho)	2.24499e+08	9.33986e+07	0	949.516	2.44514e+08	2.6644e+08	1.62542e+08	9.61758e+07	8.43458e+07	9.96741e+07	0	0	0	1	S(3): 100.0; S(6): 0.0	0	0.0008816	215.612	40.57	39.57	44.48	34.2	32.31	35.23				High	High	High	High	High	High				1
SDIISSGATSPR	14	1	1	LOC_Os01g72320.1	FYVE zinc finger domain containing protein, expressed			S10(Phospho)	4.04638e+07	1.98649e+07	1.09128e+07	1270.57	3.7802e+07	4.1461e+07	4.21284e+07	3.31904e+07	0	2.64043e+07	1.18608e+07	8.84336e+06	1.20344e+07	0.989651	S(1): 0.0; S(5): 0.0; S(6): 0.0; T(9): 1.0; S(10): 99.0	0	0.0008868	263.262	22.12	20.12	18.16	23.67		18.19	31.22	17.16	20.67	High	High	High	High		High	High	High	High	0
SLSPAPIPIPTAPSFR	9	1	1	LOC_Os01g72690.1	NAD kinase, putative, expressed	kinase		S1(Phospho)	4.19137e+07	1.09778e+07	0	1730.89	4.43298e+07	4.0301e+07	4.11102e+07	1.02098e+07	2.27235e+07	0	0	0	0	0.00970478	S(1): 1.0; S(3): 99.0; T(11): 0.0; S(14): 0.0	0	6.305e-06	353.867	51.9	56.57	26.64	31.72	35.7					High	High	High	High	High					0
AAYEFLAQTPIK	13	2	1	LOC_Os01g72690.1	NAD kinase, putative, expressed	kinase		T9(Phospho)	4.75815e+07	2.81675e+07	1.49531e+07	1431.7	4.88479e+07	4.82405e+07	4.56561e+07	29447896	2.8978e+07	2.60767e+07	1.38398e+07	1.5165e+07	1.58546e+07	1	Y(3): 0.0; T(9): 100.0	0	7.599e-05	388.985	36.95	35.89	43.89	42.06	57.4	46.16	43.04	46.34	45.06	High	High	High	High	High	High	High	High	High	0
SQSFDGPR	20	2	1	LOC_Os01g72690.1	NAD kinase, putative, expressed	kinase		S3(Phospho)	5.07017e+07	6.50249e+07	2.15691e+07	973.38	0	81088176	7.10168e+07	5.16912e+07	70112358	73271141	1.97379e+07	2.18931e+07	2.30764e+07	0.999998	S(1): 0.0; S(3): 100.0	0	0.003322	142.415	22.01	8.09	19.23	30.15	16.45	31.95	23.34	25.97	17.69	High	High	High	High	High	High	High	High	High	0
EIVTSPGPERDEQGKPIEGNK	14	1	1	LOC_Os01g72790.1	cyclin-dependent kinase, putative, expressed	kinase		T4(Phospho)	1.05418e+08	9.56937e+07	0	2360.12	1.026e+08	108231052	1.05423e+08	94598818	9.5307e+07	97175114	3.04323e+07	0	0	0.5	T(4): 50.0; S(5): 50.0	0	0.0007494	187.896	15.11	4.91	9.66	5.25	10.43	5.29	13.42			High	High	High	High	High	High	High			1
EIVTSPGPER	15	2	1	LOC_Os01g72790.1	cyclin-dependent kinase, putative, expressed	kinase		S5(Phospho)	1.83503e+08	1.22157e+08	5.08376e+07	1164.53	185210750	186462882	178835522	112906356	140590864	112972416	50168941	4.90307e+07	5.33132e+07	1	T(4): 0.0; S(5): 100.0	0	0.0003682	333.142	29.07	37.34	42.19	42.2	36.98	34.85	44.48	43.72	33.43	High	High	High	High	High	High	High	High	High	0
GRSPSPPPPK	56	2	1	LOC_Os01g72890.2	transposon protein, putative, CACTA, En/Spm sub-class, expressed			S3(Phospho); S5(Phospho)	4.28323e+07	4.79984e+07	0	1179.5	0	5.68151e+07	7.16818e+07	6.24674e+07	0	8.15278e+07	0	0	1.33347e+07	1	S(3): 100.0; S(5): 100.0	0.001	0.01512	315.642	25.94	17.63	20.25	16.91	15.94	18.93			11.16	High	High	High	High	High	High			High	1
SPPPPPR	17	4	2	LOC_Os01g72890.2 ;LOC_Os11g43670.1	transposon protein, putative, CACTA, En/Spm sub-class, expressed			S1(Phospho)	1.5428e+08	0	2.1889e+07	827.383	1.52784e+08	1.5856e+08	1.51497e+08	0	0	7.16356e+07	1.78102e+07	2.45746e+07	2.3282e+07	1	S(1): 100.0	0.003	0.03286	156.154	14.39	23.13	15.39			18.41	17.98	17.07	21.54	High	High	High			High	High	High	High	0
RRSPPPPPR	75	2	1	LOC_Os01g72890.2	transposon protein, putative, CACTA, En/Spm sub-class, expressed			S3(Phospho)	351798176	1.40781e+08	6.7409e+07	1139.58	3.48335e+08	3.53706e+08	3.53353e+08	1.23356e+08	1.61246e+08	1.3774e+08	4.75026e+07	9.29191e+07	6.18052e+07	1	S(3): 100.0	0	0.01595	258.448	28.21	29.88	26.8	30.45	34.76	32.66	34.38	26.93	34.09	High	High	High	High	High	High	High	High	High	2
HNACGGGGGDGESPPSPLPSR	24	1	1	LOC_Os01g72940.1	phosphatidylserine decarboxylase, putative, expressed			C4(Carbamidomethyl); S13(Phospho)	6.38117e+07	3.34828e+07	1.10653e+07	2085.84	7.27794e+07	6.4822e+07	5.38337e+07	3.67488e+07	2.81581e+07	3.55413e+07	2.93751e+07	0	3.82072e+06	1	S(13): 100.0; S(16): 0.0; S(20): 0.0	0	0.000234	292.568	34.42	32.32	12.14	40.77	25.15	29.3	12.62		26.45	High	High	High	High	High	High	High		High	0
AGRPGGDAHASESGTGR	47	1	1	LOC_Os01g72940.1	phosphatidylserine decarboxylase, putative, expressed			S13(Phospho)	199611670	6.88449e+07	2.73689e+07	1662.7	208730468	2.18491e+08	1.71613e+08	7.68748e+07	5.88598e+07	7.08002e+07	1.68539e+07	3.35818e+07	3.1671e+07	0.999999	S(11): 0.0; S(13): 100.0; T(15): 0.0	0	9.395e-06	423.704	38.63	36.66	28.95	20.04	40.21	23.54	40.14	20.93	34.46	High	High	High	High	High	High	High	High	High	0
RPSVAAAR	9	1	1	LOC_Os01g72960.1	expressed protein			S3(Phospho)	3.84091e+07	1.71397e+07	0	907.451	4.33231e+07	3.30913e+07	3.88129e+07	2.64693e+07	0	2.49499e+07	0	0	0	1	S(3): 100.0	0	0.003149	232.831	30.33	45.41	43.76	42.6		41.89				High	High	High	High		High				0
LDSLVEK	20	2	1	LOC_Os01g73300.1	VAMP-like protein YKT62, putative, expressed			S3(Phospho)	1.76646e+08	1.71925e+08	6.34268e+07	883.421	1.69067e+08	1.91263e+08	1.69607e+08	1.91612e+08	156057896	1.68103e+08	6.69866e+07	6.32191e+07	6.00747e+07	1	S(3): 100.0	0	0.02144	214.265	26.89	26.13	21.67	12.28	27.51	29.04	33.05	40.11	40.36	High	High	High	High	High	High	High	High	High	0
AVSPFSR	6	2	1	LOC_Os01g73410.1	FYVE zinc finger domain containing protein, expressed			S3(Phospho)	7.81401e+07	3.85406e+07	0	843.379	8.13156e+07	75760794	7.7344e+07	5.74171e+07	0	5.82048e+07	2.01224e+07	0	0	1	S(3): 100.0; S(6): 0.0	0.003	0.06146	227.116	30.16	35.22	26.21	29.33		29.95	29.93			High	High	High	High		High	High			0
VSSPHDTELSNR	24	1	1	LOC_Os01g73410.1	FYVE zinc finger domain containing protein, expressed			S3(Phospho)	9.40501e+07	7.43245e+07	2.43931e+07	1421.61	9.63059e+07	95041420	9.08029e+07	7.50362e+07	7.13789e+07	7.65583e+07	2.08096e+07	2.58274e+07	2.65423e+07	0.999807	S(2): 0.0; S(3): 100.0; T(7): 0.0; S(10): 0.0	0	0.00674	205.681	30.46	34.33	28.39	21.04	12.16	23.28	25.57	19.17	28.64	High	High	High	High	High	High	High	High	High	0
LDRSPLSQGTTK	7	2	1	LOC_Os01g73620.2	expressed protein			S4(Phospho)	0	1.67484e+07	0	1382.67	0	0	0	2.62498e+07	0	2.39955e+07	9.75985e+06	0	0	0.999985	S(4): 100.0; S(7): 0.0; T(10): 0.0; T(11): 0.0	0	0.01444	129.248				6.25		4.21	8.72						High		High	High			1
SVGTMLNR	3	2	1	LOC_Os01g73620.2	expressed protein			S1(Phospho)	6.89075e+06	0	0	957.424	1.29596e+07	0	7.71266e+06	0	0	0	0	0	0	1	S(1): 100.0; T(4): 0.0	0	0.004685	159.424	16.88		23.64							High		High							0
ESIDILSPNDENTASQK	18	2	1	LOC_Os01g73620.2	expressed protein			S7(Phospho)	1.48815e+07	1.2351e+07	5.73913e+06	1940.85	1.29969e+07	19756559	1.18909e+07	1.18307e+07	1.23663e+07	1.28561e+07	6.0764e+06	6.53938e+06	4.6016e+06	0.999998	S(2): 0.0; S(7): 100.0; T(13): 0.0; S(15): 0.0	0	2.46e-07	328.026	61.41	29.07	30.67	45.1	59.87	47.9	47.41	21.91	34.99	High	High	High	High	High	High	High	High	High	0
ATAAGASSPAR	35	1	1	LOC_Os01g73690.1	pentatricopeptide, putative, expressed			N-Term(Acetyl); S7(Phospho)	1.27469e+08	9.27577e+07	2.92515e+07	1081.47	136382366	1.24225e+08	1.218e+08	9.63384e+07	82568448	99366210	2.62307e+07	2.64113e+07	3.51125e+07	0.990572	T(2): 0.0; S(7): 99.1; S(8): 0.9	0	9.474e-05	268.842	21.24	18.46	24.26	17.23	35.6	27.14	23.89	27.84	31.72	High	High	High	High	High	High	High	High	High	0
AEEHETRPPSAGRPPSSGR	9	1	1	LOC_Os01g73880.1	eukaryotic translation initiation factor, putative, expressed			S16(Phospho)	2.20136e+08	2.42093e+08	0	2097.95	4.07403e+08	2.53004e+08	0	1.39488e+08	2.64833e+08	3.21958e+08	0	0	0	0.999378	T(6): 0.0; S(10): 0.0; S(16): 99.9; S(17): 0.0	0	0.0002261	219.649	11.87	3.54		7.3	5.96	1.14				High	High		High	High	High				0
AEEHETRPPSAGRPPSSGR	14	1	1	LOC_Os01g73880.1	eukaryotic translation initiation factor, putative, expressed			S10(Phospho); S16(Phospho)	7.52883e+08	0	1.70105e+08	2177.92	34825121	1.19948e+09	1024340676	0	664136785	0	0	252135586	2.58179e+08	0.970538	T(6): 0.1; S(10): 99.9; S(16): 97.1; S(17): 2.9	0	0.006787	183.822	4.84	3.8	4.57		1.84			4.62	5.41	High	High	High		High			High	High	0
AEEHETRPPSAGRPPSSGR	48	1	1	LOC_Os01g73880.1	eukaryotic translation initiation factor, putative, expressed			N-Term(Acetyl); S16(Phospho)	1.71569e+09	1.21067e+09	4.48307e+08	2139.96	1.77151e+09	1672495013	1.70305e+09	1.49786e+09	1.21506e+09	9.191e+08	5.51714e+08	2.60457e+08	5.3275e+08	0.999382	T(6): 0.0; S(10): 0.0; S(16): 99.9; S(17): 0.0	0	0.002683	257.81	18.87	15.76	4.36	7.31	10.71	10.85	12.13	11.57	9.98	High	High	High	High	High	High	High	High	High	0
ASSSSSSSFPAFASK	9	1	1	LOC_Os01g74020.1	MYB family transcription factor, putative, expressed		#N/A	S3(Phospho)	0	0	1.98452e+07	1527.64	0	0	0	0	0	0	2.12902e+07	2.16752e+07	1.65703e+07	0.988023	S(2): 0.0; S(3): 98.8; S(4): 1.2; S(5): 0.0; S(6): 0.0; S(7): 0.0; S(8): 0.0; S(14): 0.0	0	6.303e-06	241.94							58.53	41.19	30.8							High	High	High	0
LASLSLR	23	1	1	LOC_Os01g74460.1	vacuolar fusion protein MON1 homolog A, putative, expressed			S5(Phospho)	6.33409e+07	8.07182e+07	1.06912e+07	839.442	0	9.47333e+07	9.52895e+07	8.7151e+07	7.11412e+07	8.38624e+07	1.0353e+07	1.0474e+07	1.12466e+07	0.999971	S(3): 0.0; S(5): 100.0	0.001	0.02349	223.017		54.16	53.83	53.76	53.43	54	39.11	37.95	40.8		High	High	High	High	High	High	High	High	0
LSNSFLTNSFR	9	2	1	LOC_Os02g01100.3	transmembrane amino acid transporter protein, putative, expressed			S4(Phospho); S9(Phospho)	0	0	5.5606e+06	1445.59	1.57613e+07	0	0	0	0	0	5.0768e+06	6.71659e+06	4.88842e+06	0.999953	S(2): 0.0; S(4): 100.0; T(7): 0.0; S(9): 100.0	0	0.0002494	473.786	33.65						40.73	39.59	50.26	High						High	High	High	0
SSQYLLPSR	17	2	1	LOC_Os02g01100.3	transmembrane amino acid transporter protein, putative, expressed			S2(Phospho)	2.65612e+07	0	8.55311e+06	1130.53	4.06304e+07	3.90531e+07	0	1.58739e+07	0	0	8.47527e+06	8.21828e+06	8.96577e+06	0.992506	S(1): 0.7; S(2): 99.3; Y(4): 0.0; S(8): 0.0	0.001	0.0181	205.341	26.78	25.23		18.54			10.88	9.67	28.63	High	High		High			High	High	High	0
LVYTNDQGEIVK	11	3	2	LOC_Os02g01340.2 ;LOC_Os06g01850.1	ferredoxin--NADP reductase, chloroplast precursor, putative, expressed		#N/A	T4(Phospho)	0	0	2.9744e+07	1458.69	0	0	3.84611e+07	3.95314e+07	0	0	2.72024e+07	2.89404e+07	3.30892e+07	0.999999	Y(3): 0.0; T(4): 100.0	0	0.0003414	309.041			38.83	22.05			43.22	38.59	36.54			High	High			High	High	High	0
KQVDGVVTNK	4	2	1	LOC_Os02g01340.2	ferredoxin--NADP reductase, chloroplast precursor, putative, expressed		#N/A	T8(Phospho)	1.98236e+06	0	0	1167.58	2.91349e+06	0	3.0336e+06	0	0	0	0	0	0	1	T(8): 100.0	0	0.01117	168.221	21.67		31.39							High		High							1
SVSEPDFGR	7	3	2	LOC_Os02g01490.1 ;LOC_Os06g01650.1	expressed protein			S3(Phospho)	0	2.52185e+08	0	1073.43	2.22783e+08	0	0	2.76033e+08	2.23626e+08	2.56896e+08	0	0	0	0.999997	S(1): 0.0; S(3): 100.0	0	0.006063	151.512	12.74			11.24	13.99	14.37				High			High	High	High				0
SPDQQTMPSPLMPGK	31	1	1	LOC_Os02g01490.1	expressed protein			S1(Phospho)	1.35611e+08	1.02865e+08	46917174	1693.73	1.36856e+08	1.37911e+08	132065796	1.17614e+08	9.72914e+07	9.36891e+07	4.89637e+07	4.66442e+07	4.51436e+07	1	S(1): 100.0; T(6): 0.0; S(9): 0.0	0	3.513e-05	348.52	45.05	62.54	73.73	62.58	72.51	77.71	72.33	78.01	93.62	High	High	High	High	High	High	High	High	High	0
ASSLSELGFDAEGASSGFFRPVADGGSTPTSHR	15	1	1	LOC_Os02g01510.1	lactate/malate dehydrogenase, putative, expressed			S3(Phospho)	3.53444e+07	0	0	3377.53	0	4.84554e+07	5.75777e+07	28922919	0	0	3.19737e+06	0	0	0.5	S(2): 50.0; S(3): 50.0; S(5): 0.0; S(15): 0.0; S(16): 0.0; S(27): 0.0; T(28): 0.0; T(30): 0.0; S(31): 0.0	0	1.46e-09	330.261		45.93	40.92	3.55		33.31	7.49		25.48		High	High	High		High	High		High	0
GGSHHLFR	4	1	1	LOC_Os02g01520.1	IQ calmodulin-binding motif family protein, putative, expressed		#N/A	S3(Phospho)	3.83956e+07	0	0	990.433	0	52056418	6.31302e+07	0	0	0	0	0	0	1	S(3): 100.0	0.001	0.01395	134.994		21.45	29.7								High	High							0
ALSFSVSR	10	1	1	LOC_Os02g01930.1	expressed protein		#N/A	S3(Phospho)	1.10754e+07	7.98476e+06	0	946.441	1.55616e+07	6.81554e+06	1.08491e+07	5.73874e+06	1.24993e+07	5716249	0	2.53071e+06	0	1	S(3): 100.0; S(5): 0.0; S(7): 0.0	0	0.009324	212.111	33	35.58	36.17	35.06	20.08	36.2		17.74		High	High	High	High	High	High		High		0
QKSLENLFVTNSQR	10	1	1	LOC_Os02g01960.1	tetratricopeptide repeat domain containing protein, expressed			S3(Phospho)	0	1.12788e+07	0	1743.85	0	0	9.66589e+06	1.55907e+07	6.03115e+06	1.22147e+07	0	0	4.59359e+06	1	S(3): 100.0; T(10): 0.0; S(12): 0.0	0	1.789e-05	269.987		5.18	11.68	7.83	12.46	13.39			36.92		High	High	High	High	High			High	1
APPSPSPSTSSR	22	1	1	LOC_Os02g01960.1	tetratricopeptide repeat domain containing protein, expressed			S4(Phospho)	1.2245e+07	241145874	6.55444e+06	1250.54	7299228	9.18897e+06	2.02467e+07	204566888	200135822	318734912	6887802	12775507	0	0.999998	S(4): 100.0; S(6): 0.0; S(8): 0.0; T(9): 0.0; S(10): 0.0; S(11): 0.0	0.002	0.04427	227.391	15.29	16.61	15.69	15.64	9.18	17.21	6.22	1.68		High	High	High	High	High	High	High	High		0
APPSPSPSTSSR	47	1	1	LOC_Os02g01960.1	tetratricopeptide repeat domain containing protein, expressed			S4(Phospho); S8(Phospho)	1.22453e+08	7.13715e+07	1.98609e+07	1330.51	1.42368e+08	1.02212e+08	1.2278e+08	68939101	6.34118e+07	81763538	0	1.89835e+07	4.05991e+07	0.991508	S(4): 100.0; S(6): 0.0; S(8): 99.2; T(9): 0.8; S(10): 0.0; S(11): 0.0	0	0.002198	446.331	27.67	36.72	34.51	22.08	20.16	17.65		22.61	15.42	High	High	High	High	High	High		High	High	0
LSSPLPR	47	1	1	LOC_Os02g01960.1	tetratricopeptide repeat domain containing protein, expressed			S3(Phospho)	4.61142e+08	3.57432e+08	1.71622e+08	849.425	4.56914e+08	4.62481e+08	4.64029e+08	3.80109e+08	288454064	4.03734e+08	1.58306e+08	1.73398e+08	1.83163e+08	1	S(2): 0.0; S(3): 100.0	0	0.01726	280.589	52.65	47.85	47.95	47.68	45.96	47.85	55.32	47.74	52.42	High	High	High	High	High	High	High	High	High	0
MDSSTVGAPGSSLHGVTGR	12	1	1	LOC_Os02g02170.1	transporter, major facilitator family, putative, expressed		#N/A	N-Term(Acetyl); S11(Phospho)	0	6.44013e+06	0	1937.85	0	0	0	1.17982e+07	7.52224e+06	0	0	0	0	0.5	S(3): 0.0; S(4): 0.0; T(5): 0.0; S(11): 50.0; S(12): 50.0; T(17): 0.0	0	0.002099	235.61				11.52	4.44								High	High					0
GKSLPAESGSADAEQAK	16	1	1	LOC_Os02g02290.1	SNF2 family N-terminal domain containing protein, expressed			S3(Phospho)	1.88413e+07	0	4.43968e+06	1725.78	1.6761e+07	1.5838e+07	2.39249e+07	0	0	1.52282e+07	6.9744e+06	6.34465e+06	0	1	S(3): 100.0; S(8): 0.0; S(10): 0.0	0	1.022e-15	251.832	27.41	18.81	32.28			26.28	24.02	11.09		High	High	High			High	High	High		1
QQSEHLQQAEK	12	1	1	LOC_Os02g02290.1	SNF2 family N-terminal domain containing protein, expressed			S3(Phospho)	2.98935e+07	2.22188e+07	8.51044e+06	1405.61	3.20447e+07	3.0793e+07	2.6843e+07	2.7017e+07	1.75257e+07	2.21136e+07	8.7572e+06	7.83144e+06	8.94267e+06	1	S(3): 100.0	0	7.989e-05	284.291	55.56	48.89	55.79	56.39	41.62	37.71	30.02	58.95	27.68	High	High	High	High	High	High	High	High	High	0
SATSSADEHGRPVESGGIAPER	10	1	1	LOC_Os02g02290.1	SNF2 family N-terminal domain containing protein, expressed			S5(Phospho)	3.13369e+07	1.65047e+07	0	2290.02	47420755	0	4.65898e+07	0	2.48207e+07	2.46934e+07	0	0	1.24293e+07	0.49221	S(1): 0.0; T(3): 1.6; S(4): 49.2; S(5): 49.2; S(15): 0.0	0	0.000606	167.827	17.2		19.12		7.67	12.75			9.96	High		High		High	High			High	0
ASPKEPLR	4	1	1	LOC_Os02g02290.1	SNF2 family N-terminal domain containing protein, expressed			S2(Phospho)	5.74684e+07	0	0	977.486	0	8.69871e+07	85418105	0	7.45539e+07	0	0	0	0	1	S(2): 100.0	0.002	0.04726	70.6703		15.58	14.58		13.01						High	High		High					1
TGPLSPTNAGR	17	1	1	LOC_Os02g02290.1	SNF2 family N-terminal domain containing protein, expressed			S5(Phospho)	1.13163e+08	3.95919e+07	1.31434e+07	1150.53	1.23081e+08	1.05944e+08	1.10463e+08	6.19536e+07	5.68222e+07	0	1.96868e+07	1.97435e+07	0	0.999999	T(1): 0.0; S(5): 100.0; T(7): 0.0	0	0.0005281	297.263	24.3	24.74	21.28	5.67	20.54		3.6	32.39		High	High	High	High	High		High	High		0
NIESVSSSDSELAVQDQGSMPSK	34	1	1	LOC_Os02g02390.1	S1 RNA binding domain containing protein, expressed			S8(Phospho)	0	1.32232e+07	3.74623e+07	2475.06	0	0	2.51271e+07	2.88669e+06	1.12935e+07	2.54894e+07	4.10611e+07	4.00845e+07	3.12413e+07	0.964757	S(4): 0.0; S(6): 0.0; S(7): 1.7; S(8): 96.5; S(10): 1.7; S(19): 0.0; S(22): 0.0	0	1.428e-08	280.266			14.91	27.78	13.28	32.28	51.75	56.9	50.52			High	High	High	High	High	High	High	0
SPGAQTPVIVR	8	3	1	LOC_Os02g02400.2	catalase isozyme A, putative, expressed			S1(Phospho)	3.25702e+07	2.02398e+07	0	1204.61	3.66177e+07	33923242	27169663	2.31487e+07	1.83169e+07	1.92539e+07	0	0	0	1	S(1): 100.0; T(6): 0.0	0	0.00468	227.721	25.46	23.46	28.83	41.07	38.09	25.88				High	High	High	High	High	High				0
FRPSSSFDTK	58	3	1	LOC_Os02g02400.2	catalase isozyme A, putative, expressed			S6(Phospho)	1370513359	9.30516e+08	4.69153e+08	1251.54	1349990336	1366362389	1395187352	1406272270	1.32652e+09	5.87524e+07	4.74279e+08	4.5102e+08	482160217	0.990365	S(4): 0.0; S(5): 1.0; S(6): 99.0; T(9): 0.0	0	0.01706	237.755	50.15	37.74	50.33	45.83	45.87	31.8	35.62	37.57	45.22	High	High	High	High	High	High	High	High	High	0
IEKPFPTQGGGFSPK	5	1	1	LOC_Os02g02500.1	remorin family protein, putative, expressed			S13(Phospho)	4.41068e+07	5.23162e+06	0	1669.81	6.01162e+07	1.74153e+07	5.47888e+07	0	1.02531e+07	5.4417e+06	0	0	0	1	T(7): 0.0; S(13): 100.0	0.001	0.01136	343.442	16.59	13.69	12.08		9.43	12.18				High	High	High		High	High				0
LESSASSSPQEANVANK	18	1	1	LOC_Os02g02570.1	autophagy protein 5, putative, expressed			S8(Phospho)	2.87486e+07	2.532e+07	3.54805e+06	1798.79	2.8891e+07	2.83997e+07	2.89551e+07	2.69584e+07	2.27205e+07	2.62811e+07	5.55279e+06	0	5.09135e+06	0.999999	S(3): 0.0; S(4): 0.0; S(6): 0.0; S(7): 0.0; S(8): 100.0	0	3.816e-16	391.22	63.73	50.97	50.94	48.5	63.8	61.78	33.58		44.12	High	High	High	High	High	High	High		High	0
NFRPDSVLGEGGFGR	10	1	1	LOC_Os02g02600.1	serine/threonine-protein kinase Cx32, chloroplast precursor, putative, expressed	kinase		S6(Phospho)	0	7.35771e+06	0	1687.76	0	0	1.46754e+07	1.10952e+07	0	10977904	2.68329e+06	0	0	1	S(6): 100.0	0	4.858e-06	312.523			2.92	3.22		5.24	3.64					High	High		High	High			0
EDLLGQSK	20	3	1	LOC_Os02g02720.4	SNARE domain containing protein, putative, expressed			S7(Phospho)	0	5.12013e+07	3.22183e+07	969.433	124079876	0	0	7.85457e+07	72302976	2.75509e+06	3.18647e+07	3.16426e+07	3.31477e+07	1	S(7): 100.0	0.001	0.01657	220.179	30.96			13.92	21.06	18.89	14.94	19.57	32.38	High			High	High	High	High	High	High	0
AEESATLDAPPPLERSPQR	3	1	1	LOC_Os02g02810.1	expressed protein			N-Term(Acetyl); S16(Phospho)	1.20826e+07	0	0	2186.02	2.71623e+07	9.08546e+06	0	0	1.2281e+07	0	0	0	0	1	S(4): 0.0; T(6): 0.0; S(16): 100.0	0	6.812e-06	390.129	22.53	26.28			18.82					High	High			High					1
SGGGGPGGGCFK	24	1	1	LOC_Os02g02870.1	glycine-rich protein 2, putative, expressed			S1(Phospho); C10(Carbamidomethyl)	9.07225e+07	4.76933e+07	1.36258e+07	1117.42	9.44325e+07	8.57638e+07	9.19713e+07	4.80787e+07	4.51582e+07	49843043	1.11782e+07	1.51696e+07	1.45297e+07	1	S(1): 100.0	0	8.668e-07	395.696	80.86	64.8	67.13	29.18	26.86	39.37	28.28	32.68	43.61	High	High	High	High	High	High	High	High	High	0
GGAGGGGGGGGGFGSR	22	1	1	LOC_Os02g02870.1	glycine-rich protein 2, putative, expressed			S15(Phospho)	1.19764e+08	1.22192e+08	4.60028e+07	1244.49	123859816	123217487	112213906	1.05602e+08	126087622	134886382	37711937	4.7961e+07	52335424	1	S(15): 100.0	0	6.045e-06	439.94	41.14	50.47	35.97	49.85	40.42	42.95	34.15	37.98	51.31	High	High	High	High	High	High	High	High	High	0
GSPDYHR	11	4	1	LOC_Os02g03040.4	RNA recognition motif containing protein, expressed			S2(Phospho)	0	6.50384e+06	1.51985e+07	911.341	0	0	0	5.21036e+06	0	1.43012e+07	1.49668e+07	9.62618e+06	2.10024e+07	1	S(2): 100.0; Y(5): 0.0	0.001	0.01511	181.756				26.48		28.37	30.16	18.61	23.9				High		High	High	High	High	0
GDERGSPPNNYDR	75	4	1	LOC_Os02g03040.4	RNA recognition motif containing protein, expressed			S6(Phospho)	5.29877e+08	5.28138e+08	2.23741e+08	1556.62	569581000	584335951	4.35714e+08	5.78867e+08	460425597	5.45122e+08	212209520	1.999e+08	2.59113e+08	1	S(6): 100.0; Y(11): 0.0	0	0.002616	309.294	21.56	18.44	21.36	13.1	25.58	15.57	27.74	21.18	27.46	High	High	High	High	High	High	High	High	High	1
GGDRGSPDYHR	93	4	1	LOC_Os02g03040.4	RNA recognition motif containing protein, expressed			S6(Phospho)	6.92329e+08	8.8432e+08	2.9221e+08	1296.51	5.76921e+08	7.38038e+08	7.62028e+08	6.81789e+08	8.63104e+08	1.10807e+09	2.31764e+08	3.02813e+08	3.42053e+08	1	S(6): 100.0; Y(9): 0.0	0	0.01171	269.025	33.98	32.84	31.13	35.41	34.62	31.95	33.45	33.88	31.68	High	High	High	High	High	High	High	High	High	1
ERGSPDYGR	36	4	1	LOC_Os02g03040.4	RNA recognition motif containing protein, expressed			S4(Phospho)	9.88221e+08	1.44077e+09	6.09054e+08	1116.45	881637880	1.03057e+09	1.05245e+09	1.16096e+09	1.54325e+09	1.61811e+09	4.96561e+08	6.44609e+08	6.85993e+08	1	S(4): 100.0; Y(7): 0.0	0	0.009745	221.128	41.71	37.81	45.58	44.56	36.68	43.8	35.56	33.86	45.17	High	High	High	High	High	High	High	High	High	1
EASPGYDRPR	37	4	1	LOC_Os02g03040.4	RNA recognition motif containing protein, expressed			S3(Phospho)	1.62187e+09	1.6392e+09	6.82008e+08	1227.52	1619146276	1.71339e+09	1.53306e+09	1.67854e+09	1.58125e+09	1.65782e+09	6.67915e+08	6.82725e+08	6.95386e+08	1	S(3): 100.0; Y(6): 0.0	0	0.008909	277.233	27.25	30.48	28.55	30.68	32.61	30.67	24.65	31.06	29.73	High	High	High	High	High	High	High	High	High	0
ALETHSDSPNLHVNQDK	15	1	1	LOC_Os02g03840.2	expressed protein			S8(Phospho)	0	4.24006e+07	2.42515e+07	1984.88	0	0	112008210	58274908	67177045	1749891	0	26236843	4.65175e+07	0.987932	T(4): 0.0; S(6): 1.2; S(8): 98.8	0	3.816e-16	392.824			29.45	11.31	28.66	23.21		13.75	17.42			High	High	High	High		High	High	0
FVEITKPEFSTDEEHSPK	15	1	1	LOC_Os02g03840.2	expressed protein			S10(Phospho); T11(Phospho); S16(Phospho)	0	9.70161e+07	0	2359.93	1.43867e+08	0	0	172486616	1.09224e+08	9.33734e+06	0	2.6635e+07	0	1	T(5): 0.0; S(10): 100.0; T(11): 100.0; S(16): 100.0	0	0.003892	389.539	8.36			19.43	8.93	17.71		1.71		High			High	High	High		High		0
SNEEEMTDSLSHGESASEDTTILK	9	1	1	LOC_Os02g03840.2	expressed protein			S11(Phospho)	1.6554e+07	0	0	2690.1	1.50782e+07	2.05368e+07	1.40469e+07	0	0	0	0	0	0	0.000396733	S(1): 0.0; T(7): 0.0; S(9): 0.0; S(11): 0.0; S(15): 1.9; S(17): 94.3; T(20): 1.9; T(21): 1.9	0	0.004808	237.378	10.12	13.82	5.79	7.68						High	High	High	High						0
ERSVDIGQQDEDMK	18	1	1	LOC_Os02g03840.2	expressed protein			S3(Phospho)	4.72579e+07	3.1148e+07	8.26846e+06	1729.71	4.82302e+07	4.87125e+07	4.48311e+07	3.20095e+07	3.13936e+07	30040717	6586180	8.43868e+06	9.78053e+06	1	S(3): 100.0	0	1.417e-06	496.978	49.11	51.46	55.21	48.29	51.15	51.51	37.37	42.14	41.4	High	High	High	High	High	High	High	High	High	1
TSSSEHDEIAGEIR	47	1	1	LOC_Os02g03840.2	expressed protein			S3(Phospho)	7.45054e+07	5.08617e+07	1.82241e+07	1610.67	74354668	7.99596e+07	69201795	5.38524e+07	2.35088e+07	7.52239e+07	1.65129e+07	2.41014e+07	1.40579e+07	0.974875	T(1): 1.2; S(2): 1.2; S(3): 97.5; S(4): 0.0	0	3.82e-05	250.411	44.15	34.42	29.84	48.04	59.76	46.88	25.35	19.69	22.94	High	High	High	High	High	High	High	High	High	0
KESMISNNEVSNFEK	16	1	1	LOC_Os02g03840.2	expressed protein			S3(Phospho)	8.01062e+07	6.4049e+07	2.56436e+07	1835.79	8.25611e+07	8.12501e+07	7.65075e+07	7.12709e+07	6.16838e+07	5.91924e+07	2.59917e+07	2.49853e+07	2.59537e+07	1	S(3): 100.0; S(6): 0.0; S(11): 0.0	0	2.523e-11	585.135	95.48	58.28	79.6	47.69	80.58	73.4	73.13	49.48	75	High	High	High	High	High	High	High	High	High	1
FVEITKPEFSTDEEHSPK	42	1	1	LOC_Os02g03840.2	expressed protein			S10(Phospho); T11(Phospho)	1.09772e+08	9.18842e+07	2.15765e+07	2279.96	1.36034e+08	1.04506e+08	8.87759e+07	1.03219e+08	8.64804e+07	8.5953e+07	2.38597e+07	1.60582e+07	2.48116e+07	1	T(5): 0.0; S(10): 100.0; T(11): 100.0; S(16): 0.0	0	0.001248	376.975	9.3	11.32	12.51	21.07	22.65	18.41	14.37	6.84	5.2	High	High	High	High	High	High	High	High	High	0
GLNVVSPK	34	1	1	LOC_Os02g03840.2	expressed protein			S6(Phospho)	7.83624e+08	4.07385e+08	2.09523e+08	893.452	785258430	875024644	690589548	5.56979e+08	333521894	331654335	2.34931e+08	2.1394e+08	1.79697e+08	1	S(6): 100.0	0	0.003632	226.818	21.05	31.53	27.29	32.66	29.59	20.99	30.93	23.66	20.38	High	High	High	High	High	High	High	High	High	0
DQDDITSPK	68	1	1	LOC_Os02g03840.2	expressed protein			S7(Phospho)	1.68662e+09	1.54855e+09	4.15469e+08	1098.44	1808724492	1701162300	1.54999e+09	1492411152	1.40668e+09	1746553420	4.17245e+08	5.08998e+08	320164946	0.999958	T(6): 0.0; S(7): 100.0	0	0.007543	311.672	37.05	28.2	30.42	30.7	37.94	33.87	33.96	30.55	29.28	High	High	High	High	High	High	High	High	High	0
GILGSHNAR	20	2	1	LOC_Os02g03890.2	nuclear transport factor 2, putative, expressed		#N/A	S5(Phospho)	2.78099e+08	2.73531e+08	9.99646e+07	1004.47	2.74241e+08	2.72282e+08	287773716	2.8809e+08	271517641	2.60984e+08	9.90663e+07	99271650	1.01556e+08	1	S(5): 100.0	0	0.01211	297.269	22.91	32.63	23	34.53	32.17	37.08	31.65	26.35	24.29	High	High	High	High	High	High	High	High	High	0
SLHTLISFGR	8	1	1	LOC_Os02g04130.1	DUF1645 domain containing protein, putative, expressed		#N/A	S7(Phospho)	1.57577e+07	1.68004e+07	0	1210.6	0	2.15856e+07	2.56875e+07	1.85814e+07	1.6381e+07	1.54388e+07	0	0	0	1	S(1): 0.0; T(4): 0.0; S(7): 100.0	0	0.000764	240.418		16.64	25.75	24.33	28.27	32.35					High	High	High	High	High				0
MQPVSPSTAER	40	1	1	LOC_Os02g04490.1	histone acetyltransferase HAC1, putative, expressed			S5(Phospho)	1.9912e+08	1.01516e+08	4.28804e+07	1282.55	2.29028e+08	1.47791e+08	2.2054e+08	1.10844e+08	1.08736e+08	84967601	2.8146e+07	5.36319e+07	4.68634e+07	0.999811	S(5): 100.0; S(7): 0.0; T(8): 0.0	0	0.002138	255.882	42.95	28.05	36.62	35.16	29.15	39.7	31.54	31.97	29.23	High	High	High	High	High	High	High	High	High	0
AARPVSGQQQQQQR	18	2	1	LOC_Os02g04520.2	AGG2, putative, expressed		#N/A	S6(Phospho)	2.70552e+07	1.376e+07	2.30649e+06	1661.79	2.55587e+07	3.00706e+07	2.55364e+07	1.28919e+07	1.44889e+07	13899124	2.64523e+06	2.02821e+06	2.24604e+06	1	S(6): 100.0	0	7.386e-14	266.046	25.65	21.5	31.33	32.4	26.23	25.06	14.21	19.91	19.78	High	High	High	High	High	High	High	High	High	0
SNHNVSQGGVLSGDENHTEDTAVR	10	2	1	LOC_Os02g04660.2	arginine N-methyltransferase 5, putative, expressed			S12(Phospho)	3.47952e+07	3.13279e+07	1.0001e+07	2603.12	3.45099e+07	3.30926e+07	3.67832e+07	33515310	2.7377e+07	3.30913e+07	1.51551e+07	1.48479e+07	0	1	S(1): 0.0; S(6): 0.0; S(12): 100.0; T(18): 0.0; T(21): 0.0	0	8.278e-10	309.776	46.5	39.5	30.69	41.95	32.55	45.4	33.98	37.68		High	High	High	High	High	High	High	High		0
GPMTPEQYQLLR	2	2	1	LOC_Os02g05310.4	splicing factor 3B subunit 1, putative, expressed			T4(Phospho)	1.26139e+07	0	0	1512.7	20792026	1.70496e+07	0	0	0	0	0	0	0	1	T(4): 100.0; Y(8): 0.0	0	0.005613	219.408	23.58	21.96								High	High								0
LLATPTPLGTPLYAIPEENR	23	1	1	LOC_Os02g05310.4	splicing factor 3B subunit 1, putative, expressed			T6(Phospho); T10(Phospho)	2.14851e+07	1.38129e+07	8.31927e+06	2326.14	1.89113e+07	2.09922e+07	2.45518e+07	2.27567e+07	0	1.86822e+07	6.21741e+06	10271491	8.46892e+06	0.5	T(4): 50.0; T(6): 50.0; T(10): 100.0; Y(13): 0.0	0	4.863e-05	395.155	20.91	11.69	15.45	8.52		14.48	3.16	26.83	9.02	High	High	High	High		High	High	High	High	0
WDETPTPGR	15	2	1	LOC_Os02g05310.4	splicing factor 3B subunit 1, putative, expressed			T6(Phospho)	3.30942e+07	1.75191e+07	3.5338e+06	1138.46	3.447e+07	3.64243e+07	2.83883e+07	2.51606e+07	0	2.73966e+07	5.5637e+06	5.03771e+06	0	0.999999	T(4): 0.0; T(6): 100.0	0	0.009833	221.45	25.69	30.68	30.48	25.4		22.03	23.16	36.07		High	High	High	High		High	High	High		0
TSSDWDAPDATPGIGR	16	1	1	LOC_Os02g05310.4	splicing factor 3B subunit 1, putative, expressed			T11(Phospho)	6.8213e+07	3.57109e+07	0	1725.71	60799484	7.132e+07	72519559	39629799	3.13753e+07	36127416	0	0	0	1	T(1): 0.0; S(2): 0.0; S(3): 0.0; T(11): 100.0	0	4.796e-06	362.174	37.13	49.58	34.1	34.8	42.57	46.33	33.94	28.56	31.81	High	High	High	High	High	High	High	High	High	0
HDPFAAGEATPDPSVR	20	1	1	LOC_Os02g05310.4	splicing factor 3B subunit 1, putative, expressed			T10(Phospho)	1.27072e+08	7.56226e+07	3.12791e+07	1746.76	1.10562e+08	1.24466e+08	146188206	1.06097e+08	6.95113e+07	5.12595e+07	4.1377e+07	3.21065e+07	20353803	1	T(10): 100.0; S(14): 0.0	0	1.835e-06	369.125	40.82	72.13	51.59	46.27	41.05	60.65	19.32	30.81	33.46	High	High	High	High	High	High	High	High	High	0
WDATPGR	23	2	1	LOC_Os02g05310.4	splicing factor 3B subunit 1, putative, expressed			T4(Phospho)	1.27179e+08	82011554	1.65411e+07	882.354	135988058	1.36067e+08	109481501	83636453	7.95068e+07	8.28914e+07	2.48403e+07	0	2.47829e+07	1	T(4): 100.0	0.001	0.03428	199.045	30.25	25.31	26.34	25.32	29.19	23.59	17.76		22.45	High	High	High	High	High	High	High		High	0
VGDATPSVR	25	1	1	LOC_Os02g05310.4	splicing factor 3B subunit 1, putative, expressed			T5(Phospho)	2.57933e+08	1.89305e+08	8.32743e+07	981.443	2.45349e+08	2.47849e+08	2.806e+08	2.06883e+08	171401367	189631033	8.32803e+07	8.14004e+07	8.51421e+07	1	T(5): 100.0; S(7): 0.0	0	0.0002223	335.131	34.24	46.55	42.15	44.35	35.04	33.32	52.55	50.58	39.32	High	High	High	High	High	High	High	High	High	0
WDETPTPGR	17	2	1	LOC_Os02g05310.4	splicing factor 3B subunit 1, putative, expressed			T4(Phospho); T6(Phospho)	2.65779e+08	1.89076e+08	5.91929e+07	1218.43	2.94429e+08	251534453	251374409	1.97431e+08	1.72646e+08	1.97151e+08	5.8857e+07	5.9297e+07	5.94246e+07	1	T(4): 100.0; T(6): 100.0	0	0.01132	278.783	28.37	24.85	21.6	28.61	22.8	32.03	16.91	16.05	15.55	High	High	High	High	High	High	High	High	High	0
VGDATPSVR	21	1	1	LOC_Os02g05310.4	splicing factor 3B subunit 1, putative, expressed			T5(Phospho); S7(Phospho)	2.68745e+08	1.13046e+08	6.46837e+07	1061.41	2.69214e+08	2.64435e+08	272587181	0	162328299	1.76808e+08	62843484	6.47753e+07	6.64324e+07	1	T(5): 100.0; S(7): 100.0	0	0.003206	531.309	43.52	58.5	50.17		38.4	47.65	42.81	41.75	43.3	High	High	High		High	High	High	High	High	0
AGMAPEGSQFDAK	9	2	1	LOC_Os02g05330.1	DEAD-box ATP-dependent RNA helicase, putative, expressed		#N/A	N-Term(Acetyl); S8(Phospho)	5.41478e+06	1.01394e+07	4.68597e+06	1430.57	4.8462e+06	0	11398128	9.12066e+06	1.02551e+07	1.10424e+07	5.0176e+06	4.12356e+06	4.91675e+06	1	S(8): 100.0	0	0.0002275	273.201	12.72		13.35	22.09	27.35	22.65	12.93	32.33	6.55	High		High	High	High	High	High	High	High	0
VHACVGGTSVR	115	3	1	LOC_Os02g05330.1	DEAD-box ATP-dependent RNA helicase, putative, expressed		#N/A	C4(Carbamidomethyl); T8(Phospho)	1.48182e+10	1.10145e+10	3.53912e+09	1222.55	1.48642e+10	1.456e+10	1.50304e+10	11939649132	1.0137e+10	1.09667e+10	3.33089e+09	3638969278	3.64751e+09	0.999899	T(8): 100.0; S(9): 0.0	0	0.004505	310.136	39.92	48.29	48.59	47.59	52.43	49.14	45.84	42.62	46.59	High	High	High	High	High	High	High	High	High	0
AGSFQIR	22	2	1	LOC_Os02g05620.1	ATEXO70G1, putative, expressed		#N/A	S3(Phospho)	1.33695e+08	1.0421e+08	3.0077e+07	858.392	142537751	1.3364e+08	1.24906e+08	1.14514e+08	9.70036e+07	1.01112e+08	28677093	2.96517e+07	3.19023e+07	1	S(3): 100.0	0.002	0.04828	220.247	41.16	23.94	23.82	28.84	29.62	28.95	21.16	19.82	14.56	High	High	High	High	High	High	High	High	High	0
DKESWGNVPASPSDSAWNAAPVSQGNESSDAK	2	1	1	LOC_Os02g05880.1	RNA polymerase Rpb1, domain 2 family protein, expressed			S11(Phospho)	1.53365e+07	0	0	3368.45	2.70942e+07	1.89152e+07	0	0	0	0	0	0	0	0.937	S(4): 0.0; S(11): 93.7; S(13): 3.2; S(15): 3.2; S(23): 0.0; S(28): 0.0; S(29): 0.0	0	1.233e-08	256.962	47.04	30.08								High	High								1
DKESLGNVPASPSFSAWNAAPVSQGNER	5	1	1	LOC_Os02g05880.1	RNA polymerase Rpb1, domain 2 family protein, expressed			S11(Phospho)	4.20534e+07	0	0	2995.37	4.47805e+07	4.23716e+07	3.90081e+07	0	0	0	0	0	0	0.999413	S(4): 0.0; S(11): 99.9; S(13): 0.1; S(15): 0.0; S(23): 0.0	0	6.184e-10	291.555	43.95	46.14	48.82							High	High	High							1
VERPHPDSEWER	20	1	1	LOC_Os02g06370.1	whirly transcription factor domain containing protein, expressed		#N/A	S8(Phospho)	2.84752e+08	2.19658e+08	0	1616.69	266792264	315851440	2.71611e+08	212284951	2.46744e+08	199946645	0	0	0	1	S(8): 100.0	0	0.001362	277.251	30.32	25.62	25.63	21.03	10.21	19.44				High	High	High	High	High	High				0
TVSLPSDSGNLGVKPK	12	1	1	LOC_Os02g06430.1	DUF292 domain containing protein, expressed			S3(Phospho)	4.96962e+07	3.35127e+07	0	1678.85	4.90191e+07	5.09763e+07	4.90931e+07	3.37398e+07	3.65e+07	3.02983e+07	0	0	0	1	T(1): 0.0; S(3): 100.0; S(6): 0.0; S(8): 0.0	0	3.893e-15	334.193	40.79	48.77	43.56	32.78	37.75	28.24				High	High	High	High	High	High				0
SISMQPDK	8	1	1	LOC_Os02g06430.1	DUF292 domain containing protein, expressed			S3(Phospho)	6.86256e+07	4.57087e+07	0	985.41	7.3451e+07	74789773	5.7636e+07	4.67751e+07	4.2706e+07	4.76449e+07	0	0	0	0.999999	S(1): 0.0; S(3): 100.0	0.003	0.05488	198.973	16.82	13.28	17.73	18.16	14.09	16.45				High	High	High	High	High	High				0
AFDDTLPTSTR	4	1	1	LOC_Os02g06920.1	zinc finger, C3HC4 type, domain containing protein, expressed			S9(Phospho)	2.56282e+07	0	0	1303.56	3.74067e+07	3.94778e+07	0	0	0	0	0	0	0	0.497576	T(5): 0.0; T(8): 49.8; S(9): 49.8; T(10): 0.5	0	0.002947	252.73	16.6	17.73								High	High								0
SLSAPGNHDSK	14	1	1	LOC_Os02g06920.1	zinc finger, C3HC4 type, domain containing protein, expressed			S3(Phospho)	7.26585e+07	4.30368e+07	1.78861e+07	1192.5	77245828	7.17458e+07	68983893	4.24609e+07	4.06149e+07	4.60346e+07	1.63108e+07	1.86806e+07	1.86668e+07	1	S(1): 0.0; S(3): 100.0; S(10): 0.0	0	0.0005668	224.815	31.31	20.84	24.43	33.92	21.71	23.35	18.61	13.42	22.4	High	High	High	High	High	High	High	High	High	0
RLSHLDSIPHTPR	11	1	1	LOC_Os02g07210.1	OTU-like cysteine protease family protein, putative, expressed			S3(Phospho); S7(Phospho)	1.87777e+07	0	3.85777e+06	1688.77	0	2.52622e+07	3.1071e+07	0	0	0	7.4255e+06	4.14783e+06	0	1	S(3): 100.0; S(7): 100.0; T(11): 0.0	0	0.001026	362.368		17.53	13.33				10.78	4.35			High	High				High	High		1
GLLASPDGSTVYETSR	11	3	1	LOC_Os02g07230.1	porphobilinogen deaminase, chloroplast precursor, putative, expressed		#N/A	S9(Phospho)	1.85755e+07	0	7.21265e+06	1732.78	0	2.72742e+07	2.84522e+07	0	0	0	0	9.65857e+06	1.19794e+07	0.992183	S(5): 0.0; S(9): 99.2; T(10): 0.8; Y(12): 0.0; T(14): 0.0; S(15): 0.0	0	5.508e-06	426.909		53.17	36.12					46.72	57.36		High	High					High	High	0
VSDSGELNSLMDDAK	2	1	1	LOC_Os02g07410.1	glycine cleavage system H protein, putative, expressed		#N/A	S4(Phospho)	5.30636e+06	0	0	1660.68	0	8.54174e+06	7.37735e+06	0	0	0	0	0	0	1	S(2): 0.0; S(4): 100.0; S(9): 0.0	0	1.51e-07	372.691		105.93	89.02								High	High							0
ADHAAAEAAPQSSQEEEEDWK	12	2	1	LOC_Os02g07720.3	cytidylyltransferase domain containing protein, expressed			N-Term(Acetyl); S12(Phospho); S13(Phospho)	3.52692e+07	6.07697e+07	4.77316e+06	2500.92	8.58602e+07	1.99476e+07	0	6.2291e+07	6.35645e+07	5.64538e+07	9.27596e+06	0	5.04352e+06	1	S(12): 100.0; S(13): 100.0	0	3.816e-16	392.981	44.48	37.35		62.52	63.11	52.36	19.69		29.14	High	High		High	High	High	High		High	0
ADHAAAEAAPQSSQEEEEDWK	45	2	1	LOC_Os02g07720.3	cytidylyltransferase domain containing protein, expressed			N-Term(Acetyl); S13(Phospho)	3.93271e+08	2.92423e+08	7.26254e+07	2420.96	4.0874e+08	4.20919e+08	3.50154e+08	3.12979e+08	2.62188e+08	3.02103e+08	7.50919e+07	6.78028e+07	7.49816e+07	1	S(12): 0.0; S(13): 100.0	0	3.092e-07	485.812	60.6	71.41	64.01	41.46	53.77	47.84	41.02	35.58	57.12	High	High	High	High	High	High	High	High	High	0
AAVLATSPH	4	1	1	LOC_Os02g08110.1	membrane associated DUF588 domain containing protein, putative, expressed		#N/A	T6(Phospho)	9705995	0	0	946.44	1.9926e+07	0	9.19196e+06	0	0	0	0	0	0	0.5	T(6): 50.0; S(7): 50.0	0.002	0.04678	214.034	16.56		20.78							High		High							0
LCSSLEPILR	12	5	1	LOC_Os02g08120.2	calmodulin binding protein, putative, expressed		#N/A	C2(Carbamidomethyl); S3(Phospho)	0	1.94287e+07	0	1267.62	0	0	1.66975e+07	3.21958e+07	0	2.60904e+07	0	0	1.81139e+07	0.999968	S(3): 100.0; S(4): 0.0	0	9.131e-05	357.56			30.96	39.22		40.54			37.01			High	High		High			High	0
EDDVSDDEDR	10	1	1	LOC_Os02g08360.1	RNA recognition motif, putative, expressed			S5(Phospho)	4.81103e+06	0	0	1274.41	8.06863e+06	0	6.36444e+06	0	0	4.81733e+06	1015173	0	0	1	S(5): 100.0	0	0.001231	230.277	13.88		16.46			19.32	11.91			High		High			High	High			0
DKDVSASSPAKR	19	1	1	LOC_Os02g08480.1	ubiquitin fusion degradation protein, putative, expressed		#N/A	S7(Phospho)	0	1.16333e+07	0	1340.62	0	0	0	0	9514705	2.53853e+07	0	0	0	0.989811	S(5): 0.0; S(7): 99.0; S(8): 1.0	0	0.003737	306.77				6.73	27.29	28.65							High	High	High				2
NWHSNPASSGEK	32	3	1	LOC_Os02g08544.2	homeobox protein knotted-1, putative, expressed			S8(Phospho)	1.12235e+08	4.7968e+07	1.53468e+07	1393.56	1.17287e+08	1.21936e+08	9.74814e+07	7.03761e+07	2.18434e+07	5.16844e+07	0	1.74506e+07	28589636	0.999937	S(4): 0.0; S(8): 100.0; S(9): 0.0	0	0.00195	332.151	30.21	32.15	31.53	29.86	30.41	29.86	17.38	27.05	31.57	High	High	High	High	High	High	High	High	High	0
AFHYPDHGLAMDPSSAAASSPNPSFSPGGGGGGGVGGGER	20	2	1	LOC_Os02g08544.2	homeobox protein knotted-1, putative, expressed			N-Term(Acetyl); S26(Phospho)	1.63928e+08	8.7658e+07	0	3834.64	1.71679e+08	1.60017e+08	1.60087e+08	8.80808e+07	8.55675e+07	89325554	0	0	0	1	Y(4): 0.0; S(14): 0.0; S(15): 0.0; S(19): 0.0; S(20): 0.0; S(24): 0.0; S(26): 100.0	0	3.803e-15	540.774	59.89	49.6	51.53	60.81	63.7	60.69				High	High	High	High	High	High				0
AAAAAGPDVTPR	4	1	1	LOC_Os02g09630.1	GA20292-PA, putative, expressed			T10(Phospho)	1.0187e+07	3.13885e+06	0	1176.55	1.64503e+07	14110654	0	4.99566e+06	4.42089e+06	0	0	0	0	1	T(10): 100.0	0	0.001997	309.742	20.02	29.7		15.31	20.48					High	High		High	High					0
MSPAQAAPAR	3	1	1	LOC_Os02g09630.1	GA20292-PA, putative, expressed			S2(Phospho)	44583316	0	0	1079.47	65779034	0	67970914	0	0	0	0	0	0	1	S(2): 100.0	0	0.005882	140.421	29.76		26.24				11.25			High		High				High			0
EIPEQSPENTSVATMK	3	2	1	LOC_Os02g09740.2	STRUBBELIG-RECEPTOR FAMILY 7 precursor, putative, expressed			S6(Phospho)	3.96413e+06	0	0	1840.81	6271551	0	5.62084e+06	0	0	0	0	0	0	0.999533	S(6): 100.0; T(10): 0.0; S(11): 0.0; T(14): 0.0	0	0.01008	157.907	3.94		14.76							High		High							0
RPSGVGTGGQSNR	48	1	1	LOC_Os02g09840.1	serine/threonine-protein phosphatase 2A regulatory subunit B subunitbeta, putative, expressed	phosphatase	#N/A	S3(Phospho)	5.6833e+08	5.36745e+08	8.79309e+07	1352.61	6.37859e+08	5.805e+08	4.8663e+08	5.70026e+08	4.95131e+08	5.45079e+08	1.41672e+08	1.44666e+07	1.07654e+08	1	S(3): 100.0; T(7): 0.0; S(11): 0.0	0	5.399e-06	261.826	56.24	58.64	44.65	41.65	43.12	42.56	38.27	30.86	18.58	High	High	High	High	High	High	High	High	High	0
IHQSPDESR	9	1	1	LOC_Os02g09920.1	PHD-finger domain containing protein, putative, expressed			S4(Phospho)	2.8293e+06	0	0	1148.47	4.12543e+06	0	4.36246e+06	3.15489e+06	0	0	0	0	0	1	S(4): 100.0; S(8): 0.0	0.001	0.03384	176.205	24.68		15.4	29.97	24.73	22.23				High		High	High	High	High				0
AVLFAVPGAFTPTCSQK	13	1	1	LOC_Os02g09940.1	peroxiredoxin, putative, expressed		#N/A	T13(Phospho); C14(Carbamidomethyl)	1.99194e+07	2.0759e+07	0	1873.92	3.01136e+07	2.96447e+07	0	2.27774e+07	2.12748e+07	1.82249e+07	0	0	5.95984e+06	0.988976	T(11): 0.0; T(13): 98.9; S(15): 1.1	0	0.002025	375.818	34.9	34.9		34.57	41.43	30.05		26.38	26.31	High	High		High	High	High		High	High	0
QTTTATSMSSLSAAR	11	1	1	LOC_Os02g09960.1	LYK8, putative, expressed			S9(Phospho)	0	1.33459e+07	0	1592.71	0	0	0	1.89101e+07	0	2.11275e+07	0	0	0	0.986713	T(2): 0.0; T(3): 0.0; T(4): 0.0; T(6): 0.0; S(7): 1.3; S(9): 98.7; S(10): 0.0; S(12): 0.0	0	7.328e-05	288.822				26.48		36.14							High		High				0
GVGEESVRPGK	19	1	1	LOC_Os02g09960.1	LYK8, putative, expressed			S6(Phospho)	0	5.26812e+07	3.24396e+07	1194.56	9.38322e+07	0	0	53253274	4.98733e+07	5.49171e+07	3.10909e+07	3.28911e+07	3.33368e+07	1	S(6): 100.0	0	0.0004475	326.83	54.56		44.17	37.4	32.13	23.9	47.78	32.01	33.44	High		High	High	High	High	High	High	High	0
SLMASEVR	14	1	1	LOC_Os02g09960.1	LYK8, putative, expressed			S1(Phospho)	3.15522e+07	1.63023e+07	7.80798e+06	972.424	3.04676e+07	3.33248e+07	3.08641e+07	2.55423e+07	0	2.33647e+07	7.79426e+06	7.24199e+06	8387695	1	S(1): 100.0; S(5): 0.0	0	0.008565	143.934	16.2	13.82	24.36	24.82	29.57	28.53	27.23	17.47	16.87	High	High	High	High	High	High	High	High	High	0
EKTPDAPPR	105	1	1	LOC_Os02g10510.1	Ubiquitin family domain containing protein, expressed			T3(Phospho)	5.80972e+08	4.71202e+08	1.77471e+08	1090.5	6.98771e+08	4.9626e+08	5.47885e+08	4.86594e+08	423835874	5.03176e+08	1.54817e+08	1.77374e+08	2.00222e+08	1	T(3): 100.0	0	0.008185	228.372	44.99	45.01	47.71	43.83	45.08	34.25	35.47	42.42	44.61	High	High	High	High	High	High	High	High	High	1
LASLSQGAAGESSTAR	45	1	1	LOC_Os02g10510.1	Ubiquitin family domain containing protein, expressed			S3(Phospho)	6.40271e+08	6.50832e+08	226303422	1585.72	6.55553e+08	6.63078e+08	6.02183e+08	689756512	6.18614e+08	6.44125e+08	2.20042e+08	2.20016e+08	2.38852e+08	1	S(3): 100.0; S(5): 0.0; S(12): 0.0; S(13): 0.0; T(14): 0.0	0	1.611e-07	368.294	89.9	90.55	82.93	93.61	93.22	93.4	86.64	90.5	93.68	High	High	High	High	High	High	High	High	High	0
ASSQVSGENHTALAALK	12	1	1	LOC_Os02g10970.1	peptidyl-prolyl cis-trans isomerase, putative, expressed			S3(Phospho); S6(Phospho)	2.07507e+07	0	0	1843.8	18948073	2.23437e+07	2.09603e+07	0	0	0	0	0	0	0.999736	S(2): 0.0; S(3): 100.0; S(6): 100.0; T(11): 0.0	0	7.205e-05	305.097	50.68	51.21	38.6							High	High	High							0
AAEMHNVDSDNDR	11	2	1	LOC_Os02g11750.3	RNA recognition motif containing protein, putative, expressed			M4(Oxidation); S9(Phospho)	4.31988e+06	4.40671e+06	0	1569.56	0	6.6374e+06	6.32223e+06	4.8221e+06	0	8.39805e+06	0	3.1321e+06	0	1	S(9): 100.0	0	0.001573	288.612		12.37	7.09	0.61		10.51		8.58			High	High	High		High		High		0
AAEMHNVDSDNDR	31	2	1	LOC_Os02g11750.3	RNA recognition motif containing protein, putative, expressed			S9(Phospho)	5.89767e+08	3.77193e+08	1.43832e+08	1553.57	5.98957e+08	6.32233e+08	5.3811e+08	3.93206e+08	3.41869e+08	3.96506e+08	1.39373e+08	1.47945e+08	1.44178e+08	1	S(9): 100.0	0	1.824e-08	497.965	60.86	50.41	39.55	38.83	53.09	45.74	41.39	41.23	42.45	High	High	High	High	High	High	High	High	High	0
SSPDSVEVK	20	1	1	LOC_Os02g11780.1	transcription factor S-II, central domain containing protein, expressed			S2(Phospho)	2.10197e+07	2.05087e+07	0	1027.44	2.88908e+07	0	3.41683e+07	31757339	0	2.97686e+07	0	0	0	0.5	S(1): 50.0; S(2): 50.0; S(5): 0.0	0	0.006642	157.27	13.41		14.42	14.91		19.53				High		High	High		High				0
TSLPTMVGSQHSPAGK	6	1	1	LOC_Os02g11780.1	transcription factor S-II, central domain containing protein, expressed			S12(Phospho)	3.90301e+07	2.04808e+07	0	1677.77	38541824	4.00141e+07	38534366	2.31528e+07	2.04042e+07	1.78853e+07	0	0	0	0.999909	T(1): 0.0; S(2): 0.0; T(5): 0.0; S(9): 0.0; S(12): 100.0	0	0.0006681	394.285	31.3	46.74	43.29	51.29	33.18	35.5				High	High	High	High	High	High				0
LESPKDEVGSNLGPVEQR	59	1	1	LOC_Os02g11780.1	transcription factor S-II, central domain containing protein, expressed			S3(Phospho)	2.17702e+08	1.23143e+08	7.02254e+07	2033.96	2.26853e+08	2.16375e+08	209876975	1.38887e+08	9.23014e+07	1.38241e+08	6.99734e+07	7.61817e+07	6.45213e+07	1	S(3): 100.0; S(10): 0.0	0	6.214e-06	511.331	79.89	61.92	79.75	79.74	79.94	68.02	61.89	71.46	53.23	High	High	High	High	High	High	High	High	High	1
SPGYEHNDYK	9	3	1	LOC_Os02g11820.3	GTPase-activating protein, putative, expressed			S1(Phospho)	1.12215e+08	5.45897e+07	3.41909e+07	1289.49	1.12746e+08	1.31184e+08	9.27163e+07	8.13364e+07	82432584	0	5.38127e+07	4.876e+07	0	1	S(1): 100.0; Y(4): 0.0; Y(9): 0.0	0	0.0002376	309.906	32.52	21.93	21.62	14.08	11.07		16.87	20.13		High	High	High	High	High		High	High		0
SPPYNESYSDR	30	3	1	LOC_Os02g11820.3	GTPase-activating protein, putative, expressed			S1(Phospho)	1.33828e+08	1.31016e+08	5.92802e+07	1394.53	135847085	1.3742e+08	1.28216e+08	1.4093e+08	1.02266e+08	1.49852e+08	56063103	5.90943e+07	62683256	1	S(1): 100.0; Y(4): 0.0; S(7): 0.0; Y(8): 0.0; S(9): 0.0	0	0.005947	277.164	31.19	38.32	39.9	41.46	38.56	36.43	41.26	35.03	40.45	High	High	High	High	High	High	High	High	High	0
ETDGSSPVVRPVR	49	3	1	LOC_Os02g11820.3	GTPase-activating protein, putative, expressed			S6(Phospho)	1.56618e+09	1.83909e+09	6.54329e+08	1478.7	1.91994e+09	7.71338e+08	2.00727e+09	1.9538e+09	1.72268e+09	1.84077e+09	6.46083e+08	6.14395e+08	7.02508e+08	0.981532	T(2): 0.0; S(5): 1.8; S(6): 98.2	0	0.004169	148.49	25.49	20.83	21.9	14.18	32.2	30.58	28.2	33.94	28.16	High	High	High	High	High	High	High	High	High	0
DGGDGGAYGDASGDDGRAPGGDSSGK	28	1	1	LOC_Os02g12850.1	RNA recognition motif containing protein, expressed			S12(Phospho)	1.51951e+08	9.85236e+07	4.37962e+07	2377.88	1.5727e+08	1.47436e+08	151147612	9.79045e+07	101484094	96182285	4.07026e+07	4.6351e+07	4.43349e+07	1	Y(8): 0.0; S(12): 100.0; S(23): 0.0; S(24): 0.0	0	4.449e-07	392.351	51.97	37.25	15.43	37.7	34.52	23.72	22.23	15.61	45.18	High	High	High	High	High	High	High	High	High	1
SYSASYAASYSPFEDPSPAEK	6	1	1	LOC_Os02g13060.1	expressed protein			S3(Phospho)	3.80847e+07	0	0	2333.95	3.94617e+07	3.65838e+07	3.82087e+07	5.12903e+06	0	0	0	0	0	0.999514	S(1): 0.0; Y(2): 0.0; S(3): 100.0; S(5): 0.0; Y(6): 0.0; S(9): 0.0; Y(10): 0.0; S(11): 0.0; S(17): 0.0	0	9.706e-07	368.035	54.7	54.89	47.18	45.64						High	High	High	High						0
QVSPTGSFAGAVVDDAELQR	81	1	1	LOC_Os02g13060.1	expressed protein			S3(Phospho)	8.66347e+07	4.60433e+07	3.99563e+07	2126.98	9.28087e+07	8.42986e+07	8.27968e+07	25268781	6.29974e+07	4.98637e+07	3.90059e+07	3.87668e+07	4.20962e+07	1	S(3): 100.0; T(5): 0.0; S(7): 0.0	0	9.709e-11	479.451	108.95	124.11	125.54	124.86	101.99	111.09	125.07	115.4	114.88	High	High	High	High	High	High	High	High	High	0
SVSCAERPPAAFGGGAAADLR	121	1	1	LOC_Os02g13060.1	expressed protein			S3(Phospho); C4(Carbamidomethyl)	8.24161e+08	4.81947e+08	2.68145e+08	2139.97	7.14712e+08	902464816	8.55307e+08	720651674	3.62888e+08	362300320	2.74625e+08	2.72222e+08	2.57587e+08	1	S(1): 0.0; S(3): 100.0	0	4.717e-10	682.224	78.53	75.02	79.14	72.97	82.04	72.21	81.73	76.29	73.96	High	High	High	High	High	High	High	High	High	0
TLTSLTR	8	1	1	LOC_Os02g13110.2	serine/threonine protein phosphatase 2A 55 kDa regulatory subunit B, putative, expressed	phosphatase		T3(Phospho)	2.60981e+07	1.54321e+07	0	871.431	40636182	0	3.76582e+07	2.24864e+07	23809964	0	1.02555e+07	0	0	0.991174	T(1): 0.0; T(3): 99.1; S(4): 0.9; T(6): 0.0	0.003	0.0588	149.53	34.03		30.08	29.76	30.95		32.96			High		High	High	High		High			0
RKYDDPSPPPR	5	2	1	LOC_Os02g13130.2	KH domain-containing protein, putative, expressed			S7(Phospho)	1.91699e+07	0	0	1407.65	0	3.40572e+07	2.34526e+07	0	0	0	7.9903e+06	0	0	1	Y(3): 0.0; S(7): 100.0	0	0.00168	220.245		21.93	9.71				14.08				High	High				High			2
KYDDPSPPPRR	24	2	1	LOC_Os02g13130.2	KH domain-containing protein, putative, expressed			S6(Phospho)	3.1056e+08	1.96063e+08	4.08568e+07	1407.64	374201666	3.14501e+08	2.42975e+08	260726431	164608362	1.62854e+08	32025934	9.05446e+07	0	1	Y(2): 0.0; S(6): 100.0	0	0.0001336	204.067	24.24	22.23	23.29	15.41	18.55	25.38	15.51	24.81	18.3	High	High	High	High	High	High	High	High	High	2
KYDDPSPPPR	72	2	1	LOC_Os02g13130.2	KH domain-containing protein, putative, expressed			S6(Phospho)	7.23996e+08	3.87625e+08	1.36308e+08	1251.54	713153208	8.77917e+08	580916488	315738256	283976248	563161512	1.49018e+08	1.43299e+08	1.16607e+08	1	Y(2): 0.0; S(6): 100.0	0	0.0005382	330.305	43.3	47.64	42.77	37.33	47.82	38.03	34.57	40.1	44.59	High	High	High	High	High	High	High	High	High	1
SGSFLKSMNR	3	1	1	LOC_Os02g13870.1	aquaporin protein, putative, expressed			S3(Phospho); S7(Phospho)	3.04574e+07	0	0	1286.5	0	49404933	4.19673e+07	1.49283e+07	0	0	0	0	0	0.999998	S(1): 0.0; S(3): 100.0; S(7): 100.0	0	0.002691	251.939		25.04	18.8	12.89							High	High	High						1
KQNEESTPIEED	22	1	1	LOC_Os02g13990.1	U2 small nuclear ribonucleoprotein A, putative, expressed			T7(Phospho)	2.82909e+08	2.38848e+08	7.99775e+07	1498.6	2.93374e+08	2.76811e+08	278541331	2.32809e+08	2.24848e+08	258886845	6.96536e+07	8.29798e+07	8.72992e+07	0.999999	S(6): 0.0; T(7): 100.0	0	0.004257	316.071	21.27	13.15	21.15	16.07	23.55	25.89	21.94	20.18	17.28	High	High	High	High	High	High	High	High	High	1
GEANISYICSR	25	2	1	LOC_Os02g14130.1	CGMC_GSK.4 - CGMC includes CDA, MAPK, GSK3, and CLKC kinases, expressed	kinase		Y7(Phospho); C9(Carbamidomethyl)	2.70574e+08	1.75168e+08	6.6681e+07	1349.56	2.69099e+08	269466715	2.73155e+08	1.90469e+08	1.6997e+08	1.65066e+08	6.61341e+07	6.74101e+07	6.64989e+07	0.992847	S(6): 0.7; Y(7): 99.3; S(10): 0.0	0	6.936e-05	241.669	48.74	37.67	51.16	65.09	40.36	47.38	33.67	35.01	49.55	High	High	High	High	High	High	High	High	High	0
LGSISLTK	13	1	1	LOC_Os02g14530.1	protein kinase domain containing protein, expressed	kinase		S5(Phospho)	1.70782e+07	2.12527e+07	0	898.467	1.44413e+07	1.82595e+07	1.85339e+07	2.54422e+07	1.76374e+07	2.06784e+07	8.76601e+06	0	0	0.999892	S(3): 0.0; S(5): 100.0; T(7): 0.0	0	0.008347	204.739	27.68	29.85	28.45	34.93	31.53	32.21	22.33			High	High	High	High	High	High	High			0
AVSLPSSPHR	8	1	1	LOC_Os02g14530.1	protein kinase domain containing protein, expressed	kinase		S7(Phospho)	6.38629e+07	0	1.79722e+07	1130.54	64647248	6.40089e+07	6.29324e+07	0	36424862	0	2.55028e+07	0	2.84139e+07	0.5	S(3): 0.0; S(6): 50.0; S(7): 50.0	0.001	0.01519	171.482	14.56	14.33	14.03		12.9		19.77		19.88	High	High	High		High		High		High	0
FTAATLEHGMHPPISPKPEWR	11	2	1	LOC_Os02g14770.4	phosphoenolpyruvate carboxylase, putative, expressed			S15(Phospho)	3.32047e+07	1.54102e+07	0	2482.19	39322451	3.59063e+07	24385340	2.09121e+07	2.53185e+07	0	0	0	0	1	T(2): 0.0; T(5): 0.0; S(15): 100.0	0	2.261e-06	345.434	12.56	17.48	18.98	18.43	21.91	20.94				High	High	High	High	High	High				0
HQSIDAQLR	40	2	1	LOC_Os02g14770.4	phosphoenolpyruvate carboxylase, putative, expressed			S3(Phospho)	1.07277e+09	5.52337e+08	1.93437e+08	1147.53	1.09835e+09	1080310222	1.03965e+09	584771751	5.40262e+08	531976124	1.76444e+08	1.96452e+08	2.07414e+08	1	S(3): 100.0	0	0.0006967	287.599	46.1	53.46	40.5	38.79	45.99	46.04	44.82	39.67	42.57	High	High	High	High	High	High	High	High	High	0
AAAAASSSTPAAVR	13	1	1	LOC_Os02g14860.1	prefoldin subunit, putative, expressed		#N/A	N-Term(Acetyl); S8(Phospho)	5.31443e+07	2.7861e+07	0	1352.61	5.38622e+07	5.27367e+07	5.28341e+07	2.73049e+07	2.86987e+07	2.75794e+07	0	0	0	0.499963	S(6): 0.0; S(7): 0.0; S(8): 50.0; T(9): 50.0	0	0.000151	311.184	34.68	32.62	24.09	26.69	30.13	26.67				High	High	High	High	High	High				0
GDGDGAITPEDGSAVTENPK	17	1	1	LOC_Os02g15660.1	tetratricopeptide repeat, putative, expressed			T8(Phospho)	2.27751e+07	4.25641e+07	1.56692e+07	2009.84	0	2.56352e+07	4.26901e+07	47521902	41301287	3.8869e+07	1.47504e+07	1.35961e+07	1.8661e+07	1	T(8): 100.0; S(13): 0.0; T(16): 0.0	0	1.915e-08	366.22	40.41	26.64	43.9	39.25	41.6	46.19	41.51	36.8	52.9	High	High	High	High	High	High	High	High	High	0
DGAVQVSPK	16	1	1	LOC_Os02g15660.1	tetratricopeptide repeat, putative, expressed			S7(Phospho)	2.60789e+07	6.01849e+07	1.19704e+07	980.447	0	3.96958e+07	38540978	6.07445e+07	6.36778e+07	5.61325e+07	1.62933e+07	0	1.96179e+07	1	S(7): 100.0	0	0.002435	275.313		19.45	15.44	18.41	19.12	24.57	24.93		21.98		High	High	High	High	High	High		High	0
EKDGAVQVSPK	23	1	1	LOC_Os02g15660.1	tetratricopeptide repeat, putative, expressed			S9(Phospho)	9.6146e+07	1.18991e+08	2.67098e+07	1237.59	9.37937e+07	9.76444e+07	96999858	128194639	1.05067e+08	1.23713e+08	2.33963e+07	2.81156e+07	2.86177e+07	1	S(9): 100.0	0	0.0002957	342.125	31.55	20.73	31	38.31	40.99	37.94	22.38	37.47	27.79	High	High	High	High	High	High	High	High	High	1
APSNFSSPR	73	1	1	LOC_Os02g15660.1	tetratricopeptide repeat, putative, expressed			S7(Phospho)	5.25449e+08	2.50184e+08	1.58449e+08	1042.44	532987242	5.13922e+08	529437005	294763509	164364457	2.91425e+08	148223171	1.67233e+08	1.5989e+08	0.5	S(3): 0.0; S(6): 50.0; S(7): 50.0	0	0.0008124	300.585	49.28	51.99	49.44	57.42	47.93	57.47	43.72	47.35	50.85	High	High	High	High	High	High	High	High	High	0
DPNFLLSPK	8	2	1	LOC_Os02g16600.2	expressed protein			S7(Phospho)	0	0	2.70593e+06	1110.53	0	0	0	5615026	0	0	2.84038e+06	3.49793e+06	1.77948e+06	1	S(7): 100.0	0	0.001573	332.473				27.49	37.4		31.88	32.94	30.29				High	High		High	High	High	0
KPSSPFGTAESSSGSR	12	2	1	LOC_Os02g16600.2	expressed protein			S4(Phospho)	3.47254e+07	2.21162e+07	0	1661.73	3.17022e+07	3.4124e+07	3.83502e+07	2.37031e+07	21577978	2.10677e+07	0	0	0	0.999854	S(3): 0.0; S(4): 100.0; T(8): 0.0; S(11): 0.0; S(12): 0.0; S(13): 0.0; S(15): 0.0	0	0.0005096	286.734	41.57	34.01	45.51	23.43	35.29	37.7				High	High	High	High	High	High				0
IDSSPPANPGTSK	36	1	1	LOC_Os02g17350.1	VHS and GAT domain containing protein, expressed			S4(Phospho)	5.42027e+07	3.51994e+07	2.03344e+07	1350.6	7.2702e+07	3.63248e+07	5.35812e+07	3.32913e+07	3.78776e+07	3.44294e+07	1.92591e+07	2.70725e+07	14671577	0.999997	S(3): 0.0; S(4): 100.0; T(11): 0.0; S(12): 0.0	0	0.001939	260.163	32.4	26.64	28.16	25.58	3.12	20	28.8	34.06	23.72	High	High	High	High	High	High	High	High	High	0
DYSTQLSQDRPGR	4	2	1	LOC_Os02g17470.1	RNA-binding protein-related, putative, expressed			S7(Phospho)	0	0	8.77453e+06	1602.69	0	0	0	0	0	0	1.24195e+07	1.39041e+07	0	0.999844	Y(2): 0.0; S(3): 0.0; T(4): 0.0; S(7): 100.0	0.004	0.03957	240.469							11.03	10.95								High	High		0
ESRQTPPPQQPHAAPR	4	1	1	LOC_Os02g17470.1	RNA-binding protein-related, putative, expressed			S2(Phospho)	5.03056e+07	0	0	1876.89	7.7048e+07	0	7.38687e+07	0	0	0	0	0	0	0.5	S(2): 50.0; T(5): 50.0	0	0.0006911	248.454	9.5		5.92							High		High							1
NDPNLSPR	40	3	2	LOC_Os02g17470.1 ;LOC_Os06g22700.1	RNA-binding protein-related, putative, expressed			S6(Phospho)	2.83608e+08	1.93173e+08	7.8973e+07	992.421	3.04078e+08	2.99658e+08	2.47089e+08	3.3116e+08	1.79181e+08	6.91789e+07	4.72847e+07	1.20844e+08	6.87903e+07	1	S(6): 100.0	0	0.01651	230.635	32.74	21.98	32.58	33.19	28.58	28.57	33.21	37.81	33.31	High	High	High	High	High	High	High	High	High	0
EATTTAASDDGTLVGSK	15	1	1	LOC_Os02g18660.1	expressed protein			S8(Phospho)	6.49365e+07	4.9101e+07	2.08475e+07	1703.75	6.7508e+07	6.12812e+07	6.60203e+07	4.95489e+07	4.95018e+07	4.82524e+07	1.99253e+07	2.00079e+07	2.26092e+07	0.987726	T(3): 0.0; T(4): 0.0; T(5): 0.0; S(8): 98.8; T(12): 1.2; S(16): 0.0	0	2.816e-08	350.718	58.69	81.38	73.71	65.75	69.89	61.5	69.66	57.5	69.05	High	High	High	High	High	High	High	High	High	0
EAALAASPTK	8	1	1	LOC_Os02g18660.1	expressed protein			S7(Phospho)	9.78425e+07	0	0	1038.49	93423488	9.14038e+07	1.087e+08	0	54944622	0	0	0	0	0.999905	S(7): 100.0; T(9): 0.0	0	0.005501	254.255	11.98	9.88	14.28		9.43					High	High	High		High					0
GSQLPVQYDSAGAGTSPTR	31	1	1	LOC_Os02g18820.1	WD domain, G-beta repeat domain containing protein, expressed			S16(Phospho)	9.50652e+07	6.86435e+07	3.53242e+07	1971.89	9.55683e+07	9.6797e+07	9.28304e+07	7.50907e+07	5.95412e+07	7.12986e+07	3.07346e+07	3.49571e+07	4.02809e+07	0.990177	S(2): 0.0; Y(8): 0.0; S(10): 0.0; T(15): 0.0; S(16): 99.0; T(18): 1.0	0	3.816e-16	534.064	33.82	40.09	32.52	41.91	46.56	30.3	45.41	31.39	18.26	High	High	High	High	High	High	High	High	High	0
SINEPTQSGIISR	13	1	1	LOC_Os02g19220.1	expressed protein			S12(Phospho)	9.59205e+07	0	3.75779e+07	1481.7	1.0047e+08	1.04544e+08	8.27481e+07	0	0	28015951	3.61062e+07	3.8281e+07	3.83464e+07	1	S(1): 0.0; T(6): 0.0; S(8): 0.0; S(12): 100.0	0	0.0001707	368.38	68.17	71.42	69.73			45.45	43.2	59.43	59.22	High	High	High			High	High	High	High	0
TSSYPQQEPQYNHTEPIPVPK	24	1	1	LOC_Os02g19330.1	expressed protein			S3(Phospho)	2.03818e+07	0	0	2520.15	8839329	24437604	2.78684e+07	0	0	0	0	1.53796e+07	0	0.947741	T(1): 2.6; S(2): 2.6; S(3): 94.8; Y(4): 0.1; Y(11): 0.0; T(14): 0.0	0	0.001635	155.153	10.86	1.05	0.07					1.05		High	High	High					High		0
SINEPTQSGIISHGGSISR	25	1	1	LOC_Os02g19330.1	expressed protein			S16(Phospho)	3.72063e+07	1.05742e+07	1.68418e+07	2019.96	3.19951e+07	3.5618e+07	4.40057e+07	1.5222e+07	1.13838e+07	5.11681e+06	1.67061e+07	1.53216e+07	1.84978e+07	0.5	S(1): 0.0; T(6): 0.0; S(8): 0.0; S(12): 0.0; S(16): 50.0; S(18): 50.0	0	1.85e-07	508.193	66.67	64.48	46.71	10.67	8.25	21.15	34.73	25.2	43.73	High	High	High	High	High	High	High	High	High	0
RPTAPAGSDDDDEDGSGAIAAAR	13	1	1	LOC_Os02g19804.1	Zinc finger C-x8-C-x5-C-x3-H type domain containing protein, expressed			S8(Phospho)	9.18953e+07	6.38631e+07	0	2294.96	8.94042e+07	97467146	8.88147e+07	7.53028e+07	5.80077e+07	5.82789e+07	2.54961e+07	0	0	0.987738	T(3): 1.2; S(8): 98.8; S(16): 0.0	0	1.028e-09	396.926	62.52	77.53	59.08	83.56	73.23	78.47	56.31			High	High	High	High	High	High	High			0
KRPTAPAGSDDDDEDGSGAIAAAR	22	1	1	LOC_Os02g19804.1	Zinc finger C-x8-C-x5-C-x3-H type domain containing protein, expressed			S9(Phospho)	4.23526e+08	2.51121e+08	1.31226e+08	2423.06	392354349	425052921	4.5317e+08	2.60512e+08	2.4826e+08	2.44592e+08	1.31237e+08	1.36819e+08	1.2562e+08	1	T(4): 0.0; S(9): 100.0; S(17): 0.0	0	9.195e-12	579.707	78.66	81.03	87.64	51.68	77.06	78.89	82.28	71.97	63.08	High	High	High	High	High	High	High	High	High	1
FSIDMSPVK	8	1	1	LOC_Os02g19860.1	pre-mRNA-splicing factor ATP-dependent RNA helicase, putative, expressed			M5(Oxidation); S6(Phospho)	0	1.89162e+07	9.25112e+06	1119.48	2.43724e+07	0	0	2.24989e+07	10332385	2.39173e+07	8.25862e+06	9.21738e+06	1.02774e+07	1	S(2): 0.0; S(6): 100.0	0	0.01527	248.473	10.18			13.09	10.03	20.21	27.54	24.05	20.92	High			High	High	High	High	High	High	0
FSIDMSPVK	20	1	1	LOC_Os02g19860.1	pre-mRNA-splicing factor ATP-dependent RNA helicase, putative, expressed			S6(Phospho)	2.83112e+08	2.19823e+08	5.21952e+07	1103.49	3.26321e+08	2.73965e+08	2.49051e+08	2.28423e+08	2.26144e+08	2.04903e+08	7.1701e+07	8.48845e+07	0	1	S(2): 0.0; S(6): 100.0	0	0.001161	305.483	63.66	64.02	64.1	64.08	63.76	63.24	63.12	63.73		High	High	High	High	High	High	High	High		0
VNSSVDAAAAGGPRPVLR	11	2	1	LOC_Os02g19970.2	aminotransferase, classes I and II, domain containing protein, expressed		#N/A	S3(Phospho)	4.79804e+07	1.99343e+07	6.27524e+06	1816.92	4.52032e+07	44346132	5.4392e+07	0	2.72547e+07	3.25482e+07	1.15369e+07	0	7.28877e+06	0.999991	S(3): 100.0; S(4): 0.0	0	0.002583	197.967	32.7	25.07	37	37.26	35	29.25	27.06		19.6	High	High	High	High	High	High	High		High	0
LVETALDSK	15	1	1	LOC_Os02g20410.1	GTP binding protein, putative, expressed			S8(Phospho)	2.85214e+07	1.88083e+07	4.55083e+06	1055.51	27725850	3.01427e+07	2.76957e+07	1.92675e+07	1.7472e+07	1.96853e+07	6.215e+06	1.14138e+06	6.29611e+06	1	T(4): 0.0; S(8): 100.0	0	0.007666	236.35	31.2	43.64	25.52	20.31	31.62	27.97	36.91	30.41	26.89	High	High	High	High	High	High	High	High	High	0
ENEVGMESVQDMDIDRPER	12	1	1	LOC_Os02g20410.1	GTP binding protein, putative, expressed			S8(Phospho)	3.87662e+07	1.84542e+07	0	2328.95	4.37757e+07	3.77637e+07	3.47592e+07	2.09274e+07	1.55702e+07	1.88649e+07	7.93248e+06	0	0	1	S(8): 100.0	0	5.724e-15	238.664	22.18	12.59	21.92	5.34	16.04	20.78	16.68			High	High	High	High	High	High	High			0
LRENEVGMESVQDMDIDRPER	14	1	1	LOC_Os02g20410.1	GTP binding protein, putative, expressed			S10(Phospho)	7.48356e+07	0	2.33994e+07	2598.14	6.99158e+07	7.42256e+07	8.03652e+07	0	0	20335063	2.30549e+07	2.22184e+07	2.49248e+07	1	S(10): 100.0	0	2.062e-05	321.741	12.62	28.01	12.79			3.16	5.81	11.92	10.44	High	High	High			High	High	High	High	1
GGDEASPGHGSPWTPSSSASSPR	16	1	1	LOC_Os02g20410.1	GTP binding protein, putative, expressed			S20(Phospho)	2.0262e+08	1.75281e+08	0	2290.93	2.14502e+08	183291344	210066478	186852852	169584798	1.69404e+08	0	0	0	0.493588	S(6): 0.0; S(11): 0.0; T(14): 0.0; S(16): 0.0; S(17): 0.0; S(18): 1.2; S(20): 49.4; S(21): 49.4	0	3.816e-16	238.504	12.61	17.09	9.47	7.38	7.74	8.21				High	High	High	High	High	High				0
RGGDEASPGHGSPWTPSSSASSPR	82	1	1	LOC_Os02g20410.1	GTP binding protein, putative, expressed			S19(Phospho)	2.38248e+08	7.97652e+07	3.9634e+07	2447.04	2.48394e+08	2.54316e+08	2.12033e+08	83908342	0	1.55387e+08	4.24275e+07	3.74027e+07	3.90718e+07	0.331908	S(7): 0.0; S(12): 0.0; T(15): 0.0; S(17): 0.0; S(18): 0.4; S(19): 33.2; S(21): 33.2; S(22): 33.2	0	5.254e-08	434.209	24.64	28.06	20.06	31.13	31.12	36.92	24.02	27.38	22.02	High	High	High	High	High	High	High	High	High	1
AASPSSGAGAGAGAGSDPTPR	14	1	1	LOC_Os02g22090.1	pattern formation protein EMB30, putative, expressed			S3(Phospho)	1.06235e+08	7.3867e+07	0	1821.78	1.09124e+08	9.35069e+07	1.16074e+08	7.91766e+07	6.82194e+07	74205041	0	0	0	1	S(3): 100.0; S(5): 0.0; S(6): 0.0; S(16): 0.0; T(19): 0.0	0	1.045e-08	407.604	73.51	78.03	58.4	65.25	54.64	64.41				High	High	High	High	High	High				0
QPSQEILSEEK	8	2	1	LOC_Os02g22370.2	expressed protein			S3(Phospho)	2.0317e+07	11338090	4.67403e+06	1367.61	2.24703e+07	1.95553e+07	1.89255e+07	0	1.39538e+07	2.00605e+07	7.88916e+06	0	6.13291e+06	1	S(3): 100.0; S(8): 0.0	0	0.000819	146.786	36.67	23.07	25.23		13.33	27.09	29.8		12.09	High	High	High		High	High	High		High	0
LPPLFSLTPSSSGK	16	2	1	LOC_Os02g22370.2	expressed protein			S12(Phospho)	6.24715e+07	0	2.07083e+07	1510.76	8.3606e+07	0	1.03809e+08	0	0	0	2.03328e+07	1.67393e+07	2.50527e+07	0.999871	S(6): 0.0; T(8): 0.0; S(10): 0.0; S(11): 0.0; S(12): 100.0	0	0.000226	372.402	8.93		2.76				18	21.92	13.1	High		High				High	High	High	0
RGESFDDYMK	8	1	1	LOC_Os02g24354.1	pyridoxal-dependent decarboxylase protein, putative, expressed		#N/A	S4(Phospho)	0	2.86723e+07	0	1327.5	0	62148429	0	4.92314e+07	0	3.67855e+07	0	0	0	1	S(4): 100.0; Y(8): 0.0	0.001	0.01673	225.317		13.6		13.21		21.15					High		High		High				1
EGDSDVDTSDESGTIEK	21	2	1	LOC_Os02g25060.2	NTMC2Type1.2 protein, putative, expressed			S4(Phospho)	1.14338e+08	5.62492e+07	2.61575e+07	1863.71	116382842	1.13262e+08	113370211	6.13002e+07	4.85119e+07	5.89353e+07	2.38897e+07	2.54842e+07	2.90987e+07	1	S(4): 100.0; T(8): 0.0; S(9): 0.0; S(12): 0.0; T(14): 0.0	0	1.921e-10	352.542	99.08	49.33	49.22	37.21	61.58	81.2	56.72	62.51	41.27	High	High	High	High	High	High	High	High	High	0
TSPAHQPAHSMR	27	2	1	LOC_Os02g25580.2	Sec1 family transport protein, putative, expressed			T1(Phospho); S10(Phospho)	4.72829e+07	3.39125e+07	8.69999e+06	1479.57	5.01077e+07	4.59673e+07	4.57737e+07	3.03448e+07	3.61142e+07	3.52786e+07	1.24895e+07	1.36105e+07	0	0.5	T(1): 50.0; S(2): 50.0; S(10): 100.0	0.001	0.02369	186.798	17.46	20.5	20.84	29.46	22.6	13.1	10.9	10.17		High	High	High	High	High	High	High	High		0
GSDDGYSSDSVLK	31	2	1	LOC_Os02g25580.2	Sec1 family transport protein, putative, expressed			S8(Phospho)	1.54352e+08	1.38654e+08	4.90873e+07	1409.55	1.68514e+08	1.6014e+08	134401166	1.4736e+08	1.36574e+08	1.32029e+08	4.50561e+07	4.76072e+07	54598764	0.999834	S(2): 0.0; Y(6): 0.0; S(7): 0.0; S(8): 100.0; S(10): 0.0	0	4.856e-08	321.865	50.6	55.87	57.37	64.92	58.34	61.06	65.14	48.84	54.05	High	High	High	High	High	High	High	High	High	0
TSPAHQPAHSMR	78	2	1	LOC_Os02g25580.2	Sec1 family transport protein, putative, expressed			S10(Phospho)	2.05276e+08	1.31296e+08	5.16028e+07	1399.59	1.86807e+08	2.40036e+08	188984722	118282703	1.45322e+08	1.30283e+08	5.00225e+07	5.1929e+07	5.2857e+07	1	T(1): 0.0; S(2): 0.0; S(10): 100.0	0	0.002018	299.778	24.71	28.51	51.4	32.43	28.71	39.85	17.4	21.75	21.9	High	High	High	High	High	High	High	High	High	0
SPRPDAALPPDASTDTAPSLDFGDPASVVALR	11	1	1	LOC_Os02g25840.1	conserved oligomeric Golgi complex component 4, related, putative, expressed			S1(Phospho)	1.54085e+08	9.28581e+07	1.56008e+07	3286.58	1.45811e+08	149922985	1.6652e+08	9.93838e+07	89716397	8.94741e+07	0	1.95148e+07	2.72876e+07	1	S(1): 100.0; S(13): 0.0; T(14): 0.0; T(16): 0.0; S(19): 0.0; S(27): 0.0	0	1.326e-08	404.309	56.1	52.09	53.85	61.55	43.74	43.76		39.51	54.3	High	High	High	High	High	High		High	High	0
LPAGSLHSESR	2	1	1	LOC_Os02g25900.1	pollen signalling protein with adenylyl cyclase activity, putative, expressed			S5(Phospho)	1.18166e+07	0	0	1233.57	1.8757e+07	0	1.66929e+07	0	0	0	0	0	0	0.999721	S(5): 100.0; S(8): 0.0; S(10): 0.0	0	1.439e-05	256.117	46.34		46.48							High		High							0
DGSPAAAATDHKDDK	31	1	1	LOC_Os02g26349.2	transposon protein, putative, CACTA, En/Spm sub-class, expressed			S3(Phospho)	1.18452e+08	6.71606e+07	6832327	1578.65	9.94383e+07	130632185	1.25285e+08	7.15042e+07	7.68691e+07	5.31085e+07	2.74486e+06	1.77521e+07	0	1	S(3): 100.0; T(9): 0.0	0	4.81e-08	344.484	37.58	59.83	46.22	52.42	40.83	59.96	11.28	42.8		High	High	High	High	High	High	High	High		1
AAASENASDDEK	2	1	1	LOC_Os02g26850.1	rRNA-processing protein FCF, putative, expressed		#N/A	S8(Phospho)	3.09008e+06	0	0	1287.49	0	4.46322e+06	4807024	0	0	0	0	0	0	1	S(4): 0.0; S(8): 100.0	0.002	0.04338	203.386		27.48	25.4								High	High							0
AAASENASDDEKNR	9	1	1	LOC_Os02g26850.1	rRNA-processing protein FCF, putative, expressed		#N/A	S8(Phospho)	4.47123e+06	5.35208e+06	1.77717e+06	1557.62	0	7.28037e+06	6.13332e+06	4.66634e+06	5.9437e+06	5.44621e+06	0	2.21322e+06	3.11827e+06	1	S(4): 0.0; S(8): 100.0	0	9.375e-06	369.212		51.72	18.5	26.7	49.62	52.09		44.9	59.95		High	High	High	High	High		High	High	1
SWDQFETNAALFGVK	5	2	1	LOC_Os02g27950.2	ataxin-2 related protein, putative, expressed			S1(Phospho)	0	0	1.63409e+06	1792.79	2069476	0	0	0	0	0	2.50902e+06	0	2.39325e+06	1	S(1): 100.0; T(7): 0.0	0	8.531e-07	278.927	55.47						54.74		40.56	High						High		High	0
GQSPDRGSDASGPK	6	1	1	LOC_Os02g29890.1	expressed protein			S3(Phospho)	0	6.89192e+06	0	1438.6	0	0	0	5.49316e+06	7.62003e+06	7562555	0	0	0	1	S(3): 100.0; S(8): 0.0; S(11): 0.0	0	0.005739	275.389				15.8	22.91	14.68							High	High	High				1
FQQQSHSPEIVEVQEEGAVNVKPK	163	1	1	LOC_Os02g29890.1	expressed protein			S7(Phospho)	1.27919e+08	1.04255e+08	3.27381e+07	2787.35	102679060	1.36688e+08	1.44389e+08	1.42673e+08	48220216	1.21873e+08	4.21288e+07	2.82815e+07	2.7804e+07	0.992547	S(5): 0.7; S(7): 99.3	0	1.859e-10	535.232	54.07	53.52	48.27	47.49	55.07	53.7	53.91	52.05	57.69	High	High	High	High	High	High	High	High	High	0
ILSGFDNR	28	1	1	LOC_Os02g30230.1	exo70 exocyst complex subunit domain containing protein, expressed			S3(Phospho)	1.27473e+08	1.23991e+08	3.91317e+07	1001.45	1.29801e+08	1.23094e+08	1.29524e+08	1.2492e+08	1.18133e+08	1.2892e+08	4.07286e+07	3.44673e+07	4.21992e+07	1	S(3): 100.0	0	0.004802	256.561	44.62	44.35	44.55	45.18	57.67	41.79	38.71	40.97	38.31	High	High	High	High	High	High	High	High	High	0
EHPGSLTPMLGAK	11	1	1	LOC_Os02g30730.1	SART-1 family protein, putative, expressed			T7(Phospho)	4.61849e+07	0	1.0096e+07	1417.65	46427833	4.69777e+07	4.51491e+07	0	0	0	1.41965e+07	1.60915e+07	0	0.988193	S(5): 1.2; T(7): 98.8	0	0.005881	226.736	12.26	11.71	15.27				2.7	8.46		High	High	High				High	High		0
QISLPNSPMSSLLFSQQQQR	3	2	2	LOC_Os02g31220.2 ;LOC_Os01g56300.1	expressed protein			S3(Phospho)	1.61346e+07	0	0	2369.16	6.69041e+06	2.1216e+07	2.04974e+07	0	0	0	0	0	0	0.999991	S(3): 100.0; S(7): 0.0; S(10): 0.0; S(11): 0.0; S(15): 0.0	0	2.526e-06	259.807	24.64	32.02	31.9							High	High	High							0
VSFSSIR	15	2	2	LOC_Os02g31220.2 ;LOC_Os01g56300.1	expressed protein			S2(Phospho)	1.94128e+07	1.51993e+07	8025180	875.404	2.14618e+07	1.64166e+07	2.03599e+07	1.71976e+07	1.19568e+07	1.64434e+07	6.42914e+06	8.65264e+06	8.99376e+06	0.999532	S(2): 100.0; S(4): 0.0; S(5): 0.0	0.002	0.05072	105.311	19.96	24.43	26.64	24.52	24.56	13.73	15.48	16.07	14.73	High	High	High	High	High	High	High	High	High	0
WWSQSHTLVQQGDAKPLSR	6	1	1	LOC_Os02g31220.2	expressed protein			S18(Phospho)	2.95764e+07	0	0	2304.09	3.5351e+07	2.54024e+07	2.79757e+07	0	0	0	0	0	0	1	S(3): 0.0; S(5): 0.0; T(7): 0.0; S(18): 100.0	0	0.004307	298.557	29.03	24.73	26.14							High	High	High							0
TSSYPQQPLQHR	41	2	2	LOC_Os02g31220.2 ;LOC_Os01g56300.1	expressed protein			S3(Phospho)	1.11e+08	7.91227e+07	1.52953e+07	1521.69	1.14153e+08	1.06714e+08	1.12133e+08	85164664	75047079	77156506	2.12244e+07	0	2.46615e+07	0.999998	T(1): 0.0; S(2): 0.0; S(3): 100.0; Y(4): 0.0	0	2.194e-05	256.742	51.2	46.78	38.83	30.1	48.8	43.07	30.42		23.69	High	High	High	High	High	High	High		High	0
DQGAAFSLEHK	6	1	1	LOC_Os02g31290.1	AML1, putative, expressed			S7(Phospho)	1.36175e+07	0	9.95134e+06	1282.55	2.33847e+07	17467825	0	0	0	9.0803e+06	7.78022e+06	1.08339e+07	1.12399e+07	1	S(7): 100.0	0	0.003015	207.148	16.86	20.14				10.16	21.15	25.06	27.1	High	High				High	High	High	High	0
NPMVPLPSFDSPGER	11	1	1	LOC_Os02g31290.1	AML1, putative, expressed			S11(Phospho)	3.39914e+07	0	6.60721e+06	1722.76	2.9039e+07	3.85769e+07	3.43583e+07	0	0	2.25763e+07	0	8.62432e+06	1.11973e+07	0.999821	S(8): 0.0; S(11): 100.0	0	0.007651	250.606	25.94	26.03	23.05			12.11		17.17	13.77	High	High	High			High		High	High	0
FSVSPVVR	5	5	1	LOC_Os02g32030.1	elongation factor, putative, expressed			S4(Phospho)	6.75191e+06	0	0	970.479	5.37289e+06	7.18665e+06	7.6962e+06	0	4.87041e+06	0	0	2.46377e+06	0	1	S(2): 0.0; S(4): 100.0	0	0.01052	248.199	36.55	38.5	34.12		27.97			26.48		High	High	High		High			High		0
EQMTPLSDFEDK	6	2	1	LOC_Os02g32030.1	elongation factor, putative, expressed			S7(Phospho)	2.08779e+07	1.072e+07	0	1519.6	2.39075e+07	1.826e+07	2.04662e+07	17625238	0	1.45349e+07	0	0	8.574e+06	1	T(4): 0.0; S(7): 100.0	0	0.0001567	330.633	27.49	29.76	42.09	26.22		26.95			13.3	High	High	High	High		High			High	0
EQMTPLSDFEDKL	15	2	1	LOC_Os02g32030.1	elongation factor, putative, expressed			S7(Phospho)	9.15397e+07	7.09402e+07	3.82103e+07	1632.69	9.59248e+07	8.56901e+07	9.30041e+07	7.87802e+07	6.83805e+07	6.56599e+07	3.57372e+07	3.76893e+07	4.12042e+07	1	T(4): 0.0; S(7): 100.0	0	0.001084	313.554	27.58	35.19	31.7	16.75	27.6	19.15	31.08	33.8	27.45	High	High	High	High	High	High	High	High	High	1
ISESGVPVPICK	3	1	1	LOC_Os02g32160.1	copine, putative, expressed			S4(Phospho); C11(Carbamidomethyl)	0	0	1.66825e+07	1365.65	0	0	0	0	0	0	1.47228e+07	1.68023e+07	1.85225e+07	1	S(2): 0.0; S(4): 100.0	0	0.0007026	243.626							26.15	39.9	46.65							High	High	High	0
MYHSQDGENFFVPASTAHDSHSK	27	1	1	LOC_Os02g32160.1	copine, putative, expressed			S20(Phospho)	1.10091e+08	5.19361e+07	0	2672.09	1.00755e+08	1.08034e+08	1.21483e+08	5.46959e+07	4.06732e+07	6.04391e+07	7.61283e+06	0	0	0.981696	Y(2): 0.0; S(4): 0.0; S(15): 0.0; T(16): 0.0; S(20): 98.2; S(22): 1.8	0	7.416e-05	364.42	27.07	30.52	27.86	21.19	33.67	25.95	8.62			High	High	High	High	High	High	High			0
LQIWQYGDVESDEEEQAPAAR	35	1	1	LOC_Os02g32350.1	TUDOR protein with multiple SNc domains, putative, expressed			S11(Phospho)	8.95733e+08	476568823	3.0347e+08	2514.09	9.28957e+08	8.79661e+08	8.78579e+08	5.01671e+08	4.87074e+08	440961320	2.72367e+08	3.07992e+08	3.30052e+08	1	Y(6): 0.0; S(11): 100.0	0	5.217e-11	572.732	89.85	109.79	89.51	103.13	103.26	97.81	99.01	97.24	80.51	High	High	High	High	High	High	High	High	High	0
RSFSNASSGSHGGGGGAK	18	1	1	LOC_Os02g32469.2	expressed protein			S2(Phospho)	0	0	3.21825e+07	1700.72	2.59362e+07	0	0	2.89179e+07	0	0	3.17179e+07	3.04833e+07	3.43463e+07	0.984767	S(2): 98.5; S(4): 1.5; S(7): 0.0; S(8): 0.0; S(10): 0.0	0	1.075e-05	354.477	42.6			34.5			35.73	33.99	34.43	High			High			High	High	High	1
SFSNASSGSHGGGGGAK	5	1	1	LOC_Os02g32469.2	expressed protein			S3(Phospho); S6(Phospho); S9(Phospho)	1.01846e+07	0	0	1704.55	1.70632e+07	13490650	0	0	0	0	0	0	0	0.493162	S(1): 0.0; S(3): 100.0; S(6): 98.6; S(7): 50.7; S(9): 50.7	0	0.0001079	232.105	40.33	35.32								High	High								0
SFSNASSGSHGGGGGAK	41	1	1	LOC_Os02g32469.2	expressed protein			S3(Phospho); S6(Phospho)	4.73676e+07	3.19397e+07	1.3712e+07	1624.58	5.29621e+07	45249880	4.38909e+07	2.32724e+07	3.57354e+07	3.68113e+07	1.1041e+07	1.12048e+07	1.88903e+07	0.988079	S(1): 0.0; S(3): 100.0; S(6): 98.8; S(7): 1.2; S(9): 0.0	0	3.828e-06	387.254	62.4	52.97	57.46	50.98	53.28	62.2	44.23	50.12	38.02	High	High	High	High	High	High	High	High	High	0
CVCAPATHAGSFK	3	2	2	LOC_Os02g32469.2 ;LOC_Os04g33110.1	expressed protein			C1(Carbamidomethyl); C3(Carbamidomethyl); S11(Phospho)	6.43289e+07	0	0	1485.6	64715725	69066559	5.92044e+07	0	0	0	0	0	0	1	T(7): 0.0; S(11): 100.0	0	0.004598	295.79	12.53	18.76	14.04							High	High	High							0
FHGHHSTNTTPTGAAASSPR	6	1	1	LOC_Os02g32469.2	expressed protein			S6(Phospho); T7(Phospho); S18(Phospho)	1.63608e+08	9.79399e+07	0	2273.86	243921045	2.46904e+08	0	101181267	9.46557e+07	9.79828e+07	0	0	0	4.14064e-06	S(6): 50.0; T(7): 50.0; T(9): 100.0; T(10): 0.0; T(12): 0.0; S(17): 1.9; S(18): 98.1	0	0.0002518	286.488	4.34	8.38		4.51	0.69	5.09				High	High		High	High	High				0
FHGHHSTNTTPTGAAASSPR	54	1	1	LOC_Os02g32469.2	expressed protein			S6(Phospho); S18(Phospho)	2.08025e+08	1.04308e+08	1.76352e+07	2193.89	2.13573e+08	2.14421e+08	1.9608e+08	102019135	100696534	1.10209e+08	1.78284e+07	1.74869e+07	1.75903e+07	0.493364	S(6): 49.4; T(7): 49.4; T(9): 1.2; T(10): 0.0; T(12): 0.0; S(17): 0.1; S(18): 99.9	0	6.225e-05	307.716	46.31	40.82	42.83	43.23	28.61	36.31	31.39	18.1	25.74	High	High	High	High	High	High	High	High	High	0
FHGHHSTNTTPTGAAASSPR	85	1	1	LOC_Os02g32469.2	expressed protein			S18(Phospho)	1.13054e+09	4.55359e+08	8.33718e+07	2113.92	1.18068e+09	1.12044e+09	1.09051e+09	454040869	4.33541e+08	4.78496e+08	8.08942e+07	1.04545e+08	6.46766e+07	0.999998	S(6): 0.0; T(7): 0.0; T(9): 0.0; T(10): 0.0; T(12): 0.0; S(17): 0.0; S(18): 100.0	0	6.528e-08	434.293	44.18	44.22	37.81	23.34	28.78	28.89	19.59	28.66	16.58	High	High	High	High	High	High	High	High	High	0
HVESMSELPSGAGR	32	1	1	LOC_Os02g32490.1	AMP-binding enzyme, putative, expressed			S4(Phospho); M5(Oxidation)	8.88518e+07	9.42885e+07	4.64136e+07	1552.65	87494570	8.59802e+07	93080559	8.95754e+07	8.81054e+07	1.05185e+08	4.50097e+07	4.60664e+07	4.81648e+07	1	S(4): 100.0; S(6): 0.0; S(10): 0.0	0	3.861e-06	392.429	27.9	13.93	9.32	45.85	45.99	51.82	52.25	42.21	42.43	High	High	High	High	High	High	High	High	High	0
HVESMSELPSGAGR	35	1	1	LOC_Os02g32490.1	AMP-binding enzyme, putative, expressed			S4(Phospho)	1.39712e+09	1.17865e+09	4.52895e+08	1536.66	1.33987e+09	1.3998e+09	1.45169e+09	1.28143e+09	1.10773e+09	1.14678e+09	4.22574e+08	4.53273e+08	482839376	1	S(4): 100.0; S(6): 0.0; S(10): 0.0	0	7.659e-08	403.978	53.5	36.18	63.01	77.31	69.35	78.88	77.33	83.45	68.1	High	High	High	High	High	High	High	High	High	0
SFSGDFLER	2	2	2	LOC_Os02g32550.1 ;LOC_Os04g33260.1	expressed protein			S1(Phospho)	9.64722e+06	0	0	1137.47	1.38735e+07	15068132	0	0	0	0	0	0	0	1	S(1): 100.0; S(3): 0.0	0	0.005304	271.878	33.82	35.96								High	High								0
VGMSCQGCAGAVR	15	1	1	LOC_Os02g32814.1	heavy metal-associated domain containing protein, expressed		#N/A	S4(Phospho); C5(Carbamidomethyl); C8(Carbamidomethyl)	8.9635e+07	8.71895e+07	3.40568e+07	1432.56	8.69182e+07	9.58256e+07	8.61612e+07	9.80619e+07	7.85152e+07	84991328	3.42729e+07	3.20516e+07	3.58458e+07	1	S(4): 100.0	0	5.799e-05	344.044	45.25	45.31	34.16	43.44	45.03	47.81	95.39	78.64	65.56	High	High	High	High	High	High	High	High	High	0
APVIIYDASPK	19	2	1	LOC_Os02g33600.1	VQ domain containing protein, putative			S9(Phospho)	8.44554e+07	4.79364e+07	2.06586e+07	1253.62	8.7399e+07	8.04777e+07	8.54896e+07	7.63417e+07	0	6.74676e+07	36040836	0	2.5935e+07	1	Y(6): 0.0; S(9): 100.0	0	3.696e-07	388.406	43.82	65.36	31.71	49.45	42.84	43	48.27	40.62	46.92	High	High	High	High	High	High	High	High	High	0
MDASDGRPSPR	26	1	1	LOC_Os02g33600.1	VQ domain containing protein, putative			N-Term(Acetyl); S9(Phospho)	2.69928e+08	2.08359e+08	6.44893e+07	1310.52	2.69872e+08	2.71734e+08	2.6818e+08	2.26026e+08	1.84702e+08	2.14347e+08	5.91805e+07	6.57359e+07	68551368	1	S(4): 0.0; S(9): 100.0	0	0.00126	331.831	19.8	23.25	19.42	20.17	19.57	18.55	16.42	16.03	9.86	High	High	High	High	High	High	High	High	High	0
GMRPEAVAVAMEVESPPRPAEEEGEGSPTRR	2	1	1	LOC_Os02g33710.1	decarboxylase, putative, expressed			S15(Phospho)	7.8502e+06	0	0	3401.57	7.9725e+06	15578100	0	0	0	0	0	0	0	0.0290951	S(15): 2.9; S(27): 94.2; T(29): 2.9	0	2.268e-06	260.492	2.09	6.72								High	High								1
SLSDLLK	7	1	1	LOC_Os02g33780.1	serine-aspartate repeat-containing protein I precursor, putative, expressed		#N/A	S1(Phospho)	2.82067e+07	9.2473e+06	0	855.425	2.97962e+07	3.19701e+07	2.28539e+07	1.37354e+07	1.40065e+07	0	0	0	0	0.999996	S(1): 100.0; S(3): 0.0	0.001	0.03092	132.566	18.54	19.08	16.22	18.33	19.8					High	High	High	High	High					0
SLSDLLKEDAESEGSEAAPAPSAEATK	8	1	1	LOC_Os02g33780.1	serine-aspartate repeat-containing protein I precursor, putative, expressed		#N/A	S3(Phospho)	6.99192e+07	5.90679e+07	0	2783.25	1.09736e+08	1.00021e+08	0	6.51315e+07	6.36971e+07	48375253	2.10241e+07	0	0	0.999541	S(1): 0.0; S(3): 100.0; S(12): 0.0; S(15): 0.0; S(22): 0.0; T(26): 0.0	0	4.467e-05	350.61	40.11	18.59		7.29	40.77	30.93	22.21			High	High		High	High	High	High			1
EDAAVAPSPPAAEEK	23	1	1	LOC_Os02g33780.1	serine-aspartate repeat-containing protein I precursor, putative, expressed		#N/A	S8(Phospho)	9.84344e+07	8.24018e+07	0	1561.68	1.24518e+08	1.24537e+08	4.62488e+07	8.83176e+07	7.81563e+07	8.07315e+07	0	0	3.29777e+07	1	S(8): 100.0	0	0.006573	320.526	20.12	18.82	19.94	19.01	11.22	13.95	15.8	13.63	6.94	High	High	High	High	High	High	High	High	High	0
DSLMQETDLSPSTASHK	22	1	1	LOC_Os02g34500.1	expressed protein			S10(Phospho)	6.34423e+07	4.21091e+07	1.3092e+07	1926.82	6.97941e+07	66538253	5.39944e+07	5.55206e+07	2.41176e+07	4.66891e+07	9.08317e+06	1.37525e+07	1.64404e+07	0.99966	S(2): 0.0; T(7): 0.0; S(10): 100.0; S(12): 0.0; T(13): 0.0; S(15): 0.0	0	1.152e-07	414.25	35.36	52.04	30.42	25.44	52.41	21.29	16.95	28.84	36.76	High	High	High	High	High	High	High	High	High	0
ESSDGALETQSTKPSSDGQQINK	10	1	1	LOC_Os02g34570.1	exosome complex exonuclease, putative, expressed		#N/A	S3(Phospho)	2.68832e+07	0	0	2487.09	27983757	2.59579e+07	2.6708e+07	1.95921e+07	0	0	0	5.99075e+06	0	0.5	S(2): 50.0; S(3): 50.0; T(9): 0.0; S(11): 0.0; T(12): 0.0; S(15): 0.0; S(16): 0.0	0	7.383e-08	240.478	41.54	24.74	32.38	14.48				10.09		High	High	High	High				High		0
LTAGGSDETQEAISPK	47	1	1	LOC_Os02g34570.1	exosome complex exonuclease, putative, expressed		#N/A	S14(Phospho)	9.3865e+07	6.77733e+07	4.0078e+07	1683.75	67193454	1.08966e+08	1.05435e+08	1.20638e+08	3.95027e+07	4.31789e+07	5.3172e+07	2.86851e+07	38376899	1	T(2): 0.0; S(6): 0.0; T(9): 0.0; S(14): 100.0	0	9.849e-10	451.033	74.08	62.07	86.47	70.36	73.97	78.68	87.4	69.95	68.45	High	High	High	High	High	High	High	High	High	0
VWVSPSER	12	2	2	LOC_Os02g34860.1 ;LOC_Os04g35570.1	Regulator of chromosome condensation domain containing protein, expressed		#N/A	S4(Phospho)	1.67973e+08	1.39678e+08	0	1039.46	1.67756e+08	1.66082e+08	1.70081e+08	1.5546e+08	1.27843e+08	1.35729e+08	0	0	5.1847e+07	0.5	S(4): 50.0; S(6): 50.0	0	0.006712	176.58	22.51	22.7	22.78	22.56	22.55	22.76			13.51	High	High	High	High	High	High			High	0
ISTSSTDAQK	3	1	1	LOC_Os02g37120.2	expressed protein		#N/A	S5(Phospho)	3.34095e+06	0	0	1117.48	0	5.09477e+06	4928098	0	0	0	0	0	0	0.96366	S(2): 0.0; T(3): 1.2; S(4): 1.2; S(5): 96.4; T(6): 1.2	0.001	0.03114	179.949		20.58	15.26								High	High							0
LAHSDSTPAEWDHLNIVQQR	15	2	1	LOC_Os02g37830.2	protein kinase domain containing protein, expressed	kinase		S6(Phospho)	9.01129e+07	4.44811e+07	2.77195e+07	2397.1	96499036	91818619	8.20211e+07	4.35705e+07	4.67919e+07	4.30809e+07	2.49561e+07	2.56232e+07	3.25793e+07	0.99988	S(4): 0.0; S(6): 100.0; T(7): 0.0	0	1.277e-06	397.439	51.36	31.75	27.37	30.28	43.65	29.77	45.71	39.03	39.07	High	High	High	High	High	High	High	High	High	0
AHTHQGSKPGTGDVPIVTEESSPK	34	2	1	LOC_Os02g37830.2	protein kinase domain containing protein, expressed	kinase		S22(Phospho)	2.10773e+08	9.70152e+07	2.95033e+07	2539.19	2.22906e+08	2.2042e+08	1.88993e+08	1.36051e+08	30418286	1.24576e+08	3.03666e+07	2.73573e+07	30786007	0.990029	T(3): 0.0; S(7): 0.0; T(11): 0.0; T(18): 0.0; S(21): 1.0; S(22): 99.0	0	1.155e-11	421.781	28.12	26.59	32.78	21.82	23.98	23.07	18.45	20.81	20.38	High	High	High	High	High	High	High	High	High	0
RNPPPPPIEQSNSSLSHGSSK	26	1	1	LOC_Os02g37880.2	cyclin G-associated kinase, putative, expressed	kinase		S13(Phospho)	1.48953e+08	1.05971e+08	3.97823e+07	2296.08	1.76911e+08	134823981	1.35123e+08	78506132	1.31749e+08	107657756	4.78369e+07	3.98253e+07	3.16846e+07	0.4981	S(11): 0.0; S(13): 49.8; S(14): 49.8; S(16): 0.4; S(19): 0.0; S(20): 0.0	0	1.559e-13	622.314	54.43	55.93	69.79	50.49	52.79	54.79	42.26	43.18	34.17	High	High	High	High	High	High	High	High	High	1
SVSSLGSWVSDVTR	7	1	1	LOC_Os02g38040.1	leucine-rich repeat family protein, putative, expressed			S3(Phospho)	0	0	3.36207e+06	1559.71	0	0	0	0	0	0	3.81432e+06	3888803	2.38309e+06	0.999999	S(1): 0.0; S(3): 100.0; S(4): 0.0; S(7): 0.0; S(10): 0.0; T(13): 0.0	0	2.305e-06	338.926							49.61	55.73	49.45							High	High	High	0
YPSLGSGGGGGGFR	7	1	1	LOC_Os02g38220.1	eukaryotic translation initiation factor 4B, putative, expressed			S3(Phospho)	0	4.59014e+07	2.35359e+07	1348.57	0	0	7.3233e+07	75173122	6.25312e+07	0	2.85644e+07	2.74259e+07	1.46173e+07	1	Y(1): 0.0; S(3): 100.0; S(6): 0.0	0	0.00046	268.661			10.21	31.2	32.05		44.75	26.47	24.14			High	High	High		High	High	High	0
VTAHLSNSPDESQITESMEQPR	26	1	1	LOC_Os02g38220.1	eukaryotic translation initiation factor 4B, putative, expressed			S8(Phospho)	0	8.47334e+07	21926907	2536.1	0	106964138	0	1.03482e+08	75925491	74792875	2.46606e+07	13349945	2.77702e+07	0.999866	T(2): 0.0; S(6): 0.0; S(8): 100.0; S(12): 0.0; T(15): 0.0; S(17): 0.0	0	3.669e-10	504.258	50.9	54.73		32.45	51.27	42.36	61.1	48.7	77.37	High	High		High	High	High	High	High	High	0
FGQRPGSGSGK	41	1	1	LOC_Os02g38220.1	eukaryotic translation initiation factor 4B, putative, expressed			S7(Phospho)	9.26938e+08	6.62311e+08	2.12282e+08	1157.51	9.64077e+08	9.21669e+08	8.95069e+08	6.81625e+08	6.33485e+08	6.71825e+08	1.80865e+08	2.12659e+08	2.43322e+08	1	S(7): 100.0; S(9): 0.0	0	4.618e-05	333.422	64.4	56.08	69.05	57.89	56.86	68.15	63.7	53.16	67.69	High	High	High	High	High	High	High	High	High	0
TMGGSQSGSVSQMQK	7	1	1	LOC_Os02g38430.1	steroid nuclear receptor, ligand-binding, putative, expressed			S5(Phospho)	2.44242e+07	0	0	1592.65	0	3.87094e+07	3.45633e+07	0	1.92519e+07	0	0	0	0	1	T(1): 0.0; S(5): 100.0; S(7): 0.0; S(9): 0.0; S(11): 0.0	0	2.05e-05	264.533		24.61	32.82		29.79						High	High		High					0
ASFSSLSGLK	2	1	1	LOC_Os02g38840.1	glucose-6-phosphate 1-dehydrogenase, cytoplasmic isoform, putative, expressed			S2(Phospho); S5(Phospho)	2.23337e+06	0	0	1156.47	4.79935e+06	1.90076e+06	0	0	0	0	0	0	0	0.940769	S(2): 97.1; S(4): 5.8; S(5): 97.0; S(7): 0.1	0.001	0.01224	114.888	13.72	9.24								High	High								0
ASFSSLSGLK	50	1	1	LOC_Os02g38840.1	glucose-6-phosphate 1-dehydrogenase, cytoplasmic isoform, putative, expressed			S7(Phospho)	2.17086e+08	2.05855e+08	8.5626e+07	1076.5	2.30029e+08	2.15125e+08	2.06102e+08	2.22273e+08	1.88233e+08	2.07059e+08	8.13791e+07	8.87069e+07	8.67919e+07	0.999929	S(2): 0.0; S(4): 0.0; S(5): 0.0; S(7): 100.0	0	0.002072	249.536	31.83	30.53	30.6	29.54	48.72	36.77	18.22	32.07	31.57	High	High	High	High	High	High	High	High	High	0
APALSSSAAPR	4	5	1	LOC_Os02g38980.6	bromodomain domain containing protein, expressed			S5(Phospho)	1.59636e+07	0	0	1107.52	2.43222e+07	0	2.35684e+07	0	0	2.16981e+07	0	0	0	0.9909	S(5): 99.1; S(6): 0.9; S(7): 0.0	0	0.006975	301.159	30.9		29.19			30.77				High		High			High				0
GYAETVGESEGAAGSPVR	8	5	1	LOC_Os02g38980.6	bromodomain domain containing protein, expressed			S15(Phospho)	2.16825e+07	1.09467e+07	0	1816.78	2.22611e+07	1.96286e+07	2.31578e+07	1.66864e+07	0	1.61538e+07	0	0	0	1	Y(2): 0.0; T(5): 0.0; S(9): 0.0; S(15): 100.0	0	4.74e-06	374.385	31.52	24.97	24.07	19.55		22.35				High	High	High	High		High				0
TFSAGGSSGGGGFSIVGPWEESR	24	2	1	LOC_Os02g39140.2	helix-loop-helix DNA-binding domain containing protein, expressed		#N/A	S3(Phospho)	5.26299e+06	1.85267e+07	6.67654e+06	2309.01	0	8.87212e+06	6916854	1.94916e+07	1.78733e+07	1.82153e+07	0	9.04155e+06	1.09881e+07	0.999869	T(1): 0.0; S(3): 100.0; S(7): 0.0; S(8): 0.0; S(14): 0.0; S(22): 0.0	0	9.966e-12	507.132		65.52	93.28	127.95	104.17	96.37	77.86	91.84	90.83		High	High	High	High	High	High	High	High	0
SQLSFTAGPPHLSHIAEDGAFPDR	36	2	1	LOC_Os02g39140.2	helix-loop-helix DNA-binding domain containing protein, expressed		#N/A	S4(Phospho)	6.37115e+08	5.54336e+08	2.51767e+08	2630.21	6.47312e+08	646155630	6.17877e+08	6.05522e+08	5.01571e+08	555914241	2.39165e+08	2.56571e+08	259566347	1	S(1): 0.0; S(4): 100.0; T(6): 0.0; S(13): 0.0	0	5.146e-09	445.554	50.09	62.56	55.13	64.86	48.89	65.52	60.6	47.94	53.07	High	High	High	High	High	High	High	High	High	0
QLSSGAAR	13	2	1	LOC_Os02g39560.2	non-receptor tyrosine kinase spore lysis A, putative, expressed	kinase		S3(Phospho)	2.04858e+07	1.85027e+07	5.1128e+06	869.389	1.61243e+07	2.3104e+07	2.22292e+07	2.37602e+07	3.17479e+07	0	6.91865e+06	8.41975e+06	0	0.990471	S(3): 99.0; S(4): 1.0	0	0.006316	191.625	29.22	45.35	40.6	40.44	45.26		42.94	27.04		High	High	High	High	High		High	High		0
QLSLEPVYTPR	8	2	1	LOC_Os02g39560.2	non-receptor tyrosine kinase spore lysis A, putative, expressed	kinase		S3(Phospho); T9(Phospho)	3.38919e+07	0	5.51352e+06	1462.64	5.45993e+07	1.16678e+07	3.54087e+07	0	0	0	9.10262e+06	7.43796e+06	0	0.999848	S(3): 100.0; Y(8): 0.0; T(9): 100.0	0	0.002512	310.822	38.09	35.45	34.68				14.07	19.24		High	High	High				High	High		0
QLSLEPVYTPR	10	2	1	LOC_Os02g39560.2	non-receptor tyrosine kinase spore lysis A, putative, expressed	kinase		S3(Phospho)	8.22769e+07	7.05753e+07	1.03975e+07	1382.68	9.21962e+07	7.88392e+07	7.57953e+07	117748769	0	9.39773e+07	0	2.77045e+07	3.48789e+06	1	S(3): 100.0; Y(8): 0.0; T(9): 0.0	0	0.0001251	293.012	43.16	43.18	45.19	38.29		29.19		23.66	16.77	High	High	High	High		High		High	High	0
QSSLDPTPR	28	2	1	LOC_Os02g39560.2	non-receptor tyrosine kinase spore lysis A, putative, expressed	kinase		S3(Phospho)	4.37173e+08	3.31524e+08	1.12318e+08	1080.47	447964344	4.06976e+08	4.56578e+08	3.51155e+08	323797424	3.19619e+08	1.09274e+08	1.1545e+08	1.12232e+08	0.990816	S(2): 0.9; S(3): 99.1; T(7): 0.0	0	0.0007055	194.749	51.91	51.77	51.81	51.96	51.75	57.01	56.65	51.76	51.79	High	High	High	High	High	High	High	High	High	0
TTVNSDMEEQK	10	1	1	LOC_Os02g39700.1	RNA binding protein, putative, expressed		#N/A	S5(Phospho)	2.26291e+07	0	1.12014e+07	1361.53	0	3.5389e+07	3.24982e+07	2.67227e+07	0	0	1.07911e+07	1.15442e+07	1.12688e+07	1	T(1): 0.0; T(2): 0.0; S(5): 100.0	0	0.002773	296.797		22.12	25.86	24.95			23.74	24.36	28.8		High	High	High			High	High	High	0
EKGDSDEEDDDYDK	3	1	1	LOC_Os02g39890.1	RNA recognition motif containing protein, putative, expressed			S5(Phospho)	5.94346e+06	0	0	1739.59	8.42529e+06	9.40509e+06	0	0	7.00558e+06	0	0	0	0	1	S(5): 100.0; Y(12): 0.0	0	9.236e-06	333.863	32.45	49.13			27.13					High	High			High					1
DVVDDGKLSER	26	1	1	LOC_Os02g39920.1	AT hook motif family protein, expressed			S9(Phospho)	516155024	1.30031e+07	5.28497e+06	1312.58	520864400	522202688	505397984	1.44726e+07	2.45367e+07	0	5.17429e+06	1.06806e+07	0	1	S(9): 100.0	0	0.0003657	478.385	18.15	38.37	30.52	28.94	30.4		45.69	40.83	46.5	High	High	High	High	High		High	High	High	1
SSSAPDIQTEALEESIQSVEGR	8	1	1	LOC_Os02g40100.1	plant protein of unknown function DUF869 domain containing protein, expressed		#N/A	S3(Phospho)	2.49157e+06	0	0	2413.1	3.49624e+06	3.97848e+06	0	0	0	0	0	0	2.35692e+06	0.967736	S(1): 1.6; S(2): 1.6; S(3): 96.8; T(9): 0.0; S(15): 0.0; S(18): 0.0	0	1.786e-08	286.382	80.23	34.97							51.1	High	High							High	0
QLSELTEENK	2	1	1	LOC_Os02g40100.1	plant protein of unknown function DUF869 domain containing protein, expressed		#N/A	S3(Phospho)	1.45899e+07	0	0	1270.56	2.22522e+07	21517375	0	0	0	0	0	0	0	1	S(3): 100.0; T(6): 0.0	0	0.0009266	189.486	30.29	38.58								High	High								0
LEMASGGQGLRSPK	10	1	1	LOC_Os02g40100.1	plant protein of unknown function DUF869 domain containing protein, expressed		#N/A	S12(Phospho)	2.0103e+08	8.58146e+07	0	1510.71	1.95202e+08	208984953	1.98902e+08	9.25453e+07	7.60817e+07	8.88168e+07	0	0	0	1	S(5): 0.0; S(12): 100.0	0	8.203e-05	449.356	25.76	26.97	42.13	19.94	26.4	44.73				High	High	High	High	High	High				1
FSASSLDNASGK	18	1	1	LOC_Os02g40430.1	HEAT repeat family protein, putative, expressed			S4(Phospho)	1.12822e+08	6.37894e+07	3.36075e+07	1263.53	1.12695e+08	1.16734e+08	1.09038e+08	6.53133e+07	6.24747e+07	6.35804e+07	34098066	3.32e+07	3.35243e+07	0.999952	S(2): 0.0; S(4): 100.0; S(5): 0.0; S(10): 0.0	0	3.617e-05	374.714	69.22	68.45	78.51	62.45	48.35	60	73	73.48	74.33	High	High	High	High	High	High	High	High	High	0
SSGAGAVFLDDEEDAEVFPGHR	18	1	1	LOC_Os02g40690.1	expressed protein			S2(Phospho)	1.48088e+08	1.08954e+08	0	2385.01	1.53151e+08	1.38788e+08	1.52325e+08	117955975	105773556	1.03131e+08	5.77946e+07	0	0	0.5	S(1): 50.0; S(2): 50.0	0	1.25e-11	582.415	110.66	103.45	89.23	86.88	97.97	103.05	103.31		69.09	High	High	High	High	High	High	High		High	0
KSPEQAAAGQFV	16	1	1	LOC_Os02g40710.1	ammonium transporter protein, putative, expressed		#N/A	S2(Phospho)	1.98012e+08	6.94342e+07	0	1312.6	2.35652e+08	2.12424e+08	145960826	7.86618e+07	6.59875e+07	6.36532e+07	0	2.62163e+07	0	1	S(2): 100.0	0	0.001144	454.062	41.37	39.56	30.85	39.89	35.01	38.22		23.96		High	High	High	High	High	High		High		1
ISAEDEMAGMDQTR	15	1	1	LOC_Os02g40730.1	ammonium transporter protein, putative, expressed		#N/A	T13(Phospho)	0	0	1.26806e+08	1633.62	123340333	0	0	0	0	0	1.0996e+08	1.23977e+08	1.46481e+08	1	S(2): 0.0; T(13): 100.0	0	1.994e-07	563.749	55.77						57.41	68.02	73.58	High						High	High	High	0
ISAEDEMAGMDQTR	41	1	1	LOC_Os02g40730.1	ammonium transporter protein, putative, expressed		#N/A	M7(Oxidation); T13(Phospho)	0	2.2961e+07	1.80303e+07	1649.62	1.0269e+07	0	0	1.98352e+07	2.35893e+07	2.54585e+07	1.9253e+07	1.97927e+07	1.50451e+07	1	S(2): 0.0; T(13): 100.0	0	4.969e-07	577.188	14.41			48.99	67.66	44.58	44.42	47.21	31.43	High			High	High	High	High	High	High	0
[truncated: 2,332 more rows]
