# Supplementary material for: A Quantitative Proteomic Analysis of Brassinosteroid-induced Protein Phosphorylation in Rice (Oryza sativa L.)
Source: Front Plant Sci. 2017 Apr 7;8:514. doi: 10.3389/fpls.2017.00514 (PMC5383725; doi:10.3389/fpls.2017.00514)
Supplement: Supplementary file 3 [file Table_2.XLSX]

## Sheet: Sheet1
Table S2. the abbreviation and locus IDs of DP proteins in PPI analysis.
Sub-network	Locus ID	Abbrev	Annotation
A	LOC_Os01g41630	PP2Ab-r	serine/threonine protein phosphatase 2A 55 kDa regulatory subunit B, putative, expressed
	LOC_Os02g13110	PP2Ab-2	serine/threonine protein phosphatase 2A 55 kDa regulatory subunit B, putative, expressed
	LOC_Os03g59060	PP2A-2	OsPP2Ac-2 - Phosphatase 2A isoform 2 belonging to family 2, expressed
	LOC_Os10g27050	PP2Ac-4	OsPP2Ac-4 - Phosphatase 2A isoform 4 belonging to family 2, expressed
	LOC_Os01g40340	SIT4	SIT4 phosphatase-associated protein domain containing protein, expressed
	LOC_Os10g33680	PP2Ab-3	serine/threonine-protein phosphatase 2A regulatory subunit B subunitbeta, putative, expressed
	LOC_Os06g36770	PP2Ab-4	serine/threonine protein phosphatase 2A 55 kDa regulatory subunit B, putative, expressed
	LOC_Os02g09840	PP2Ab-5	serine/threonine-protein phosphatase 2A regulatory subunit B subunitbeta, putative, expressed
	LOC_Os04g41100	CDKG-2	cyclin-dependent kinase G-2, putative, expressed
	LOC_Os06g22820	CDKG-1	cyclin-dependent kinase F-1, putative, expressed
	LOC_Os05g32600	R2	cyclin-dependent kinase D-1, putative, expressed
	LOC_Os05g47560	SNT7	serine/threonine-protein kinase SNT7, chloroplast precursor, putative, expressed
	LOC_Os01g32660	OsMEK1	STE_MEK_ste7_MAP2K.2 - STE kinases include homologs to sterile 7, sterile 11 and sterile 20 from yeast, expressed
	LOC_Os03g49640	MA3K.14	STE_MEKK_ste11_MAP3K.14 - STE kinases include homologs to sterile 7, sterile 11 and sterile 20 from yeast, expressed
	LOC_Os02g54600	SMG1	STE_MEK_ste7_MAP2K.5 - STE kinases include homologs to sterile 7, sterile 11 and sterile 20 from yeast, expressed
B	LOC_Os10g32980	CESA7	CESA7 - cellulose synthase, expressed
	LOC_Os03g59340	CESA2	CESA2 - cellulose synthase, expressed
	LOC_Os04g33450	EP1	expressed protein
	LOC_Os01g67090	CBD	IQ calmodulin-binding motif domain containing protein, expressed
	LOC_Os09g25490	CESA9	CESA9 - cellulose synthase, expressed
	LOC_Os07g10770	CESA8	CESA8 - cellulose synthase, expressed
	LOC_Os06g06780	HIP	harpin-induced protein, putative, expressed
	LOC_Os05g08370	CESA1	CESA1 - cellulose synthase, expressed
	LOC_Os07g43990	EP2	expressed protein
	LOC_Os03g14250	DUF869	plant protein of unknown function DUF869 domain containing protein, expressed
C	LOC_Os01g53000	TS1	trehalose synthase, putative, expressed
	LOC_Os02g58480	SUS6	sucrose synthase, putative, expressed
	LOC_Os02g02400	CATA	catalase isozyme A, putative, expressed
	LOC_Os02g54820	TPS	trehalose-6-phosphate synthase, putative, expressed
	LOC_Os03g22810	SOD	copper/zinc superoxide dismutase, putative, expressed
	LOC_Os03g28330	SUS1	sucrose synthase, putative, expressed
	LOC_Os03g11050	GT	mannose-1-phosphate guanyltransferase, putative, expressed
	LOC_Os03g55070	UGD	UDP-glucose 6-dehydrogenase, putative, expressed
	LOC_Os05g44100	TS2	trehalose synthase, putative, expressed
	LOC_Os08g39080	PEX5	tetratricopeptide repeat domain containing protein, expressed
	LOC_Os08g20660	SPS	sucrose-phosphate synthase, putative, expressed
	LOC_Os10g28200	NADE	NAD dependent epimerase/dehydratase family protein, putative, expressed
D	LOC_Os09g20010	SNF1.2	SNF1-related protein kinase regulatory subunit beta-2, putative, expressed
	LOC_Os05g26820	SNF1.20	CAMK_KIN1/SNF1/Nim1_like.20 - CAMK includes calcium/calmodulin depedent protein kinases, expressed
	LOC_Os01g64970	SAPK4	CAMK_CAMK_like.11 - CAMK includes calcium/calmodulin depedent protein kinases, expressed
	LOC_Os02g34600	SAPK6	CAMK_CAMK_like.13 - CAMK includes calcium/calmodulin depedent protein kinases, expressed
	LOC_Os03g17890	Expressed	hypothetical protein
	LOC_Os01g35184	SNF1.10	CAMK_KIN1/SNF1/Nim1_like.10 - CAMK includes calcium/calmodulin depedent protein kinases, expressed
	LOC_Os03g03510	SNF1.15	CAMK_KIN1/SNF1/Nim1_like.15 - CAMK includes calcium/calmodulin depedent protein kinases, expressed
	LOC_Os07g44290	SNF1.29	CAMK_KIN1/SNF1/Nim1_like.29 - CAMK includes calcium/calmodulin depedent protein kinases, expressed
	LOC_Os05g45420	SnRK1A	CAMK_KIN1/SNF1/Nim1_like_AMPKh.3 - CAMK includes calcium/calmodulin depedent protein kinases, expressed
	LOC_Os03g20340	SNF1.1	SNF1-related protein kinase regulatory subunit beta-1, putative, expressed
	LOC_Os07g05620	OsCIPK23	CAMK_KIN1/SNF1/Nim1_like.28 - CAMK includes calcium/calmodulin depedent protein kinases, expressed
	LOC_Os01g45990	OsAKT1	potassium channel AKT1, putative, expressed
E	LOC_Os04g55040	VATPd1	vacuolar ATP synthase subunit D 1, putative, expressed
	LOC_Os04g59040	SIPP	soluble inorganic pyrophosphatase, putative, expressed
	LOC_Os04g51270	VATPg	vacuolar ATPase G subunit, putative, expressed
	LOC_Os04g56160	PMATPase1	plasma membrane ATPase, putative, expressed
	LOC_Os01g46980	VATPe	vacuolar ATP synthase subunit E, putative, expressed
	LOC_Os06g45120	ATPase	ATP synthase, putative, expressed
	LOC_Os06g43660	OVP1	inorganic H+ pyrophosphatase, putative, expressed
	LOC_Os07g09340	PMATPase2	plasma membrane ATPase, putative, expressed
This is the end of this table
